# Supplementary material for: Candida albicans pathways that protect against organic peroxides and lipid peroxidation
Source: PLoS Genet. 2024 Oct 21;20(10):e1011455. doi: 10.1371/journal.pgen.1011455 (PMC11527291; doi:10.1371/journal.pgen.1011455)
Supplement: S2 Table — (XLSX) [file pgen.1011455.s002.xlsx]

## Sheet: Sheet1
Primer No.	Name	Sequence
1	Cas9 Fwd	ATCTCATTAGATTTGGAACTTGTGGGTT
2	Cas9 Rvs	TTCGAGCGTCCCAAAACCTTCT
3	SNR52/Fwd	AAGAAAGAAAGAAAACCAGGAGTGAA
4	sgRNA/Rvs	ACAAATATTTAAACTCGGGACCTGG
5	SNR52/N	GCGGCCGCAAGTGATTAGACT
6	sgRNA/N	GCAGCTCAGTGATTAAGAGTAAAGATGG
7	Neut5L Fwd (3118)	CCC AGA TGC GAA GTT AAG TGC GCA G
8	Nat Rvs Detect (4926)	AAAAGGCCTGATAAGGAGAGATCCATTAAGAGCA
22	GPX3 GFP Fwd	GGTGAAGTTGTTGCTAGATTTAACTCTCTAATAACACCACTACAACTCGAAGGGTTTATTGAACAACTTTTATCAGAAGGTGCTGGCGCAGGTGCTTC
23	GPX3 GFP Rvs	AAACAAACATAAGAAACGTATGTATCGTCCAAATTTATCGCATTGTATATGTATGTATAATACTACTGTATTTCTATCTGATATCATCGATGAATTCGAG
24	GPX3 Fwd detect	CCGCAAGAATATACACGTTC
25	GPX31 GFP Fwd	GGTAAAGTTATTGAAAGATTCAGTTCATTGACTAGTCCAGAAAGTATCGGTACCAAGATTGAAGAATTGTTGAAGAAAGGTGCTGGCGCAGGTGCTTC
26	GPX31 GFP Rvs	CATCAAAGCTATACTCTGGATATTTAGTGATATCAAACTACGACTGCACTTGAGCACTCAAAATAATCTCATTAAGTCTGATATCATCGATGAATTCGAG
53	GPX31 Fwd detect	GAGTGGTGTTTTGGGATTGACC
28	GPX32 GFP Fwd	GTTGTGGCAAGATTTAGTAGTTTTACTAAACCTGAAACTATTGGATTACGAATTGAAGAAATGTTAAAACATCAGGCTGGTGCTGGCGCAGGTGCTTC
29	GPX32 GFP Rvs	CACGTATCTCTACAACTCATGCATATAAGATTTCACTCAATTATTGTTCAGTCTATCGTTTTACAGGAGCTATGCTCTGATATCATCGATGAATTCGAG
54	GPX32 Fwd detect	CTCAAAAGCCCGGACTACTAGG
34	GPX3 5'UTR Fwd	CAGAGACGTTACTTAGAATC
35	GPX3 3'UTR Rvs	GAAGGTGTAACACATTATTG
43	GPX3 HR+S Fwd	TGCATTTGTCAATTTTCCGATAATCAAACATATAGACTTACAATTATCAACAATCATCAAAGCTCGGATCCACTAGTAACG
44	GPX3 HR+S Rvs	AAGCAAAAACAAACATAAGAAACGTATGTATCGTCCAAATTTATCGCATTGTATATGTATGTATAATACTACTGTATTTATGCTCGAGCGGCCGCCAGTG
36	GPX3 Rvs Detect	CACTTCACCAGGCTTTTCAG
49	GPX3 sgRNA/F	GTCAATGTGGCAAGTTTGTGGTTTTAGAGCTAGAAATAGCAAGTTAAA
42	GPX3 SNR52/R	CACAAACTTGCCACATTGACCAAATTAAAAATAGTTTACGCAAGTC
66	GPX3 Comp Fwd	CTTTAGTGAGGGTTAATTTCGAGCTTGGCGTAATCATGGTCATAGCTGTTTCCTGTGTGAAATTGTTATCCGCTCACGAGGGGGAGAATGATAAAATTGG
67	GPX3 Comp Rvs	TCTTACTACTTTCTCTCCTTCATCGTCCTTCCGGCCCCCCCTCGAGGTCGACGGTATCGATAAGCTTGATATCCCGGGGCCTGCTACCAATGGTAAACG
64	GPX31 5'UTR Fwd	CCTCTCTCATGCCCCAGAATGC
65	GPX31 3'UTR Rvs	CGGCCAATTCCCAACAGTCC
90	GPX31 HR+S Fwd	TCCTTCTTTTTGCCTCCCTTCTCTTTCTTTGTATTATTACTTCATTACAAAGTATTCAATTATCACATATCTACATAAAAGCTCGGATCCACTAGTAACG
91	GPX31 HR+S Rvs	AAAGAAAATACATATACAAACAACATGTACATATAAATATGGAATTAAAATTTGTCAATACCTATGATGGGAAAATAAAATGCTCGAGCGGCCGCCAGTG
45	GPX31 sgRNA/F	GGGAAACCCAAGATTTGTACGTTTTAGAGCTAGAAATAGCAAGTTAAA
46	GPX31 SNR52/R	GTACAAATCTTGGGTTTCCCCAAATTAAAAATAGTTTACGCAAGTC
37	GPX32 5'UTR Fwd	CCACCAACATTGCTTGTAGTGG
57	GPX32 3'UTR Rvs	GAGTTGCCAACACTCACTGTTG
47	GPX32 HR+S Fwd	CCCATCTTTTTCTATTATTAGTTATTTTCATTTCATTTAACCTACCGAGTTTCTATTTCCTCCCTCAATACTTATAGCTAGCTCGGATCCACTAGTAACG
89	GPX32 HR+S Rvs	CACCTTTATTATCATCTGAAATTGATTAGATTGATATTCTAAAATCCAATCACATGTGTGGGGGGCGATACACACGTTAATGCTCGAGCGGCCGCCAGTG
109	GPX32 Rvs Detect	GTAGTCCGGGCTTTTGAGACTTC
59	GPX32 sgRNA/R #1	GGAAATCCTAATATTTCCACGTTTTAGAGCTAGAAATAGCAAGTTAAA
60	GPX32 SNR52/F #1	GTGGAAATATTAGGATTTCCCAAATTAAAAATAGTTTACGCAAGTC
99	GPX32 sgRNA/R #2	CTCAATACTTATAGCTATGTGTTTTAGAGCTAGAAATAGCAAGTTAAA
100	GPX32 SNR52/F#2	ACATAGCTATAAGTATTGAGCAAATTAAAAATAGTTTACGCAAGTC
74	GPX32 Comp Fwd	ACGTTTCTTATGTTTGTTTTTGCTTTTTGTTTTTAACTTCAGGAGTACTGTCTTTAGAACGTTTACCATTGGTAGCAGGCCCAACCCGCCCAACCCTTTC
58	GPX33 5'UTR Fwd	CTCAAAAGCCCGGACTACTAGG
38	GPX33 3'UTR Rvs	CAAATGGTCACGAATGACTTG
92	GPX33 HR+S Fwd	TTTCTTTTATCGAGAGAATAATTTTTTCTTTCCATCTGTTTATTTATATGTCCAAAATACCCCTTTCTAGGCTCTAAATAGCTCGGATCCACTAGTAACG
48	GPX33 HR+S Rvs	TAGAAATACGTTCCAGTTATGGTGAACTTTGTTAATATTCATACATAATTATACACTTTTTTTGACTACTCTTCTATGTATGCTCGAGCGGCCGCCAGTG
50	GPX33 Fwd Detect	CTATGGCAAGAACCAGGCAC
39	GPX33 Rvs Detect	CTCTATTAGTACCCCATAACCC
61	GPX33 sgRNA/F	GCACAAAAAGAAGGGTTATGGTTTTAGAGCTAGAAATAGCAAGTTAAA
62	GPX33 SNR52/R	CATAACCCTTCTTTTTGTGC CAAATTAAAAATAGTTTACGCAAGTC
75	GPX33 Comp Rvs	TCATATTGTCTTACTACTTTCTCTCCTTCATCGTCCTTCCGGCCCCCCCTCGAGGTCGACGGTATCGATAAGCTTGATATGCGTCCAGAAAACCAATAGG
103	CAP1 5'UTR Fwd	GGTTGCCACACGTTCTACTTC
106	CAP1 3'UTR Rvs	CAAGAGGGAAGGGTCAGTTG
126	CAP1 HR+S Fwd	ACAAAGAAACCAATTAGTTCAATACATTCTACACCAAGAATTAAACAACCATTTTCAACTATCCTTATTCCCATAAAAAAGCTCGGATCCACTAGTAACG
127	CAP1 HR+S Rvs	AATATAAATACAAAAAAATAAAGCCAAATAGATGTCAATTGAAATACCGTAAAATAAATTAAACCCACCACTAACTTGAATGCTCGAGCGGCCGCCAGTG
104	CAP1 Fwd Detect	CTTCACGTAGATTCTACTGC
105	CAP1 Rvs Detect	CTTTGATGTTGATGGTGGTTC
128	CAP1 sgRNA/F #1	CCAGTATATTTAGCCAACTCCAAATTAAAAATAGTTTACGCAAGTC
129	CAP1 SNR52/R #1	GAGTTGGCTAAATATACTGGGTTTTAGAGCTAGAAATAGCAAGTTAAA
130	CAP1 sgRNA/F #2	CCACAAACACTCAAATGTAGCAAATTAAAAATAGTTTACGCAAGTC
131	CAP1 SNR52/R #2	CTACATTTGAGTGTTTGTGGGTTTTAGAGCTAGAAATAGCAAGTTAAA
123	CAP1 Comp Fwd	CCTTTAGTGAGGGTTAATTTCGAGCTTGGCGTAATCATGGTCATAGCTGTTTCCTGTGTGAAATTGTTATCCGCTCACGTATACAGATACACCTGGAACC
124	CAP1 Comp Rvs	TCATATTGTCTTACTACTTTCTCTCCTTCATCGTCCTTCCGGCCCCCCCTCGAGGTCGACGGTATCGATAAGCTTGATATGCTGAAGACAAGAGGGAAGG
125	GLR1 5'UTR Fwd	CGCGTGGATAGCGTCAATGTC
153	GLR1 3'UTR Rvs	CTCCAATAAGGGGCCCTCCAC
134	GLR1 HR+S Fwd	AATTGCTTCAATTTCTAACTTTTCAAGTTGCATTTATATTTTCATAAGTTTTTTTTTTCTTTTTGGTTCTTCTTTTTAGAGCTCGGATCCACTAGTAACG
135	GLR1 HR+S Rvs	TAATTCACATAACTACGTACTTTCTATTGAAGAACCGATTAAGAACAATTGTTGTTGTTATCTAAAAAATAGGACTCATATGCTCGAGCGGCCGCCAGTG
168	GLR1 Fwd Detect	GATCTGGTGGTGTTGCCTCTGC
169	GLR1 Rvs Detect	CTACCTGCAGCAATGGCAACTG
136	GLR1 sgRNA/F #1	CATGACTTTCTTAGGGACACCAAATTAAAAATAGTTTACGCAAGTC
137	GLR1 SNR52/R #1	GTGTCCCTAAGAAAGTCATGGTTTTAGAGCTAGAAATAGCAAGTTAAA
138	GLR1 sgRNA/F #2	CCGTAGAAGTAGATGAATTGCAAATTAAAAATAGTTTACGCAAGTC
139	GLR1 SNR52/R #2	CAATTCATCTACTTCTACGGGTTTTAGAGCTAGAAATAGCAAGTTAAA
132	GLR1 Comp Fwd	CTTTAGTGAGGGTTAATTTCGAGCTTGGCGTAATCATGGTCATAGCTGTTTCCTGTGTGAAATTGTTATCCGCTCACCAACAGTATTGATAGTTACACC
133	GLR1 Comp Rvs	ATTGTCTTACTACTTTCTCTCCTTCATCGTCCTTCCGGCCCCCCCTCGAGGTCGACGGTATCGATAAGCTTGATATCGGGGAAAGTAAGTCATATGGACC
149	TRR1 5'UTR Fwd	GGCCGCGACTTAGAACGACAAC
150	TRR1 3'UTR Rvs	GCGATAGCATCAACGACATTCCTC
142	TRR1 HR+S Fwd	CTTTTATCATTACTGATATCAACATCTTTTATAAAGAAACAATTTCACACATATATATAATACATAATTTTTTTAAACAAGCTCGGATCCACTAGTAACG
143	TRR1 HR+S Rvs	ATGTATGTAAATGAAAACAAAACTATGTAAAACTCAATTCTACCAAATTGTATTGTTCAAAAGTATACTCTTGAAAAATATGCTCGAGCGGCCGCCAGTG
151	TRR1 Fwd Detect	CTGTTTGTGACGGCGCTGTTCC
152	TRR1 Rvs Detect	GGCACCAGTAGCAATGATAACGGC
144	TRR1 sgRNA/F #1	CTGGTAAATGCATTCTCTTGCAAATTAAAAATAGTTTACGCAAGTC
145	TRR1 SNR52/R #1	CAAGAGAATGCATTTACCAGGTTTTAGAGCTAGAAATAGCAAGTTAAA
146	TRR1 sgRNA/F #2	GCTTCGTCGGTCTTGAGTTGCAAATTAAAAATAGTTTACGCAAGTC
147	TRR1 SNR52/R #2	CAACTCAAGACCGACGAAGCGTTTTAGAGCTAGAAATAGCAAGTTAAA
163	TSA1 5'UTR Fwd Unique	CCTGATCAGATTCAATGACAGC
166	TSA1B 5'UTR Fwd Unique	CCAAGAGATCGAAGTGGCG
167	TSA1 3'UTR Rvs	GGCTCGAATCAAACAGGCAC
161	TSA1 HR+S Fwd	TTTCTTTTCTTTTGCTCTATTGCATTTTATTTCAATCAACTAATTAATTAGTCACATACATAGATACACTACTACAAAAAGCTCGGATCCACTAGTAACG
162	TSA1 HR+S Rvs	AGCTTGTCTAAAATGCAATCTATTTGCTATGAAACCATAACGAAAAAAAAAACGTACATATATATCTATAAATCCTGTATGCTCGAGCGGCCGCCAGTG
170	TSA1 Fwd Detect	CCTTCACATTCGTCTGCCCATC
171	TSA1 Rvs Detect	CACCTGGGTGCCAGTTAGCTGG
157	TSA1 SNR52/R #1	GGTGTATTCGGAGTCAGTAGCAAATTAAAAATAGTTTACGCAAGTC
158	TSA1 sgRNA/F #1	CTACTGACTCCGAATACACCGTTTTAGAGCTAGAAATAGCAAGTTAAA
159	TSA1 SNR52/R #2	CAGCAAGTTGTTGGTCGAGGCAAATTAAAAATAGTTTACGCAAGTC
160	TSA1 sgRNA/F #2	CCTCGACCAACAACTTGCTGGTTTTAGAGCTAGAAATAGCAAGTTAAA
155	TSA1 Comp Fwd Unique	CTTTAGTGAGGGTTAATTTCGAGCTTGGCGTAATCATGGTCATAGCTGTTTCCTGTGTGAAATTGTTATCCGCTCACGGTGTGTAGATACCGATTAGGTC
156	TSA1 Comp Rvs	TCATATTGTCTTACTACTTTCTCTCCTTCATCGTCCTTCCGGCCCCCCCTCGAGGTCGACGGTATCGATAAGCTTGATATGCTTGCTCACTAGGAACCGG
40	CdHIS1 Fwd Detect	ATTAGATACGTTGGTGGTTC
9	CdHIS1 Rvs Detect	GCCTCAACTGAACCACCAAC
55	CmLEU2 Fwd Detect	GTTCGTGAATTAGTTGGTGG
63	CmLEU2 Rvs Detect	CATCTGGCAATGGGACACCAG
110	CdARG4 Fwd Detect	CCTATTAGATGGGCTCATTGG
111	CdARG4 Rvs Detect	CTGACCAAACACTCTGCCAC
97	CaHIS1 5'UTR Fwd	GAAGAGGCTATTGACAGGCACC
98	CaHIS1 Rvs Detect	CCAAAGTAGAGACAGTAGCGGC
107	CaLEU2 5'UTR	CGAAGTACATGCTGACCCAG
108	CaLEU2 Rvs Detect	CGGTCTTTCTCCACAATCTCG
77	CaARG4 5'UTR Fwd	GACAGGAATCACGTCATCGTTG
78	CaARG4 Rvs Detect	GAACTTAACCAATGTGCCCATC
93	CaHIS1 Amp Fwd	GGCCGGCATTCAAGCCATGGG
94	CaHIS1 Amp Rvs	CTCCAAAGGCAACAGCCTCG
81	CaLEU2 Amp Fwd	CAACTGAAGCCGAAGTCGAC
83	CaLEU2 Amp Rvs	CACACGTGACGAGTCAGCTG
68	CaARG4 Amp Fwd	GAGATTGCCTCGTAGAGAGG
69	CaARG4 Amp Rvs	GAAGAGGTAGTCTCCGATTATG
71	pDIS3 Rvs Detect	CCAATGGTGGTACCACTAACCC
112	pDIS3 Amp Fwd	CCGGCTAGGCCTTAACCCAC
113	pDIS3 Amp Rvs	GGCCGGCTAGGCCTGTAATTG
