# Supplementary material for: Candida albicans pathways that protect against organic peroxides and lipid peroxidation
Source: PLoS Genet. 2024 Oct 21;20(10):e1011455. doi: 10.1371/journal.pgen.1011455 (PMC11527291; doi:10.1371/journal.pgen.1011455)
Supplement: S5 Table — (XLSX) [file pgen.1011455.s005.xlsx]

## Sheet: Readme
These data show the log2 fold change of transcript levels compared to the untreated control
The log2 fold change values were color labeled when the padj (adjusted p value) is less than 0.1. Yellow indicates up-regulation and blue indicates down-regulation.

## Sheet: Fig 8 Volcano Data
Gene_ID	Gene_Name	0.5mM_H2O2_15min	0.5mM_TBHP_15min	padj_0.5mM_H2O2_15min	padj_0.5mM_TBHP_15min	Description
C3_07840C	C3_07840C	0	21.6966	NA	NA	Ortholog of Candida albicans WO-1 : CAWG_03090
C7_02270W	LDG3	7.22905	8.48364	3.54784e-06	2.68118e-08	Putative LDG family protein; F-12/CO2 early biofilm induced
C6_01070C	CIP1	7.21523	6.95602	2.57052e-190	9.30482e-177	Possible oxidoreductase; transcript induced by cadmium but not other heavy metals, heat shock, yeast-hypha switch, oxidative stress (via Cap1), or macrophage interaction; stationary phase enriched protein; Spider biofilm induced
C2_05060C	C2_05060C	6.17397	6.79981	8.27003e-46	8.2664e-56	Putative sulfiredoxin; regulated by Tsa1, Tsa1B in minimal media at 37 degrees C; flow model biofilm induced; Spider biofilm induced
C6_01510W	OYE23	6.37749	6.76737	9.63675e-107	2.4902e-120	Putative NAPDH dehydrogenase; induced by nitric oxide, benomyl; oxidative stress-induced via Cap1; Hap43p-repressed; rat catheter biofilm induced
C5_05180W	C5_05180W	5.04407	6.76438	3.37589e-69	5.38752e-125	Similar to S. pombe mug180, a predicted esterase/lipase; highly induced during chlamydospore formation in both C. albicans and C. dubliniensis; flow model biofilm induced
C4_06900W	GST1	7.76841	6.75916	1.74759e-190	2.95038e-144	Putative glutathione S-transferase; upregulated in the presence of human neutrophils; expression is regulated upon white-opaque switching; increased transcription is observed upon benomyl treatment
C6_01180C	EBP1	6.83826	6.70185	1.81658e-130	2.13774e-125	NADPH oxidoreductase; interacts with phenolic substrates (17beta-estradiol); possible role in estrogen response; induced by oxidative, weak acid stress, NO, benomyl, GlcNAc; Cap1, Mnl1 induced; Hap43-repressed; rat catheter biofilm induced
C2_08200W	C2_08200W	6.55772	6.56594	8.20764e-108	2.92048e-108	Predicted hydrolase; induced by nitric oxide
C2_08210C	MFA1	5.62906	6.53878	1.12229e-56	3.42087e-77	a-factor mating pheromone; produced in opaque MTLa cells; required for mating competence of MTLa cells, but not MTLalpha; induced by alpha-factor
C4_06780C	OYE32	6.15737	6.45866	6.54963e-135	2.16514e-148	NAD(P)H oxidoreductase family protein; induced by nitric oxide, amphotericin B, oxidative stress via Cap1; upregulation associated with MDR1 overexpression or benomyl treatment; macrophage-downregulated protein; Spider biofilm induced
C6_03170C	MDR1	5.2895	6.25933	1.72525e-68	4.67254e-96	Plasma membrane MDR/MFS multidrug efflux pump; methotrexate is preferred substrate; overexpression in drug-resistant clinical isolates confers fluconazole resistance; repressed in young biofilms; rat catheter biofilm induced
C3_05640W	C3_05640W	6.79876	5.96643	3.26619e-72	8.39953e-56	Predicted oxidoreductase; rat catheter biofilm repressed
C3_00020W	C3_00020W	-0.79264	5.91664	0.809193	0.00247577	Sef1p-, Sfu1p-, and Hap43p-regulated gene
C6_00850W	GPX	4.84206	5.74626	4.58702e-118	3.62625e-166	Putative glutathione peroxidase; induced by peroxide, exposure to neutrophils and macrophage blood fractions; repressed during infection of macrophages; Spider biofilm induced; flow model biofilm repressed
C4_01350W	C4_01350W	2.3262	5.72697	0.0119855	2.34289e-12	Protein of unknown function; rat catheter biofilm induced
C6_02480W	C6_02480W	5.24698	5.68579	6.20916e-195	7.26825e-229	Similar to alcohol dehydrogenases; induced by benomyl treatment, nitric oxide; induced in core stress response; oxidative stress-induced via Cap1; Spider biofilm repressed
C6_01870C	C6_01870C	5.72707	5.63332	3.86186e-93	2.93356e-90	Predicted MFS membrane transporter, member of the drug:proton antiporter (12 spanner) (DHA1) family; induced by nitric oxide, oxidative stress, alpha pheromone; fungal-specific; Hap43-repressed; Spider biofilm induced
C2_07280W	C2_07280W	6.16433	5.62909	2.08673e-90	1.46931e-75	Protein of unknown function; transcription induced by benomyl treatment
C2_02470C	ATO7	3.79954	5.4633	0.236334	0.0611845	Putative fungal-specific transmembrane protein
CR_07740W	CR_07740W	5.00873	5.41696	1.33181e-41	6.53457e-49	Ortholog of C. dubliniensis CD36 : Cd36_00150, Lodderomyces elongisporus NRLL YB-4239 : LELG_01269 and Candida tropicalis NEW ASSEMBLY : CTRG1_CGOB_00075
C5_02870C	C5_02870C	2.74292	5.35687	6.14134e-07	6.73167e-25	Dubious open reading frame
C3_03570C	C3_03570C	6.25531	5.34267	1.17985e-113	4.53803e-83	Has domain(s) with predicted oxidoreductase activity and role in oxidation-reduction process
C6_01410C	OYE2	5.69036	5.29176	2.57319e-206	2.30428e-178	Putative NAPDH dehydrogenase; induced by nitric oxide; Spider biofilm induced
C2_07070W	C2_07070W	5.13354	5.16359	1.11134e-135	2.53065e-137	Protein similar to quinone oxidoreductases; induced by benomyl treatment, nitric oxide; oxidative stress-induced via Cap1; stationary-phase enriched protein; Spider biofilm induced
C1_09150W	AOX2	3.3794	5.13254	3.84545e-41	7.96305e-96	Alternative oxidase; cyanide-resistant respiration; induced by antimycin A, oxidants; growth; Hap43, chlamydospore formation repressed; rat catheter, Spider biofilm induced; regulated in Spider biofilms by Bcr1, Tec1, Ndt80, Brg1
C4_06710W	C4_06710W	2.35278	5.03381	6.42195e-22	2.45145e-99	Putative NADP-dependent oxidoreductase; Hap43-repressed; induced by benomyl treatment; oxidative stress-induced via Cap1; rat catheter biofilm repressed
C5_02710W	TRR1	4.94192	5.01914	1.80582e-122	2.10907e-126	Thioredoxin reductase; regulated by Tsa1/Tsa1B, Hap43; induced by nitric oxide, peroxide; oxidative stress-induce via Cap1; induced by human neutrophils; stationary phase enriched protein
CR_10320W	CR_10320W	4.03378	4.98773	0.322229	0.188316	Protein of unknown function; fluconazole-repressed; Spider biofilm induced
C2_06450C	C2_06450C	1.82977	4.97387	0.131354	1.02525e-06	Pseudogene; added to Assembly 21 based on comparative genome analysis
C1_06810W	CAT1	4.99043	4.97225	2.41168e-64	4.18085e-64	Catalase; resistance to oxidative stress, neutrophils, peroxide; role in virulence; regulated by iron, ciclopirox, fluconazole, carbon source, pH, Rim101, Ssn6, Hog1, Hap43, Sfu1, Sef1, farnesol, core stress response; Spider biofilm induced
C2_10180W	IFR1	5.62488	4.96524	2.65912e-212	1.32765e-165	Predicted oxidoreductase/dehydrogenase; induced by nitric oxide; rat catheter and Spider biofilm induced
C7_02280W	C7_02280W	3.73694	4.93978	1.56045e-09	2.42685e-16	Ortholog of C. parapsilosis CDC317 : CPAR2_808370, C. dubliniensis CD36 : Cd36_72070, Candida metapsilosis : CMET_5895 and Candida orthopsilosis Co 90-125 : CORT_0C00800
CR_06460W	GST3	3.55538	4.85182	4.36994e-62	4.05205e-116	Glutathione S-transferase; expression regulated upon white-opaque switch; induced by human neutrophils; peroxide-induced; induced by alpha pheromone in SpiderM medium; Spider biofilm induced
C4_06890W	ARR3	5.5474	4.83036	8.27209e-176	2.60326e-133	Ortholog of S. cerevisiae Arr3; arsenite transporter of the plasma membrane required for resistance to arsenic compounds; benomyl-induced; Gcn4-regulated; Hap43-repressed; mutant is viable; Spider biofilm induced
C1_05840W	PRN1	3.43353	4.78572	3.45251e-15	4.93637e-29	Protein with similarity to pirins; induced by benomyl and in response to alpha pheromone in SpiderM medium; transcript induced by Mnl1 in weak acid stress; rat catheter and Spider biofilm induced
C4_05560C	ARO9	4.80019	4.74145	0	0	Aromatic transaminase; Ehrlich fusel oil pathway of aromatic alcohol biosynthesis; Rim101-dependent pH-regulation (alkaline induced); Hap43-induced gene
C1_04010C	C1_04010C	0.509694	4.64843	0.202267	1.2098e-47	Protein with a NADP-dependent oxidoreductase domain; transcript induced by ketoconazole; rat catheter and Spider biofilm induced
C3_02610C	GLX3	3.61433	4.59737	1.07041e-59	1.00595e-96	Glutathione-independent glyoxalase; binds human immunoglobulin E; alkaline, fluconazole, Hog1 repressed; hypoxia, oxidative stress via Cap1, Hap43 induced; stationary-phase enriched; rat catheter, Spider biofilm induced
C4_01330W	C4_01330W	4.41811	4.59496	3.46217e-09	5.55433e-10	Protein of unknown function; Spider biofilm induced
C5_01520C	GLR1	4.57584	4.53649	8.29245e-188	2.80444e-184	Glutathione reductase; upregulated by human neutrophils; oxidative stress-induced regulation via Cap1p; overexpression correlates with multidrug resistance in a cap1 mutant, farnesol induced; stationary phase enriched protein
C1_11530C	C1_11530C	4.22595	4.52348	2.54709e-144	1.11915e-165	Ortholog(s) have sulfonate dioxygenase activity and role in sulfur compound catabolic process
C2_06720W	GRE2	4.59241	4.48253	0	0	Putative reductase; Nrg1 and Tup1-regulated; benomyl- and hyphal-induced; macrophage/pseudohyphal-repressed; repressed by low iron; possibly involved in osmotic stress response; stationary phase enriched protein; Spider biofilm induced
C1_11700C	MRF1	3.98129	4.40225	7.77165e-40	6.53457e-49	Putative mitochondrial respiratory protein; induced by farnesol, benomyl, nitric oxide, core stress response; oxidative stress-induced via Cap1; stationary-phase enriched protein; Spider biofilm induced
CR_01200W	OYE22	4.68954	4.35415	3.19172e-101	1.94978e-87	Putative NADPH dehydrogenase; rat catheter biofilm induced
C2_01940C	C2_01940C	1.13092	4.18448	0.812339	0.240065	Ortholog of Candida albicans WO-1 : CAWG_03962
C2_06460W	RTA3	1.19842	4.07743	0.000150854	6.64247e-44	7-transmembrane receptor protein involved in regulation of asymmetric lipid distribution in plasma membrane; involved in biofilm formation; putative drug-responsive regulatory site; rat catheter biofilm induced
CR_03280W	IFR2	4.26324	4.03655	5.04084e-94	1.76312e-84	Zinc-binding dehydrogenase; induced by benomyl, ciclopirox olamine, alpha pheromone, Hap43; regulated by oxidative stress via Cap1, osmotic stress via Hog1; protein present in exponential and stationary phase; rat catheter biofilm repressed
C4_02990C	GST2	3.57787	3.97543	8.21233e-56	4.12655e-69	Glutathione S transferase; induced by benomyl and in populations of cells exposed to fluconazole over multiple generations; regulated by Nrg1, Tup1; induced by nitric oxide; stationary phase enriched; Spider biofilm induced
C3_06180C	TSA1	3.63495	3.94392	5.65908e-53	1.35613e-62	TSA/alkyl hydroperoxide peroxidase C (AhPC) family protein; similar to thiol-dependent peroxidases of oxidative stress signaling; antigenic; hyphal surface, nucleus; yeast-form nucleus, cytoplasm; biofilm, phagocytosis, peroxide induced
C3_06330W	TSA1B	3.62376	3.92701	3.95584e-50	3.97593e-59	Putative peroxidase; orf19.7398.1 is contig-truncated fragment of gene identical to TSA1; Tsa1p and Tsa1Bp role under oxidative/reductive stress, hyphal cell wall formation; in hyphal nucleus, cell wall; yeast-form nucleus, cytoplasm
C1_00490C	TTR1	3.80744	3.91575	5.16814e-50	3.65006e-53	Putative glutaredoxin; described as a glutathione reductase; induced by human neutrophils and benomyl treatment; alkaline repressed; regulated by Gcn2 and Gcn4; required for virulence in mouse model; Spider biofilm induced
C1_07990C	C1_07990C	2.04692	3.90766	1.65633e-12	4.16091e-44	Similar to cell-wall mannoproteins; induced in low iron; induced in cyr1 homozygous null; regulated by osmotic and oxidative stress via Hog1; Spider biofilm induced
C7_00770W	C7_00770W	3.06589	3.8967	1.26144e-12	4.2534e-20	Protein of unknown function; induced by benomyl or in an azole-resistant strain overexpressing MDR1; induced by nitric oxide; Spider biofilm induced
C1_03990W	C1_03990W	3.42112	3.89658	1.33796e-31	3.41644e-41	Ortholog(s) have proteasome binding activity and role in cellular response to arsenic-containing substance, proteasome-mediated ubiquitin-dependent protein catabolic process
C7_01150W	C7_01150W	4.00341	3.83813	4.53215e-32	8.9731e-30	Protein similar to S. pombe SPBC1709.16c a predicted aromatic ring-opening dioxygenase; induced by benomyl treatment or in azole-resistant strain that overexpresses MDR1; Spider biofilm induced
CR_06550C	CR_06550C	1.48246	3.83527	9.18393e-22	6.74882e-145	Protein of unknown function; induced by nitric oxide; predicted ORF from Assembly 19; removed from Assembly 20; restored based on transcription data
C1_09010W	NAR1	4.08902	3.8004	1.54175e-45	1.16266e-39	Putative cytosolic iron-sulfur (FeS) protein assembly machinery protein; induced by nitric oxide; oxidative stress-induced via Cap1p
C3_03460C	C3_03460C	2.18993	3.71423	1.0742e-15	8.37414e-45	Protein of unknown function; upregulated by fluphenazine treatment or in an azole-resistant strain that overexpresses CDR1 and CDR2; transcript possibly regulated by Tac1
C1_05830W	C1_05830W	4.83853	3.69754	1.14396e-43	6.40441e-26	Ortholog(s) have trans-aconitate 3-methyltransferase activity and cytosol localization
C2_03750W	YIM1	3.69042	3.69476	1.12772e-79	4.79908e-80	Protein similar to protease of mitochondrial inner membrane; increased transcription is observed upon benomyl treatment; macrophage-downregulated gene
C1_12060C	C1_12060C	3.69894	3.68326	4.73623e-29	4.47715e-29	Ortholog of C. dubliniensis CD36 : Cd36_11290, C. parapsilosis CDC317 : CPAR2_805090, C. auris B8441 : B9J08_005277, Pichia stipitis Pignal : PICST_28850 and Candida guilliermondii ATCC 6260 : PGUG_02709
CR_03710C	CR_03710C	2.86614	3.66629	1.96487e-25	1.3292e-41	Protein of unknown function; induced by nitric oxide; oxidative stress-induced via Cap1; fungal-specific (no human or murine homolog)
C2_05070W	FRE9	2.6905	3.66572	1.43386e-10	4.31209e-19	Ferric reductase; alkaline induced; ciclopirox olamine; Hap43-induced
CR_10350C	TRX1	3.23582	3.65908	1.01632e-97	5.16834e-125	Thioredoxin; involved in response to reactive oxygen species; biofilm, benomyl, flucytosine, peroxide, Hap43 induced; amphotericin B, caspofungin repressed; induced by human neutrophils; macrophage-repressed gene
C1_11580W	C1_11580W	3.50333	3.64928	9.81588e-17	2.6285e-18	Protein of unknown function; transcript upregulated by benomyl treatment
C4_04200C	C4_04200C	2.81857	3.62661	6.02702e-29	3.38884e-48	Protein of unknown function; repressed by Sfu1; Hap43-induced gene
C4_06910W	C4_06910W	4.57475	3.62534	2.85575e-63	8.6913e-40	PDR-subfamily ABC transporter (half-size); similar to WHITE subfamily proteins; repressed by fluphenazine treatment or in an azole-resistant strain that overexpresses CDR1 and CDR2; induced by nitric oxide; rat catheter biofilm induced
C2_10000C	C2_10000C	1.56491	3.58222	3.96459e-05	1.74373e-23	Ortholog of C. parapsilosis CDC317 : CPAR2_407200.1, C. dubliniensis CD36 : Cd36_24070, Candida metapsilosis : CMET_2070 and Pichia stipitis Pignal : PICST_31669
C3_02480C	CCP1	3.6901	3.57859	4.72061e-101	3.39975e-95	Cytochrome-c peroxidase N terminus; Rim101, alkaline pH repressed; induced in low iron or by macrophage interaction; oxygen-induced activity; regulated by Sef1, Sfu1, and Hap43; Spider biofilm induced; rat catheter biofilm repressed
C1_05880W	PRN4	3.2019	3.55861	1.46329e-25	1.03721e-31	Protein with similarity to pirins; induced by benomyl treatment; flow model biofilm repressed
C1_05870W	PRN3	2.04257	3.49967	1.79507e-06	1.81693e-17	Protein similar to pirin; induced by Mnl1 under weak acid stress; Hap43-repressed; Spider biofilm induced
C2_02070W	SPR3	2.85563	3.4922	0.00854613	0.000821609	Septin; mutant has no obvious phenotype
C1_07180W	CCS1	3.35898	3.46898	3.96449e-33	1.30373e-35	Copper chaperone involved in activation and protection of superoxide dismutase Sod1p
C1_03820W	PDR16	2.72455	3.40693	4.06018e-35	4.21953e-55	Phosphatidylinositol transfer protein; induction correlates with CDR1, CDR2 overexpression/azole resistance; fluphenazine, 17-beta-estradiol, ethynyl estradiol, NO induced; farnesol-downregulated in biofilm; rat catheter biofilm induced
C3_04170W	C3_04170W	2.33777	3.40153	1.1139e-29	5.95171e-64	Predicted ORF from Assembly 19; removed from Assembly 20; subsequently reinstated in Assembly 21 based on comparative genome analysis
C2_08100W	C2_08100W	0.111751	3.39457	0.695358	2.7785e-67	Mitochondrial apoptosis-inducing factor; induced by nitric oxide; Spider biofilm induced; rat catheter biofilm repressed
C5_02090W	C5_02090W	4.64165	3.38564	0.173437	0.339392	Ortholog of Candida albicans WO-1 : CAWG_04594
C3_03720W	GTT11	3.27821	3.37794	2.01163e-106	3.79817e-113	Glutathione S-transferase, localized to ER; induced in exponentially growing cells, under oxidative stress; induced by nitric oxide; Spider biofilm induced
CR_07730W	HGT14	2.69173	3.34898	1.53881e-45	1.00743e-70	Putative MFS glucose transporter; 20 member C. albicans glucose transporter family; 12 probable membrane-spanning segments; expressed in rich medium with 2% glucose; rat catheter and flow model biofilm induced
C1_03580W	C1_03580W	3.44226	3.32418	0.135503	0.141628	ORF added to Assembly 21 based on comparative genome analysis; overlaps orf19.3059.2, which is annotated as a blocked reading frame
C6_03790C	HGT10	1.71956	3.27749	0.00061449	4.70868e-12	Glycerol permease involved in glycerol uptake; member of the major facilitator superfamily; induced by osmotic stress, at low glucose in rich media, during cell wall regeneration; 12 membrane spans; Hap43p-induced gene
CM_00220W	CM_00220W	2.45436	3.26068	0.138115	0.03469	Putative endonuclease encoded by the first exon and part of the first intron of the mitochondrial COX1 gene; C-terminus contains a LAGLIDADG domain found in intron-encoded endonucleases; conserved in fungal mitochondria
C4_06790W	C4_06790W	2.51633	3.253	8.71601e-17	7.81697e-28	Ortholog of S. cerevisiae Gpn3 a GTPase with a role in biogenesis of RNA pol II and polIII; possibly an essential gene, disruptants not obtained by UAU1 method
C2_03110W	C2_03110W	4.31717	3.24797	1.38955e-34	5.00659e-20	Protein of unknown function; upregulated in a cyr1 or ras1 null mutant; induced by nitric oxide
C6_02100W	C6_02100W	2.80975	3.23094	9.70836e-20	2.48794e-26	Secreted potein; Hap43-repressed; fluconazole-induced; regulated by Tsa1, Tsa1B under H2O2 stress conditions; induced by Mnl1p under weak acid stress; Spider biofilm induced
C5_03080C	C5_03080C	3.51807	3.21887	1.14451e-85	6.82318e-72	Predicted membrane transporter; monocarboxylate porter (MCP) family, major facilitator superfamily (MFS); Spider biofilm induced; rat catheter biofilm repressed
C4_04190C	C4_04190C	2.84073	3.21656	4.39622e-21	4.03352e-27	Ortholog of C. dubliniensis CD36 : Cd36_43870, C. parapsilosis CDC317 : CPAR2_402120, Candida tropicalis MYA-3404 : CTRG_05742 and Candida albicans WO-1 : CAWG_03407
C5_04210C	MRV4	1.79711	3.2051	0.0895908	0.000838166	Protein of unknown function; Spider biofilm induced
C3_03600C	GTT12	2.77928	3.20255	6.29234e-43	2.23284e-57	Ortholog(s) have glutathione peroxidase activity, glutathione transferase activity, role in glutathione metabolic process, protein glutathionylation and endoplasmic reticulum localization
C4_06980W	PRA1	2.60355	3.1878	1.80781e-07	6.78086e-11	Cell surface protein that sequesters zinc from host tissue; enriched at hyphal tips; released extracellularly; binds to host complement regulators; mediates leukocyte adhesion and migration; immunogenic in mouse; produced at ambient pH
C2_08420W	C2_08420W	3.47134	3.16889	3.22643e-81	7.13301e-68	Ortholog(s) have DNA-3-methyladenine glycosylase activity, alkylbase DNA N-glycosylase activity, damaged DNA binding activity
C7_03350C	C7_03350C	3.68143	3.16696	1.96641e-149	9.36181e-111	Putative aldose reductase; protein level decreases in stationary phase cultures; Spider biofilm repressed
C2_06890C	C2_06890C	2.22466	3.12136	1.26652e-12	2.52061e-24	Similar to oxidoreductases and to S. cerevisiae Yjr096wp; Sfu1 repressed; induced by benomyl treatment, Ssr1; Hap43-repressed; flow model biofilm repressed
C1_10280C	C1_10280C	2.31742	3.11541	1.951e-29	2.86952e-53	Putative protein of unknown function; induced by prostaglandins
C1_10370W	C1_10370W	2.40368	3.11043	5.8276e-12	3.74131e-20	Dubious open reading frame
CR_05390W	PST3	3.13756	3.09907	2.40976e-41	1.23805e-40	Flavodoxin-like protein involved in oxidative stress protection and virulence; YNB biofilm induced; stationary phase enriched protein; rat catheter and Spider biofilm repressed
C6_01400W	C6_01400W	2.88806	3.09381	1.9552e-25	2.21611e-29	Predicted membrane transporter, member of the drug:proton antiporter (14 spanner) (DHA2) family, major facilitator superfamily (MFS); Hap43p-repressed gene
C3_04350C	C3_04350C	2.23537	3.08533	1.38955e-34	2.6001e-66	Has domain(s) with predicted oxidoreductase activity and role in metabolic process
C6_03840C	SNQ2	2.03165	3.07833	1.31145e-07	1.66271e-16	Protein similar to S. cerevisiae Snq2p transporter; member of PDR subfamily of ABC family; transposon mutation affects filamentation; benomyl-induced transcription; detected at yeast-form cell plasma membrane by mass spec
C7_01760C	ISU1	2.9921	2.98467	5.06143e-48	4.35096e-48	Protein with similarity to NifU; possible role in iron-sulfur cluster biogenesis; induced in low iron; rat catheter biofilm induced; rat catheter and Spider biofilm induced
C2_09880C	C2_09880C	1.95761	2.98343	8.51657e-07	8.72921e-15	Putative protein of unknown function; Plc1-regulated; transcript induced by Mnl1 under weak acid stress; flow model, rat catheter, Spider biofilm induced
C5_03520W	C5_03520W	2.53472	2.94549	0.000485966	3.06186e-05	Predicted ORF from Assembly 19; removed from Assembly 20; subsequently reinstated in Assembly 21 based on comparative genome analysis
C1_10360C	C1_10360C	3.00887	2.94038	1.58087e-12	3.84145e-12	Putative protein of unknown function; Hap43p-repressed gene; increased transcription is observed upon fluphenazine treatment; possibly transcriptionally regulated by Tac1p; induced by nitric oxide; fungal-specific (no human/murine homolog
C5_02860C	GRP2	0.465736	2.93004	0.194122	2.66981e-23	NAD(H)-linked methylglyoxal oxidoreductase involved in regulation of methylglyoxal and pyruvate levels; regulation associated with azole resistance; induced in core stress response or by oxidative stress via Cap1, fluphenazine, benomyl
C2_10150W	C2_10150W	1.78432	2.9121	0.000840385	8.56001e-09	Secreted protein; fluconazole-induced
C4_03890W	PTP2	1.27716	2.90968	8.36751e-06	9.78251e-27	Predicted protein tyrosine phosphatase; involved in regulation of MAP kinase Hog1 activity; induced by Mnl1 under weak acid stress; rat catheter and Spider biofilm induced
C4_02720C	C4_02720C	0.63761	2.89826	0.0924729	3.5874e-19	Putative plasma membrane protein; Plc1-regulated; Spider biofilm induced
C2_09990C	YOR1	0.618332	2.89666	0.0152023	1.28926e-37	Protein similar to S. cerevisiae Yor1; ABC-type plasma membrane transporter involved in resistance to aureobasidin A; white cell type-specific transcript; Spider biofilm induced
CR_01160W	CR_01160W	2.33034	2.89255	1.1152e-11	6.76072e-18	Ortholog of Candida albicans WO-1 : CAWG_01469
CR_00090C	CR_00090C	2.90496	2.88461	2.14123e-39	3.94687e-39	Protein of unknown function; stationary phase enriched protein; induced upon yeast-hypha transition; benomyl or caspofungin induced; Hap43-repressed; Spider biofilm induced
C1_05330C	C1_05330C	2.3277	2.86642	2.94833e-26	6.09826e-40	Predicted SCF ubiquitin ligase complex protein; Spider biofilm induced; rat catheter biofilm induced
C2_02550C	C2_02550C	1.66909	2.85482	0.00085348	1.90519e-09	Protein of unknown function; Spider biofilm induced
C6_03570W	C6_03570W	2.11269	2.82956	0.0445785	0.00451263	Ortholog of C. dubliniensis CD36 : Cd36_64110, C. parapsilosis CDC317 : CPAR2_500910, Candida tenuis NRRL Y-1498 : CANTEDRAFT_115913 and Pichia stipitis Pignal : PICST_32870
C1_12070C	C1_12070C	3.61075	2.82926	3.64651e-35	4.68117e-22	Protein of unknown function; induced by nitric oxide
C4_03310C	C4_03310C	2.68811	2.81579	1.52157e-05	4.31218e-06	Protein of unknown function
C5_04250W	MRV8	0.39907	2.81294	0.490348	1.15629e-10	Protein of unknown function; Spider biofilm induced
C7_00870W	C7_00870W	3.3736	2.80987	1.18002e-08	2.50785e-06	Putative guanine deaminase; mutation confers hypersensitivity to toxic ergosterol analog; Spider biofilm induced
C2_10730W	C2_10730W	1.52318	2.79061	9.37594e-07	5.12258e-21	Ortholog of C. dubliniensis CD36 : Cd36_24630, C. parapsilosis CDC317 : CPAR2_407790, Candida tropicalis MYA-3404 : CTRG_02045, Candida albicans WO-1 : CAWG_06134 and Candida metapsilosis : CMET_2127
C4_06390W	SOU1	0.641737	2.77375	0.0841433	2.43497e-18	Enzyme involved in utilization of L-sorbose; has sorbitol dehydrogenase, fructose reductase, and sorbose reductase activities; NAD-binding site motif; transcriptional regulation affected by chromosome 5 copy number; Hap43p-induced gene
CR_03010C	ERV1	2.0823	2.76405	3.47289e-14	1.08672e-24	Predicted component of the mitochondrial intermembrane space (IMS), involved in protein import into mitochondrial intermembrane space
CR_08990C	SLP3	0.18043	2.75539	0.903028	0.00535306	Plasma membrane protein implicated in stress response; similar to stomatin mechanoreception proteins; overexpression induces apoptotic-like cell death; absent from hyphal cells; induced by Rgt1; rat catheter and Spider biofilm induced
CR_06950C	ATX1	2.44079	2.75009	5.83038e-12	3.99558e-15	Putative cytosolic copper metallochaperone; flucytosine induced; Ssr1-repressed; rat catheter biofilm induced
C7_03220C	ZCF29	2.81232	2.74985	1.69303e-69	1.10302e-66	Zn(II)2Cys6 transcription factor; mutants sensitive to caffeine, menadione, beauvericin;resistant to fenpropimorph; Hap43-repressed; mutants have decreased CFU in mouse kidneys and defects in filamentous growth; Spider biofilm induced
C1_13080W	OP4	0.800848	2.74772	0.49689	0.00392282	Ala- Leu- and Ser-rich protein; secreted; N-terminal hydrophobic region; possible glycosylation; opaque-specific transcript; repressed by alpha pheromone in opaque MTLa homozygotes; fluconazole-induced; Spider biofilm induced
CR_09100C	CR_09100C	0.629968	2.74173	0.00147858	2.32491e-52	Aldo-keto reductase; increased transcript associated with MDR1 overexpression, benomyl or long-term fluconazole treatment; overexpression does not affect drug or oxidative stress sensitivity; stationary phase enriched; flow biofim repressed
CR_05380C	YCP4	2.63161	2.7355	2.59065e-41	6.70207e-45	Flavodoxin-like protein involved in oxidative stress protection and virulence; flow model, rat catheter and Spider biofilm repressed
C2_03220C	STP4	1.17587	2.72248	0.000301254	4.69003e-19	C2H2 transcription factor; induced in core caspofungin response; colony morphology-related gene regulation by Ssn6; induced by 17-beta-estradiol, ethynyl estradiol; rat catheter and Spider biofilm induced
C4_07020C	C4_07020C	1.55623	2.7139	0.00507566	1.93457e-07	Ortholog of C. dubliniensis CD36 : Cd36_46490, Pichia stipitis Pignal : PICST_33598, Candida tropicalis NEW ASSEMBLY : CTRG1_03758 and Spathaspora passalidarum NRRL Y-27907 : spas_CGOB_00037
C1_09400C	FTH1	1.13738	2.68306	0.000464111	7.96885e-19	Protein similar to S. cerevisiae Fth1p, a high affinity iron transporter for intravacuolar stores of iron; repressed by Sfu1p, amphotericin B, caspofungin; induced by alkaline pH, ciclopirox olamine; regulated by Sef1p, Sfu1p, and Hap43p
C3_02220W	CAP1	2.76485	2.68202	5.96214e-26	1.02143e-24	AP-1 bZIP transcription factor; apoptotic, oxidative stress response/resistance, multidrug resistance; nuclear in oxidative stress; complements S. cerevisiae yap1 mutant; oralpharyngeal candidasis-, human neutrophil, Spider biofilm induced
C2_00750W	C2_00750W	0.603366	2.6647	0.169155	4.22109e-13	Plasma membrane-associated protein; heterozygous null mutant displays sensitivity to virgineone; Spider biofilm induced
C1_02700C	C1_02700C	1.07882	2.66131	0.000400245	8.66205e-21	Gene induced by hypoxia and ketoconazole; oral infection upregulated; mutants have reduced capacity to damage oral epithelial cells; Spider biofilm induced
C4_05400C	C4_05400C	1.55819	2.65219	2.33834e-09	8.40268e-26	D-arabinose 5-phosphate isomerase; has GutQ domain which is associated with phosphosugar binding; other biofilm induced; rat catheter and Spider biofilm induced; F-12/CO2 early biofilm induced
C2_10740C	C2_10740C	1.79368	2.64701	1.40964e-16	1.23575e-35	Protein with a predicted role in cell wall integrity; repressed in core stress response
C3_05220W	CDR1	0.347385	2.63943	0.436606	2.20198e-14	Multidrug transporter of ABC superfamily; transports phospholipids in an in-to-out direction; induced by beta-estradiol, progesterone, corticosteroid, or cholesterol; Spider biofilm induced
C4_06700W	C4_06700W	1.4121	2.62605	3.7844e-05	3.13913e-16	Ortholog of Candida albicans WO-1 : CAWG_03159
C2_01180W	COX17	2.11944	2.6208	6.79206e-28	6.8487e-43	Putative copper metallochaperone; Hap43p-repressed gene; rat catheter biofilm induced; Spider biofilm induced
C6_03500C	SAP4	1.40904	2.61902	0.0799245	0.000308098	Secreted aspartyl proteinase; sap4,5,6 mutant defective in protein utilization for nitrogen; virulence role complicated by URA3 effects; expressed during mucosal and systemic infections; N-glycosylated; rat catheter, Spider biofilm induced
C1_12040W	C1_12040W	1.44445	2.61589	0.00568831	6.10973e-08	Ortholog of C. dubliniensis CD36 : Cd36_11270 and Candida albicans WO-1 : CAWG_00238
C1_09210C	C1_09210C	0.966319	2.61516	0.000104067	3.40649e-29	Putative transporter; slightly similar to the Sit1p siderophore transporter; Gcn4p-regulated; fungal-specific; induced by Mnl1p under weak acid stress
C5_04230W	MRV6	1.43277	2.61458	0.0208193	3.05122e-06	Ortholog of Candida albicans WO-1 : CAWG_04796
C7_04090C	C7_04090C	-0.041591	2.60757	0.935663	4.82793e-18	Predicted mitochondrial cardiolipin-specific phospholipase; upregulated in an azole-resistant strain that overexpresses MDR1; induced by Mnl1 under weak acid stress; rat catheter and Spider biofilm induced
C1_07880C	GCS1	2.33094	2.60517	3.32632e-28	2.03983e-35	Gamma-glutamylcysteine synthetase; glutathione synthesis, required for virulence;induced in low iron, H2O2, Cd, or presence of human neutrophils; possibly adherence-induced; Spider and F-12/CO2 biofilm induced
C2_08430C	PGA46	3.18391	2.60121	7.20428e-15	2.81133e-10	Putative GPI-anchored protein; secreted; fluconazole-induced
CR_03290C	IME2	3.0896	2.5803	4.03775e-18	4.72602e-13	Putative serine/threonine protein kinase; mutation confers hypersensitivity to amphotericin B
C7_02360W	C7_02360W	2.11376	2.55864	1.4406e-06	2.20637e-09	Protein of unknown function; flow model biofilm induced
C6_03510C	C6_03510C	1.12476	2.54262	0.19629	0.000648627	Ortholog of Candida albicans WO-1 : CAWG_05019
CR_09680C	RTA4	0.204188	2.53307	0.646142	1.24363e-15	Protein similar to S. cerevisiae Rsb1p, involved in fatty acid transport; transposon mutation affects filamentous growth; alkaline downregulated; caspofungin induced; possibly an essential gene; Hap43p-repressed
C2_00760C	C2_00760C	-0.525158	2.53303	0.210444	2.41796e-13	Proten of unknown function; transcript positively regulated by Sfu1; Hap43 repressed; Spider biofilm induced
C2_08820C	SPO11	1.57696	2.53194	0.000595408	6.26267e-09	DNA endonuclease; required for genetic recombination between homologous chromosomes during the parasexual cycle; produced in mitotically dividing cells; similar to S. cerevisiae Spo11 which functions in recombination during meiosis
C1_07980C	C1_07980C	1.38576	2.52808	0.00015289	3.54128e-13	Ortholog of S. cerevisiae Sae3; meiosis specific protein involved in DMC1-dependent meiotic recombination in S. cerevisiae; Spider biofilm induced
CR_05570C	RNR3	1.63219	2.49235	3.94004e-12	1.11053e-27	Putative ribonucleotide reductase large subunit; transcript induced in low iron; rat catheter and Spider biofilm induced
C1_05860W	PRN2	2.35231	2.49041	4.39622e-21	8.18234e-24	Protein similar to pirin; Hap43p-repressed gene
C6_03930W	OPT8	2.44121	2.47901	5.64488e-19	8.91055e-20	Oligopeptide transporter; similar to Opt1 and to S. cerevisiae Ygl114wp, but not other OPTs; induced by nitric oxide, amphotericin B; expression of OPT6, 7, 8 does not complement mutants lacking Opt1, Opt2, and Opt3; Spider biofilm induced
CR_08340W	CYS3	1.29508	2.47862	2.50101e-09	2.90453e-32	Cystathionine gamma-lyase; induced by alkaline, amphotericin B, cadmium stress, oxidative stress via Cap1; possibly adherence-induced; Hog1 regulated; reduced levels in stationary phase yeast cells; Spider and flow model biofilm induced
C4_04080C	PGA31	1.81203	2.43494	0.00110539	4.95075e-06	Cell wall protein; putative GPI anchor; expression regulated upon white-opaque switch; induced by Congo Red and cell wall regeneration; Bcr1-repressed in RPMI a/a biofilms
CR_08270W	CR_08270W	0.913224	2.41028	0.319429	0.00123058	Protein of unknown function; transcript upregulated in azole-resistant strain overexpressing MDR1; Spider biofilm induced
C7_00350C	C7_00350C	1.12127	2.39456	0.00285712	8.337e-12	Protein of unknown function; induced in core stress response; induced by cadmium stress via Hog1; oxidative stress-induced via Cap1; induced by Mnl1 under weak acid stress; macrophage-repressed; rat catheter and Spider biofilm induced
C2_08360C	OPT5	1.55076	2.39128	0.188553	0.0267211	Oligopeptide transporter; fungal-specific (no human or murine homolog); induced by BSA, but not by tetrapeptide or pentapeptide
C7_01430C	C7_01430C	1.96028	2.38555	4.5131e-09	3.66737e-13	Protein of unknown function; transcript induced by benomyl or in azole-resistant strain overexpressing MDR1; Ssn6 colony morphology-related regulation; induced by NO; Hap43-repressed; rat catheter and flow model biofilm induced
C1_12470W	C1_12470W	1.6126	2.38006	1.0879e-06	9.46892e-14	Protein of unknown function; induced by Mnl1 under weak acid stress
C4_04040W	C4_04040W	1.21714	2.37822	0.434604	0.0805232	Ortholog of C. dubliniensis CD36 : Cd36_43820 and Candida albicans WO-1 : CAWG_03393
C3_03970W	C3_03970W	1.61822	2.37163	0.754272	0.604382	Dubious open reading frame
C2_03320W	CHK1	2.89607	2.36327	9.58042e-36	3.00873e-24	Histidine kinase; 2-component signaling, cell wall synthesis; hyphal growth defect; avirulent in mouse, not rat vaginal infection; phagocytosis rate increased; Spider biofilm induced; required for RPMI biofilm; Bcr1-induced in a/a biofilm
C1_11570W	C1_11570W	2.75711	2.35908	5.96214e-26	2.19855e-19	Ortholog of S. cerevisiae : YJR112W-A, C. glabrata CBS138 : CAGL0C04829g, C. dubliniensis CD36 : Cd36_10860, C. parapsilosis CDC317 : CPAR2_203700 and C. auris B8441 : B9J08_001575
CR_03920C	TPO4	1.99296	2.34584	3.01981e-08	3.42229e-11	Putative sperimidine transporter; fungal-specific (no human or murine homolog); Spider biofilm induced; promoter bound by Tec1 and Ndt80; Bcr1-repressed in RPMI a/a biofilms
CR_08310C	CR_08310C	-0.275549	2.33162	0.69028	3.18056e-06	S. pombe ortholog SPBC460.04c is a predicted sulfonate/alpha-ketoglutare dioxygenase; induced by nitric oxide; Spider biofilm induced
C6_00810C	C6_00810C	1.30842	2.33058	0.000128253	3.28672e-13	Protein of unknown function; Hap43-repressed gene
C2_00940W	C2_00940W	0.752717	2.32111	0.0255843	1.43683e-14	Plasma membrane-associated protein; induced in cyr1 or ras1 mutant; induced by hypoxia, ketoconazole and during growth in the mouse cecum; induced in oralpharyngeal candidasis; Spider biofilm induced
C5_03490C	C5_03490C	1.06897	2.32048	1.47831e-07	7.67345e-33	Stationary phase enriched protein; predicted ORF from Assembly 19; removed from Assembly 20; subsequently reinstated in Assembly 21 based on comparative genome analysis
C6_03700W	ALS1	1.55211	2.31218	0.244818	0.0605433	Cell-surface adhesin; adhesion, virulence, immunoprotective roles; band at hyphal base; Rfg1, Ssk1, Spider biofilm induced; flow model biofilm repressed; CAI-4 strain background effects; promoter bound Bcr1, Tec1, Efg1, Ndt80, and Brg1
C2_06470W	RTA2	0.562002	2.31094	0.150095	2.63939e-12	Flippase involved in sphingolipid long chain base release; mediates calcineurin-dependent ER stress response and resistance to azoles; Plc1p, Ca2+, calcineurin-regulated;
C1_03300C	MAS1	2.27042	2.31085	4.05337e-30	1.75718e-31	Putative mitochondrial processing protease; Hap43-repressed; transcript regulated by Nrg1; oxidative stress-induced via Cap1
C1_14000C	DOA4	2.28181	2.3104	1.9552e-25	2.64548e-26	Ortholog of S. cerevisiae Doa4;, a ubiquitin hydrolase involved in recycling ubiquitin from proteasome-bound ubiquitinated intermediates; oxidative stress-induced via Cap1; mutants are viable
C1_13450W	HYR1	2.50054	2.31026	2.59123e-18	5.82881e-16	GPI-anchored hyphal cell wall protein; macrophage-induced; repressed by neutrophils; resistance to killing by neutrophils, azoles; regulated by Rfg1, Efg1, Nrg1, Tup1, Cyr1, Bcr1, Hap43; Spider and flow model biofilm induced
C3_00940W	C3_00940W	2.2878	2.29901	3.75522e-27	1.15394e-27	Predicted ubiquitin-protein ligase; Hap43-repressed gene; oxidative stress-induced via Cap1; flow model biofilm induced
C1_01990W	HSP30	1.65013	2.2988	0.00172144	4.51281e-06	Putative heat shock protein; fluconazole repressed; amphotericin B induced; Spider biofilm induced; rat catheter biofilm induced
C2_01460C	C2_01460C	1.36083	2.29812	0.35663	0.0797654	Ortholog of C. dubliniensis CD36 : Cd36_16320, Candida tropicalis NEW ASSEMBLY : CTRG1_01238, Candida tropicalis MYA-3404 : CTRG_01238 and Candida albicans WO-1 : CAWG_03918
C1_11710C	C1_11710C	2.7461	2.29282	6.629e-21	6.90667e-15	Ortholog of C. dubliniensis CD36 : Cd36_11020 and Candida albicans WO-1 : CAWG_00266
C2_05570C	C2_05570C	0.303277	2.29045	0.240623	2.88901e-28	Putative lipid raft associated protein; Spider biofilm induced
C6_01940W	C6_01940W	2.09636	2.28088	2.59362e-27	1.44676e-32	Ortholog of C. parapsilosis CDC317 : CPAR2_602135, Candida tenuis NRRL Y-1498 : cten_CGOB_00042, Debaryomyces hansenii CBS767 : DEHA2F11858g and Pichia stipitis Pignal : PICST_60705
C1_08980C	ZWF1	2.65738	2.2779	4.8669e-61	3.87757e-45	Glucose-6-phosphate dehydrogenase; antigenic in mice; activity induced by O2 or oxidizing agents H2O2, menadione, macrophage; caspofungin repressed; induced in core stress response; regulated by Gcn2, Gcn4; rat catheter biofilm repressed
CR_02650C	DRE2	2.45298	2.27368	1.71768e-10	3.1495e-09	Putative cytosolic Fe-S protein assembly protein; a-specific transcript; regulated by Sef1, Sfu1, and Hap43; rat catheter and Spider biofilm induced
C6_01360W	C6_01360W	2.76431	2.25137	1.75628e-18	1.05934e-12	Protein of unknown function; ketoconazole-repressed
CR_06980W	CR_06980W	2.37964	2.24583	2.47967e-24	5.77798e-22	Putative protein of unknown function; Hap43-induced; repressed by Rim101; Spider biofilm induced
C4_05250W	C4_05250W	1.33685	2.24515	0.0278818	5.81915e-05	Putative ubiquitin-protein ligase; role in protein ubiquitination; Spider biofilm induced
C4_05170C	NBP35	2.42837	2.24054	2.09346e-20	1.08854e-17	Similar to nucleotide-binding proteins; increased transcription is observed upon benomyl treatment; transcription is induced upon filamentous growth
CR_03720W	TAL1	2.07326	2.23119	1.43729e-44	7.15802e-52	Transaldolase; protein present in exponential and stationary growth phase yeast cultures; oxidative stress-induced via Cap1; induced by nitric oxide independent of Yhb1p; sumoylation target; rat catheter biofilm repressed
C7_03230C	C7_03230C	2.91885	2.22425	8.06303e-05	0.00324305	Protein of unknown function; transcript detected on high-resolution tiling arrays; Spider biofilm induced
C1_12460C	C1_12460C	2.09846	2.20509	4.54295e-16	5.31952e-18	Dubious open reading frame
C4_02220C	ZCF25	2.02143	2.20153	7.55212e-11	7.14016e-13	Putative Zn(II)2Cys6 transcription factor
C4_04270W	C4_04270W	2.0502	2.1837	2.07156e-24	6.97016e-28	Ortholog(s) have ureidoglycolate lyase activity
C3_05620W	ATO5	0.883471	2.16782	0.21286	0.000425565	Putative fungal-specific transmembrane protein
C3_06900W	ISA2	1.80146	2.16589	9.51709e-17	3.60932e-24	Protein required for maturation of mitochondrial [4Fe-4S] proteins; role in biotin biosynthetic process; rat catheter and Spider biofilm induced
C2_00910W	PGA19	0.55924	2.16588	0.402576	6.02647e-05	Putative GPI-anchored protein; macrophage-induced gene; mutants are viable
C3_04330C	C3_04330C	1.22666	2.16459	6.05483e-11	1.02616e-32	Protein of unknown function; Cyr1-repressed; induced by alpha pheromone in SpiderM medium; rat catheter and Spider biofilm induced
C2_08080C	IFM3	0.527718	2.16158	0.0430327	1.90697e-21	Protein with a 2-hydroxyacid dehydrogenase catalytic domain; Hap43-repressed; Plc1-regulated; overlaps orf19.2177
CR_05420W	CR_05420W	0.900546	2.1561	0.0726983	9.09657e-07	Dubious open reading frame
C1_13290W	C1_13290W	2.64994	2.15514	3.32622e-22	4.24603e-15	Ortholog(s) have role in ascospore wall assembly and ascospore wall, prospore membrane localization
CR_03790C	KRE1	0.347919	2.12485	0.318068	1.5136e-14	Cell wall glycoprotein; beta glucan synthesis; increases glucan content in S. cerevisiae kre1, complements killer toxin sensitivity; caspofungin induced; Spider/rat catheter/flow model biofilm induced; Bcr1-repressed in RPMI a/a biofilms
C7_00640C	C7_00640C	1.9824	2.11618	0.0233593	0.0132125	Dubious open reading frame
CR_06040W	CR_06040W	1.42766	2.11464	7.22661e-12	2.59253e-25	Ortholog of S. cerevisiae Sat4; amphotericin B induced; clade-associated gene expression; Spider biofilm induced
C6_02210W	C6_02210W	2.69427	2.11422	7.23674e-24	4.04316e-15	Protein of unknown function; oxidative stress-induced via Cap1; induced by alpha pheromone in SpiderM medium
C1_14020W	C1_14020W	0.521195	2.09679	0.293693	9.16274e-08	Putative Rho GDP dissociation inhibitor; induced by nitric oxide independent of Yhb1p
C2_07790C	C2_07790C	2.85805	2.09481	4.59083e-15	1.5462e-08	Protein of unknown function; induced by alpha pheromone in SpiderM medium
C3_03870C	SAP9	0.204731	2.09474	0.653088	2.76425e-10	Secreted aspartyl protease; roles in adhesion, cell surface integrity; induced by antifungal drugs, stationary phase, or in white-phase cells; farnesol-downregulated in biofilm; autocatalytic processing; GPI-anchor; Spider biofilm induced
C3_05930W	CTA4	1.75802	2.07981	2.53748e-05	3.67931e-07	Zn(II)2Cys6 transcription factor; regulates formation of mating projections and same-sex mating; induced by nitric oxide; induced by Mnl1 under weak acid stress; repressed upon adherence to polystyrene; Hap43-repressed
C1_11270W	C1_11270W	0.289932	2.07787	0.265693	2.62145e-23	Cell wall protein; induced in core stress response and core caspofungin response; iron-regulated; amphotericin B, ketoconazole, and hypoxia induced; regulated by Cyr1, Ssn6; induced in oralpharyngeal candidasis; Spider biofilm repressed
C3_04480C	RAS2	0.709088	2.07474	0.0258461	2.68902e-13	Protein similar to S. cerevisiae Ras2; has opposite effects to Ras1; Tn mutation affects filamentous growth; rat catheter and Spider biofilm induced
C4_04050C	RHD3	0.655497	2.07087	0.00575672	9.25818e-22	GPI-anchored yeast-associated cell wall protein; induced in high iron; clade-associated gene expression; not essential for cell wall integrity; fluconazole-repressed; flow model and Spider biofilm repressed
C1_04140W	IFD6	-0.769013	2.06111	0.00878201	8.77573e-15	Aldo-keto reductase; similar to aryl alcohol dehydrogenases; protein increase correlates with MDR1 overexpression (not CDR1 or CDR2) in fluconazole-resistant clinical isolates; farnesol regulated; possibly essential; Spider biofilm induced
C2_00600C	C2_00600C	2.16891	2.05687	1.59188e-19	7.46161e-18	Protein with a predicted role in mitochondrial iron metabolism; Hap43-repressed; expression upregulated during growth in the mouse cecum; Spider biofilm induced
C1_07240W	YPD1	0.897555	2.05337	3.51884e-07	1.96675e-34	Phosphohistidine intermediate protein in a phosphorelay signal transduction pathway; residue His69 is the phosphoacceptor histidine; predicted to be soluble and cytosolic; functional homolog of S. cerevisiae Ypd1p
C3_04160W	DAL8	1.98346	2.05135	2.05937e-13	1.80711e-14	Putative allantoate permease; fungal-specific (no human or murine homolog)
C6_03780C	C6_03780C	1.87941	2.04817	3.97782e-08	1.41571e-09	Ortholog(s) have ubiquitin-protein transferase activity, role in SCF-dependent proteasomal ubiquitin-dependent protein catabolic process and SCF ubiquitin ligase complex localization
C1_11150W	C1_11150W	1.44356	2.04678	2.93966e-18	1.7068e-36	Ortholog(s) have role in proteasome regulatory particle assembly and cytoplasm, cytosol, nucleus localization
C1_05690C	C1_05690C	3.13906	2.04674	5.25076e-25	3.96627e-11	Protein of unknown function; Spider biofilm induced
CR_04900C	PGA39	1.75025	2.04397	0.202653	0.117887	Putative GPI-anchored protein
CR_07530C	ECM22	1.56077	2.03973	3.97608e-25	6.8487e-43	Zn(II)2Cys6 transcription factor; rat catheter and Spider biofilm induced
C1_01180C	C1_01180C	0.93406	2.03946	0.0143998	4.8236e-09	Ortholog(s) have four-way junction DNA binding activity, role in meiotic recombination checkpoint, synapsis, synaptonemal complex assembly and condensed nuclear chromosome, lateral element, nucleus localization
C3_04890W	CDR2	0.401761	2.0369	0.360476	8.40864e-09	Multidrug transporter, ATP-binding cassette (ABC) superfamily; transports phospholipids, in-to-out direction; overexpressed in azole-resistant isolates; repressed in young biofilms
C4_05820W	C4_05820W	1.63366	2.03643	1.44942e-08	5.63207e-13	Ortholog(s) have cysteine desulfurase activity, role in iron-sulfur cluster assembly and L-cysteine desulfurase complex, extrinsic component of mitochondrial inner membrane, mitochondrial matrix localization
C7_02460C	C7_02460C	1.67978	2.03432	4.95826e-17	6.53434e-25	Putative ortholog of S. cerevisiae Npa3p; possibly essential for growth (however, depletion mutant is viable)
C1_12240C	C1_12240C	1.90286	2.02899	6.30789e-19	1.1123e-21	Predicted alanine-tRNA ligase; oxidative stress-induced via Cap1
C7_00760C	C7_00760C	1.05947	2.02314	2.53748e-05	2.69029e-17	Ortholog of S. cerevisiae : YLR050C, C. glabrata CBS138 : CAGL0F01991g, C. parapsilosis CDC317 : CPAR2_703230, C. auris B8441 : B9J08_003284 and Candida tenuis NRRL Y-1498 : CANTEDRAFT_117826
C7_00390W	SPL1	1.86236	2.01954	2.66567e-25	6.97236e-30	Protein similar to S. cerevisiae Spl1p, which is involved in tRNA splicing; member of pyridoxal-phosphate-dependent aminotransferase protein family; predicted to be essential
C4_02770C	C4_02770C	1.72893	2.01843	5.53481e-30	4.24539e-41	Ortholog(s) have ATP binding, magnesium ion binding activity and role in eukaryotic translation initiation factor 2 complex assembly, positive regulation of translational initiation
C2_04430W	C2_04430W	1.54793	2.01175	0.170417	0.0561507	Protein of unknown function
C1_01510W	C1_01510W	0.519121	2.00873	0.34927	9.5596e-06	Protein of unknown function; merged with orf19.3338; rat catheter, flow and Spider model biofilm induced; promoter bound by Bcr1, Efg1, Ndt80, and Rob1; orf19.3338 Bcr1-repressed in RPMI a/a biofilms
CR_01830C	PTR2	1.22092	2.00261	0.0283282	9.25593e-05	Oligopeptide transporter involved in uptake of di-/tripeptides; highly induced during chlamydospore formation in both C. albicans and C. dubliniensis
C2_01870C	C2_01870C	2.24221	1.9928	7.04534e-18	1.76682e-14	Putative transcription factor with zinc finger DNA-binding motif; Hap43p-repressed gene
CR_03120W	CR_03120W	0.534117	1.99254	0.0520412	9.48389e-17	Ortholog of S. cerevisiae Mpm1; a mitochondrial intermembrane space protein of unknown function; Hap43-repressed; Spider biofilm induced
CR_10230W	CR_10230W	1.48543	1.98029	2.82001e-29	3.60024e-52	Ortholog(s) have histone acetyltransferase activity, role in histone acetylation, replication-born double-strand break repair via sister chromatid exchange and Ada2/Gcn5/Ada3 transcription activator complex localization
C2_07640W	C2_07640W	1.56966	1.97645	4.11156e-11	2.50028e-17	BAR domain-containing protein, forms heterodimer with Rvs162p that binds liposomes in vitro; flow model biofilm induced
C3_07260C	ECM29	1.63374	1.96948	2.4684e-09	2.59404e-13	Putative scaffold protein; assists in association of the proteasome core particle with the regulatory particle; ortholog of S. cerevisiae Ecm29; transposon mutation affects filamentous growth; flow model biofilm repressed
CR_02440W	CR_02440W	2.47017	1.96681	1.68704e-20	1.97662e-13	Protein of unknown function; Spider biofilm induced
C2_09480W	C2_09480W	1.55129	1.9514	1.41002e-15	1.79135e-24	Ortholog(s) have DNA-directed DNA polymerase activity, role in error-free translesion synthesis, error-prone translesion synthesis and mitochondrion, nuclear chromatin, zeta DNA polymerase complex localization
C3_05920W	MRR1	1.33656	1.94866	1.05536e-11	3.06028e-24	Putative Zn(II)2Cys6 transcription factor; regulator of MDR1 transcription; gain-of-function mutations cause upregulation of MDR1 (a plasma membrane multidrug efflux pump) and multidrug resistance; Hap43-induced
C4_00640W	C4_00640W	1.67115	1.94661	6.36373e-06	7.02817e-08	Putative adhesin-like protein
C1_06860W	C1_06860W	2.07714	1.93367	0.00702182	0.0120765	RTA domain protein; predicted role in response to stress; Spider biofilm induced
C4_01340W	C4_01340W	3.8316	1.93063	2.39933e-27	1.25004e-07	Protein similar to GPI-linked cell-wall proteins; induced in low iron; Spider biofilm induced; regulated in Spider biofilms by Bcr1, Tec1, Ndt80, Brg1
C1_04020C	CSH1	-0.741681	1.92581	0.0024222	1.41226e-17	Aldo-keto reductase; role in fibronectin adhesion, cell surface hydrophobicity; regulated by temperature, growth phase, benomyl, macrophage interaction; azole resistance associated; Spider biofilm induced; rat catheter biofilm repressed
CR_10790W	MAL2	0.299375	1.92161	0.418043	1.82196e-11	Alpha-glucosidase; hydrolyzes sucrose for sucrose utilization; transcript regulated by Suc1, induced by maltose, repressed by glucose; Tn mutation affects filamentous growth; upregulated in RHE model; rat catheter and Spider biofilm induced
C3_02710W	C3_02710W	-0.269003	1.91019	0.352829	5.13535e-17	Protein of unknown function; gene has intron; Spider biofilm induced
C1_02630C	EXG2	0.958059	1.90126	4.45086e-05	1.27813e-17	GPI-anchored cell wall protein, similar to S. cerevisiae exo-1,3-beta-glucosidase Exg2p; predicted Kex2p substrate; induced during cell wall regeneration; possibly an essential gene, disruptants not obtained by UAU1 method; Hap43p-repressed
C1_02040C	C1_02040C	1.21569	1.89964	9.44741e-05	2.10517e-10	Putative deubiquitinating enzyme; induced by Mnl1 under weak acid stress
C5_04370C	PGA37	0.52252	1.89535	0.496438	0.00233437	Putative GPI-anchored protein; Hap43-repressed; Spider biofilm induced
C5_01790C	C5_01790C	2.10575	1.89093	3.62838e-07	5.19771e-06	Ortholog of Candida albicans WO-1 : CAWG_04564
C7_02320W	SEC1	1.34734	1.88931	2.4564e-30	7.79179e-60	Ortholog(s) have SNARE binding activity, role in exocytosis, positive regulation of vesicle fusion, vesicle docking involved in exocytosis and cellular bud neck, cellular bud tip, plasma membrane, prospore membrane localization
C5_04980W	C5_04980W	1.54427	1.88653	3.07614e-16	2.65903e-24	Putative adhesin-like protein; induced by Mnl1 under weak acid stress; rat catheter and Spider biofilm induced
C4_06380W	SOU2	0.741293	1.88653	0.589118	0.0971559	Protein similar to Sou1; not required for utilization of L-sorbose; Spider biofilm induced
C6_00920W	C6_00920W	0.884129	1.88339	3.43875e-06	2.92042e-25	Putative mitochondrial intermembrane space protein; colony morphology-related gene regulation by Ssn6; regulated by Sef1, Sfu1, and Hap43; Spider biofilm repressed; rat catheter biofilm induced
C7_00910C	C7_00910C	1.78392	1.87718	0.000110325	3.81527e-05	Ortholog of S. cerevisiae Ioc4, a protein that influences gene expression through chromatin remodeling; oxidative stress-induced via Cap1
C1_05970W	C1_05970W	1.14734	1.87656	0.037916	0.000236564	Putative adhesin-like protein; macrophage-induced gene
CM_00240W	CM_00240W	2.77201	1.87551	0.314441	0.506089	Putative endonuclease encoded by the first three exons and part of the third intron of the mitochondrial COX1 gene; C-terminus contains a LAGLIDADG domain found in intron-encoded endonucleases; conserved in fungal mitochondria
C2_06780C	C2_06780C	1.68247	1.87472	9.51566e-15	2.55461e-18	Ortholog(s) have ubiquitin-protein transferase activity, role in protein ubiquitination, response to ethanol, septin ring assembly and cytoplasm, nucleus localization
C2_07620W	C2_07620W	1.68464	1.87433	0.00221324	0.000496658	Has domain(s) with predicted Rho guanyl-nucleotide exchange factor activity, role in regulation of Rho protein signal transduction and intracellular localization
C1_05700W	AUT7	2.30915	1.87425	1.95685e-47	1.26407e-31	Putative autophagosome protein; acts synergistically with Ysy6p to regulate unfolded protein response and mitochondrial function under ER stress; macrophage/pseudohyphal-repressed; alternatively spliced intron in 5' UTR
C6_02230W	C6_02230W	1.84632	1.87027	6.31342e-18	1.3345e-18	Putative GTPase; role in 60S ribosomal subunit biogenesis; Spider biofilm induced
C5_00690C	TFB3	2.24779	1.8698	4.81218e-18	6.55879e-13	Putative C3HC4 zinc finger transcription factor; transcript positively regulated by Tbf1; Spider biofilm induced
C1_08320W	TKL1	1.64551	1.86882	6.03194e-31	4.06156e-40	Putative transketolase; localizes to surface of yeast cells, not hyphae; soluble protein in hyphae; transcript regulated by Nrg1, Mig1, and Tup1; antigenic in human or murine infection; possibly essential (by UAU1 method)
C1_02880C	MIA40	1.59017	1.85817	8.77532e-33	5.65402e-45	Predicted component of the mitochondrial intermembrane space import machinery; Hap43p-repressed gene
C4_01120C	C4_01120C	1.04701	1.85397	1.09693e-07	1.10807e-22	Predicted triglyceride lipase; Spider biofilm induced
C4_06970C	ZRT1	2.56262	1.85258	1.63139e-20	3.40923e-11	Putative zinc transporter; acts with Pra1 in sequestration of zinc from host tissues during infection; hyphal, macrophage-induced; alkaline induced upon adherence to polystyrene; induced in oralpharyngeal candidasis; Spider biofilm induced
C2_04010C	HSP21	0.869362	1.83997	0.0368049	1.10513e-06	Small heat shock protein; role in stress response and virulence; fluconazole-downregulated; induced in cyr1 or ras1 mutant; stationary phase enriched protein; detected in some, not all, biofilm extracts; Spider biofilm induced
C2_05900W	C2_05900W	1.96952	1.83841	5.45429e-09	5.00808e-08	Ortholog(s) have SUMO transferase activity, chromatin binding activity and role in protein sumoylation, reciprocal meiotic recombination, synapsis, synaptonemal complex assembly
C1_03880C	C1_03880C	1.34668	1.83809	0.360074	0.17058	Ortholog of Candida albicans WO-1 : CAWG_01005
C2_08090W	C2_08090W	0.557806	1.83573	0.0365791	3.75642e-15	Sef1p-, Sfu1p-, and Hap43p-regulated gene; overlaps IFM3/orf19.2176
C1_03140W	C1_03140W	1.13768	1.83423	4.48123e-07	2.76229e-17	Ortholog(s) have role in endosome organization, regulation of protein localization and BLOC-1 complex localization
C2_08620W	C2_08620W	1.16257	1.83126	9.94396e-07	1.48387e-15	Protein of unknown function; induced in core caspofungin response; expression upregulated in an ssr1 null mutant; induced by nitric oxide independent of Yhb1p
C4_01940W	PHO89	1.83768	1.82732	4.91792e-07	4.78198e-07	Putative phosphate permease; transcript regulated upon white-opaque switch; alkaline induced by Rim101; possibly adherence-induced; F-12/CO2 model, rat catheter and Spider biofilm induced
CR_01730W	IFU5	0.878299	1.8233	1.48194e-07	5.09492e-30	Predicted membrane protein; estradiol-induced; upregulation associated with CDR1 and CDR2 overexpression or fluphenazine; putative drug-responsive regulatory site; similar to S. cerevisiae Wwm1p; Hap43-repressed; Spider biofilm repressed
C1_10740C	ASR1	0.656916	1.81951	0.045154	4.4762e-10	Heat shock protein; transcript regulated by cAMP, osmotic stress, ciclopirox olamine, ketoconazole; repressed by Cyr1, Ras1; colony morphology-related regulated by Ssn6; stationary phase enriched; Hap43-induced; Spider biofilm induced
C1_09300C	C1_09300C	2.02641	1.81672	2.16269e-11	1.99957e-09	Has domain(s) with predicted metal ion binding activity
C5_03620W	BTS1	1.21674	1.81454	2.93601e-09	8.38559e-20	Putative geranylgeranyl diphosphate synthase; repressed by benomyl treatment; Spider biofilm induced
CR_10260W	CR_10260W	1.27676	1.8136	0.000553928	3.38823e-07	Putative mitochondrial 2' O-ribose methyltransferase; predicted role in methylation of U(2791) in 21S rRNA; Spider biofilm induced
C1_01040W	C1_01040W	1.04303	1.80502	1.37893e-08	2.14302e-24	Ortholog(s) have peptide-methionine (R)-S-oxide reductase activity, role in cellular response to oxidative stress and mitochondrion localization
C3_03210W	C3_03210W	0.249049	1.79894	0.402119	6.0336e-15	Predicted short chain dehydrogenase; Spider biofilm induced
C7_04070C	C7_04070C	-0.836311	1.79821	0.732078	0.359287	Ortholog of C. dubliniensis CD36 : Cd36_73740, Candida tropicalis NEW ASSEMBLY : CTRG1_05151, Candida tropicalis MYA-3404 : CTRG_05151 and Candida albicans WO-1 : CAWG_05736
C1_10270C	SFH5	0.253155	1.79598	0.120225	2.79354e-40	Putative phosphatidylinositol transporter; rat catheter and Spider biofilm repressed
C1_01210W	C1_01210W	1.03101	1.79114	8.21166e-05	7.14016e-13	Ortholog of Candida tropicalis NEW ASSEMBLY : CTRG1_04422, Candida tropicalis MYA-3404 : CTRG_04422 and Candida albicans WO-1 : CAWG_01254
C2_08830W	C2_08830W	1.23499	1.79098	9.40754e-06	3.23132e-11	Ortholog(s) have role in chitin localization, vesicle-mediated transport and integral component of endoplasmic reticulum membrane localization
C1_09780C	C1_09780C	0.872937	1.78595	0.000163277	3.11527e-16	Putative iron/copper reductas; involved in iron homeostasis; rat catheter and Spider biofilm induced
CR_06560C	CR_06560C	0.873429	1.7835	0.000326045	7.00421e-15	Putative protein involved in apoptosis; Spider biofilm induced
C5_00710W	IFF8	1.95155	1.77712	4.80308e-16	1.33347e-13	Putative GPI-anchored adhesin-like protein; decreased transcription is observed in an azole-resistant strain that overexpresses MDR1
C1_06370C	PBR1	0.588972	1.7768	0.576011	0.0321223	Protein of unknown function; required for cohesion, adhesion, and RPMI biofilm formation; induced by alpha pheromone in white cells; fluconazole-induced; Spider biofilm induced
C4_01680W	TOA2	1.71414	1.77555	8.45594e-34	1.46698e-36	Putative TFIIA small subunit; protein abundance decreased in CAI4 strain compared to the SC5314 strain, abundance not affected by reintegration of URA3 in CAI4; flucytosine induced; possibly an essential gene (UAU1 method)
CR_09390C	CR_09390C	1.63189	1.77463	9.97724e-05	1.6456e-05	Predicted membrane transporter; member of the drug:proton antiporter (14 spanner) (DHA2) family, major facilitator superfamily (MFS); Spider biofilm induced
C1_10410W	C1_10410W	1.32261	1.7724	3.80429e-13	2.54019e-23	BED zinc finger protein; predicted DNA binding protein; Spider biofilm repressed
C7_02020W	RAD14	1.10768	1.77214	2.38937e-15	7.87707e-39	Putative DNA repair protein; transcription is regulated upon yeast-hyphal switch; flucytosine repressed
C6_04200C	C6_04200C	0.256912	1.76908	0.57971	3.70211e-07	Pseudogene; added to Assembly 21 based on comparative genome analysis
C2_08440W	C2_08440W	2.35001	1.7671	9.83354e-05	0.00434754	Dubious open reading frame
C3_02390W	C3_02390W	0.338624	1.76545	0.293546	1.16686e-11	Protein of unknown function; Plc1-regulated
C1_06000W	C1_06000W	1.16329	1.75326	8.43103e-05	6.98456e-10	Putative dicarboxylic amino acid permease; fungal-specific (no human or murine homolog); induced by alpha pheromone in SpiderM medium
C3_02790W	C3_02790W	-0.775906	1.7529	0.253467	0.00288712	Ortholog of C. dubliniensis CD36 : Cd36_82780, C. parapsilosis CDC317 : CPAR2_102150, Pichia stipitis Pignal : psti_CGOB_00155 and Candida tropicalis MYA-3404 : CTRG_02557
C7_00110W	SOD3	1.05835	1.75241	1.13092e-07	5.31595e-20	Cytosolic manganese-containing superoxide dismutase; protects against oxidative stress; repressed by ciclopirox olamine, induced during stationary phase when SOD1 expression is low; Hap43-repressed; Spider and flow model biofilm induced
C6_03280W	C6_03280W	1.45367	1.75123	8.877e-05	1.13194e-06	Ortholog of C. dubliniensis CD36 : Cd36_63740, C. parapsilosis CDC317 : CPAR2_503850, Pichia stipitis Pignal : PICST_32045 and Candida guilliermondii ATCC 6260 : PGUG_00070
C1_06390W	C1_06390W	1.32101	1.74026	1.67217e-10	8.37536e-18	Putative ubiquitin C-terminal hydrolase; regulated by Gcn2p and Gcn4p
C2_02750C	C2_02750C	0.640578	1.73946	0.194504	3.76931e-05	Ortholog of C. dubliniensis CD36 : Cd36_17620, C. parapsilosis CDC317 : CPAR2_212260, Candida tropicalis MYA-3404 : CTRG_01348, Candida albicans WO-1 : CAWG_04043 and Candida metapsilosis : CMET_2351
C1_01920W	ROA1	1.45667	1.73573	5.20491e-09	1.44566e-12	Putative PDR-subfamily ABC transporter involved in sensitivity to azoles; Spider biofilm induced
C7_01440W	C7_01440W	1.21517	1.73119	3.81016e-05	1.27714e-09	Ortholog(s) have role in protein maturation by [4Fe-4S] cluster transfer and mitochondrial matrix localization
C2_04560W	KTR2	1.30521	1.72989	4.59949e-10	2.96752e-17	Mannosyltransferase; transcription elevated in chk1, nik1, and sln1 homozygous null mutants; fungal-specific (no human or murine homolog); possibly an essential gene, disruptants not obtained by UAU1 method
CR_09180W	CDG1	1.09163	1.72772	3.63512e-05	9.05369e-12	Putative cysteine dioxygenases; role in conversion of cysteine to sulfite; transcript regulated upon white-opaque switch; rat catheter, Spider and flow model biofilm induced
CR_04960C	CRG1	-0.0359721	1.71924	0.915944	1.67735e-16	Methyltransferase involved in sphingolipid homeostasis, methylates a drug cantharidin; decreased expression in hyphae compared to yeast; expression regulated during planktonic growth; flow model biofilm induced; Hap43-repressed gene
C7_02450W	C7_02450W	2.03344	1.71622	3.36718e-34	9.02279e-25	Protein of unknown function; induced upon adherence to polystyrene; oxidative stress-induced via Cap1
C1_00860W	C1_00860W	2.21994	1.71477	7.77165e-40	3.39988e-24	Ortholog(s) have Atg8 ligase activity
C7_01700W	C7_01700W	1.0749	1.71427	5.03062e-05	1.63033e-11	Regulator of calcineurin; regulated by calcineurin-Crz1 pathway; feedback regulator of calcineurin-dependent signaling; Hap43-repressed; induced by ketoconazole, hypoxia, during growth in the mouse cecum; Spider biofilm induced
C1_10050W	C1_10050W	0.213175	1.71247	0.655329	8.50309e-07	Protein of unknown function; induced by Mnl1 under weak acid stress; Hap43-induced; mutant is viable
C2_00640W	C2_00640W	1.82514	1.70951	1.24257e-18	1.16511e-16	Putative transcription factor with zinc finger DNA-binding motif
C5_04470C	C5_04470C	0.313099	1.70469	0.626855	0.000553561	Predicted RNA binding protein; stationary phase enriched; induced in core caspofungin response; induced by nitric oxide independent of Yhb1; repressed in ssr1 null; ketoconazole, hypoxia induced; Spider biofilm induced
C1_12910W	C1_12910W	1.00299	1.7024	0.00105283	4.89807e-09	Protein of unknown function; Spider biofilm repressed
C5_03500W	GAP6	1.04676	1.70199	0.0157122	2.9409e-05	Broad-specificity amino acid permease; Plc1, Gcn4 regulated; rat catheter biofilm induced
CR_02990C	RIB1	1.35851	1.70034	2.47564e-06	1.69962e-09	Putative GTP cyclohydrolase II; enzyme of riboflavin biosynthesis; fungal-specific (no human or murine homolog); regulated by Sef1p-, Sfu1p-, and Hap43p
C2_07760W	C2_07760W	1.83509	1.69479	5.92448e-16	6.90757e-14	Predicted membrane protein of unknown function; Spider biofilm induced
C7_02260W	C7_02260W	1.3847	1.68816	0.463215	0.338175	Ortholog of C. parapsilosis CDC317 : CPAR2_808350, C. dubliniensis CD36 : Cd36_72060, Candida metapsilosis : CMET_5893 and Candida orthopsilosis Co 90-125 : CORT_0C00820
CR_06720W	NMD3	1.0641	1.68746	9.01882e-08	2.01242e-18	Putative nonsense-mediated mRNA decay protein; repressed in core stress response; repressed by prostaglandins
CR_02700W	CR_02700W	0.480737	1.68692	0.00555601	3.806e-27	Ortholog(s) have role in protein transport
C1_06110C	NPL4	1.31399	1.68626	5.60263e-09	2.17723e-14	Putative ubiquitin-binding protein; regulated by Gcn2p and Gcn4p
C6_02420W	C6_02420W	0.273476	1.68531	0.47818	1.59479e-08	Putative phosphatidyl glycerol phospholipase C; Plc1-regulated; flow model biofilm induced; Spider biofilm induced
C2_00290W	C2_00290W	1.77203	1.68293	3.75161e-20	1.801e-18	Ortholog(s) have ATPase activator activity, chaperone binding activity
C1_06620C	C1_06620C	-0.0666738	1.67509	0.905453	3.23779e-06	Ortholog of C. dubliniensis CD36 : Cd36_06210, Candida tropicalis NEW ASSEMBLY : CTRG1_04227, Candida tropicalis MYA-3404 : CTRG_04227 and Candida albicans WO-1 : CAWG_00750
C3_04920C	C3_04920C	0.89501	1.67377	0.00940043	1.89999e-07	Ortholog(s) have proteasome regulatory particle binding activity, role in proteasome regulatory particle assembly and cytosol, nucleus localization
C1_03270W	C1_03270W	0.780261	1.67252	0.00884579	1.22934e-09	Putative protein of unknown function; Hap43-repressed gene; Spider biofilm induced
C7_01390W	C7_01390W	0.362904	1.67156	0.262528	3.08005e-10	Protein of unknown function; induced during chlamydospore formation in both C. albicans and C. dubliniensis; Hap43-induced gene; Spider biofilm induced; F-12/CO2 early biofilm induced
C2_03390C	HSP78	0.720847	1.67145	0.00154359	3.073e-15	Heat-shock protein; regulated by macrophage response, Nrg1, Mig1, Gcn2, Gcn4, Mnl1p; heavy metal (cadmium) stress-induced; stationary phase enriched protein; rat catheter and Spider biofilm induced
C1_04330W	RPN4	1.28234	1.66846	1.46208e-16	8.66517e-28	C2H2 transcription factor; putative regulator of proteasome genes; DNA recognition sequence (GAAGGCAAAA) enriched in regions upstream of proteasome genes; induced in core stress response; Hap43-induced; Spider biofilm induced
C1_05510C	RPS27A	1.08854	1.66156	1.61276e-08	6.27702e-19	Ribosomal protein S27; rat catheter and Spider biofilm induced
C3_04870W	C3_04870W	0.888718	1.66013	0.165241	0.00358765	Ortholog(s) have ubiquitin ligase activator activity
C3_04310C	C3_04310C	-0.346279	1.6596	0.930307	0.575737	Ortholog of C. dubliniensis CD36 : Cd36_84250, C. parapsilosis CDC317 : CPAR2_806160, Candida tenuis NRRL Y-1498 : CANTEDRAFT_137075 and Debaryomyces hansenii CBS767 : DEHA2F11462g
CR_01510C	CR_01510C	0.228515	1.65924	0.698567	5.75397e-05	Protein of unknown function; transcript detected on high-resolution tiling arrays
C7_04150W	C7_04150W	1.45915	1.65808	1.58321e-12	3.81148e-16	Putative protein of unknown function; Hap43p-repressed gene; ortholog of S. cerevisiae YMR185W
CR_00740C	BMT3	1.04187	1.65416	0.0329712	0.000297961	Beta-mannosyltransferase; adds 2nd beta-mannose to the acid-stable fraction of cell wall phosphopeptidomannan, elongation of beta-mannose chains on the phosphopeptidomannan acid-labile fraction; Hap43-induced; Spider biofilm induced
C5_02830W	C5_02830W	1.36728	1.6502	1.00576e-16	2.66996e-24	Ortholog(s) have role in late endosome to vacuole transport, late endosome to vacuole transport via multivesicular body sorting pathway, protein targeting to vacuole and cytoplasm, late endosome localization
C4_04530C	PHR1	0.69205	1.64703	0.0718505	1.52228e-06	Cell surface glycosidase; may act on cell-wall beta-1,3-glucan prior to beta-1,6-glucan linkage; role in systemic, not vaginal virulence (neutral, not low pH); high pH or filamentation induced; Bcr1-repressed in RPMI a/a biofilm
C7_03450C	HSM3	1.26528	1.64608	4.32386e-07	1.67614e-11	Ortholog(s) have role in mismatch repair, proteasome regulatory particle assembly and cytosol, nucleus localization
C2_04020C	SDS22	1.69276	1.64217	2.48536e-14	1.0889e-13	Putative regulatory subunit of the PP1 phosphatase Glc7p; involved in dephosphorylation of Rad53p in order to deactivate DNA damage checkpoint; macrophage/pseudohyphal-repressed
CR_06650C	CR_06650C	0.839211	1.63595	0.00159771	5.43346e-11	Protein of unknown function; flow model, rat catheter, Spider biofilm induced
CR_06100C	CR_06100C	0.856441	1.63483	0.0109442	1.68363e-07	Ortholog of C. dubliniensis CD36 : Cd36_31580, C. parapsilosis CDC317 : CPAR2_205000, Debaryomyces hansenii CBS767 : DEHA2G10846g and Pichia stipitis Pignal : PICST_32988
C3_01230C	C3_01230C	0.98703	1.63357	0.0286743	9.26938e-05	Ortholog of C. dubliniensis CD36 : Cd36_81190, C. parapsilosis CDC317 : CPAR2_503840, Debaryomyces hansenii CBS767 : DEHA2A09042g and Pichia stipitis Pignal : PICST_42519
C3_04800C	C3_04800C	1.02284	1.63248	0.0402252	0.000457817	Ortholog(s) have role in peroxisome organization and peroxisomal membrane localization
C3_03190C	C3_03190C	1.9521	1.63209	1.564e-24	1.49454e-17	Ortholog(s) have role in protein maturation by [2Fe-2S] cluster transfer, protein maturation by [4Fe-4S] cluster transfer and mitochondrial matrix localization
C2_04420W	IFA4	1.26479	1.62741	1.30278e-10	2.43412e-17	Protein of unknown function; oxidative stress-induced via Cap1
CR_04250W	RON1	0.443779	1.62622	0.538156	0.00350607	Protein with a DNA-binding domain, similar to S. cerevisiae meiosis-specific transcription factor Ndt80p; regulates genes of N-acetylglucosamine (GlcNAc) catabolism; required for GlcNAc-induced hyphal growth
C4_06760W	GUT2	0.898587	1.62522	9.74712e-07	3.0554e-20	Glycerol-3-phosphate dehydrogenase; Plc1p-regulated; rat catheter biofilm induced; Spider biofilm induced
C3_03520C	PRE9	1.06095	1.61899	1.18157e-09	1.35154e-21	Alpha3 (C9) subunit of the 20S proteasome; transcript regulated by Mig1; flow model biofilm repressed
CR_09750C	CR_09750C	0.915055	1.61847	0.00166208	4.03967e-09	Ortholog(s) have phosphatidylinositol-3-phosphate binding, ubiquitin protein ligase activity, ubiquitin-protein transferase activity and role in cytoplasm protein quality control by the ubiquitin-proteasome system, protein ubiquitination
CR_10300W	PUP1	1.274	1.61629	4.05814e-22	1.45993e-35	Putative beta 2 subunit of the 20S proteasome; macrophage/pseudohyphal-repressed; Spider biofilm repressed
C2_03310C	VPS20	1.60096	1.61529	4.79404e-17	1.46762e-17	ESCRT III complex protein; role in multivesicular body (MVB) trafficking; required for processing of Rim8; Bcr1-repressed in RPMI a/a biofilms
C6_02710C	SAP6	0.607667	1.60857	0.0445056	1.16483e-09	Biofilm-specific aspartyl protease; expressed during hyphal growth, oral carriage, infection; virulence role affecte by URA3; N-glycosylated; rat catheter biofilm induced
CR_05320C	CR_05320C	1.21888	1.60575	0.0124547	0.000504941	Dubious open reading frame
C7_01520W	FLU1	-0.0547442	1.60381	0.914047	5.54579e-07	Multidrug efflux pump of the plasma membrane; MDR family member of the MFS (major facilitator superfamily) of transporters; involved in histatin 5 efflux; fungal-specific (no human/murine homolog)
C1_14030W	C1_14030W	0.929565	1.5976	2.89654e-11	3.63823e-32	Protein of unknown function; Spider biofilm induced
CR_05450C	CR_05450C	1.00771	1.59752	0.000672582	1.63906e-08	Protein of unknown function; Hap43-repressed; Spider biofilm repressed
C1_07670W	ZCF4	0.958209	1.59586	0.0496451	0.000402933	Putative Zn(II)2Cys6 transcription factor
C7_02330W	YCF1	1.62188	1.59473	1.10671e-17	2.44017e-17	Putative glutathione S-conjugate transporter; MRP/CFTR-subfamily, ABC type transporter; human neutrophil-induced; oxidative stress-induced via Cap1; possible association with multidrug resistance; possibly essential; Spider biofilm induced
C3_07380W	C3_07380W	1.00068	1.59467	1.29191e-09	1.99518e-23	Protein with a predicted RING-type zinc finger; possibly an essential gene, disruptants not obtained by UAU1 method
C1_00500C	GLO1	1.88899	1.59312	2.4891e-37	6.21638e-27	Putative monomeric glyoxalase I; oxidative stress-induced via Cap1; flow model and rat catheter biofilm repressed
C7_03490W	GYP7	1.31766	1.59229	3.82649e-06	1.24447e-08	Protein similar to S. cerevisiae Gyp7p (GTPase-activating protein for Ypt1p); caspofungin-induced
C2_10600W	C2_10600W	1.38063	1.59178	1.73345e-16	5.92449e-22	Ortholog of S. cerevisiae Spg5; required for proteasome assembly during quiescence; transcript detected on high-resolution tiling arrays; Spider biofilm induced
C7_00430W	C7_00430W	2.18916	1.59035	4.18082e-15	1.95436e-08	Putative ferric reductase; induced by Mac1 under copper starvation; Plc1-regulated; Rim101-repressed
C3_00010C	C3_00010C	0.947064	1.58911	3.54356e-08	9.96828e-22	Protein of unknown function; induced by Mnl1 under weak acid stress; transcript detected on high-resolution tiling arrays; Spider biofilm repressed
C3_01130C	C3_01130C	1.58737	1.58319	0.0143688	0.0136613	ZZ-type zinc finger protein; rat catheter and Spider biofilm induced
C1_11850W	C1_11850W	0.946682	1.57516	0.00213902	7.26883e-08	Protein of unknown function; Hap43-repressed gene; mRNA binds to She3; repressed in hyphae; Efg1 and Efh1 regulated; 5'-UTR intron; induced by Mnl1 under weak acid stress; rat catheter biofilm induced
C3_05840W	C3_05840W	0.390917	1.57444	0.601077	0.00701546	Has domain(s) with predicted N,N-dimethylaniline monooxygenase activity, NADP binding, flavin adenine dinucleotide binding activity and role in oxidation-reduction process
CR_09960C	UGA3	0.960127	1.57412	2.76832e-06	1.48634e-15	Zn(II)2Cys6 transcription factor; required for utilization of gamma-aminobutyrate (GABA) as a nitrogen source; mutants display decreased CFU in mouse kidneys; Spider biofilm induced
C2_06220C	MEC3	1.51706	1.57088	8.33371e-23	1.07509e-24	Putative DNA damage and meiotic pachytene checkpoint protein; increased transcription is observed upon benomyl treatment
C3_06220C	OAC1	1.41642	1.56979	7.24953e-09	8.39291e-11	Putative mitochondrial inner membrane transporter; rat catheter biofilm induced
C1_00440W	UBP6	1.07531	1.56788	1.65518e-06	5.76679e-13	Putative ubiquitin-specific protease of the 26S proteasome; oxidative stress-induced via Cap1p
C1_13100W	C1_13100W	1.72051	1.5632	0.0181632	0.0323309	Putative adhesin-like protein; Spider biofilm induced
C2_08010W	BLM3	1.18246	1.56279	9.10741e-06	1.73191e-09	Putative proteasome activator; binds core proteasome and stimulates proteasome-mediated protein degradation by inducing gate opening; ortholog of S. cerevisiae Blm10; transcript regulated by Nrg1 and Mig1
C2_06150C	RPN10	1.038	1.5622	5.91736e-15	3.04818e-33	Putative 19S regulatory particle of the 26S proteasome; macrophage/pseudohyphal-repressed; regulated by Gcn2 and Gcn4; Spider biofilm repressed
C5_01850C	ZNC1	1.01077	1.5579	0.000429455	1.47845e-08	Zn(2)-Cys(6) transcription factor; regulated by Gcn2 and Gcn4; gene located in zinc cluster region of Chromosome 5, near the MTL locus; required for yeast cell adherence to silicone substrate; Spider biofilm induced
C2_03910C	C2_03910C	1.0613	1.55509	7.12313e-05	1.59978e-09	Ortholog(s) have carbohydrate binding, mannosyl-oligosaccharide 1,2-alpha-mannosidase activity
C2_02730W	C2_02730W	1.01481	1.55239	3.88877e-09	1.80694e-20	Ortholog(s) have SUMO binding, polyubiquitin modification-dependent protein binding, ubiquitin binding activity
CR_02270C	CR_02270C	1.34674	1.55195	8.17501e-09	1.4224e-11	Protein of unknown function; Spider biofilm induced; upregulated in a cyr1 null mutant
C1_10450W	GLY1	1.63458	1.54968	5.86297e-07	2.07675e-06	L-threonine aldolase; complements glycine auxotrophy of S. cerevisiae shm1 shm2 gly1-1 triple mutant; macrophage/pseudohyphal-induced; the GLY1 locus has an RFLP and is triploid in strain SGY269; flow model biofilm induced
C1_09420W	LIP2	0.0184393	1.54719	0.987954	0.012264	Secreted lipase; member of a differentially expressed lipase gene family; expressed in alimentary tract, but not oral tissue, during mouse oral infection; may have a role in nutrition and/or in creating an acidic microenvironment
C2_01270W	CHA1	0.43971	1.54264	0.0656852	4.78923e-14	Similar to catabolic ser/thr dehydratases; repressed by Rim101; induced in low iron; regulated on white-opaque switch; filament induced; Tn mutation affects filamentation; flow model biofilm induced; Spider biofilm repressed
C7_03740C	C7_03740C	1.56836	1.53688	0.277448	0.274487	Putative protein of unknown function; transcript is upregulated in clinical isolates from HIV+ patients with oral candidiasis; Spider biofilm induced
CR_10330W	PGA11	1.23924	1.53536	0.00179594	6.10097e-05	Putative GPI-anchored protein
C2_00920W	C2_00920W	0.220496	1.53495	0.407659	1.31503e-13	Protein of unknown function; rat catheter biofilm induced
CM_00440W	NAD4	1.65236	1.53475	0.082233	0.103083	Subunit 4 of NADH:ubiquinone oxidoreductase (NADH:ubiquinone dehydrogenase), a multisubunit enzyme complex (complex I) of the mitochondrial inner membrane that catalyzes the first step in mitochondrial respiration
C4_01670C	C4_01670C	1.14259	1.53229	4.59601e-09	8.27908e-16	Ortholog(s) have role in TOR signaling, positive regulation of transcription by RNA polymerase I and cytosol, extrinsic component of membrane localization
C3_02570W	C3_02570W	0.935441	1.53011	1.66202e-07	6.07584e-19	Predicted metalloendopeptidase; Spider biofilm induced
C5_05190W	PCL5	1.31487	1.52996	5.51538e-07	3.19006e-09	Putative cyclin for Pho85 kinase; Gcn4-induced; suppresses toxicity of C. albicans Gcn4 overproduction in S. cerevisiae via increased Pho85-dependent phosphorylation and degradation of Gcn4; rat catheter and Spider biofilm induced
C7_03780C	C7_03780C	0.68362	1.52976	0.0157954	3.89617e-09	Has domain(s) with predicted catalytic activity, nitronate monooxygenase activity and role in oxidation-reduction process
C1_01540W	C1_01540W	1.38748	1.52795	2.85267e-26	4.73452e-32	Ortholog(s) have role in positive regulation of protein autoubiquitination, protein deubiquitination
CR_00650W	CR_00650W	1.81492	1.52763	0.0908838	0.156382	Putative subtilisin-family protease; mutation confers hypersensitivity to toxic ergosterol analog
C3_05710W	RCT1	0.0778698	1.52637	0.9022	0.000213543	Fluconazole-induced protein; Ras1, Cyr1 repressed and Efg1 induced; regulated by Nrg1, Tup1, Tbf1, Ssn6; induced in oralpharyngeal candidasis; rat catheter biofilm repressed
C2_06410W	C2_06410W	1.18028	1.52618	0.00236498	3.83324e-05	C/D box small nucleolar RNA (snoRNA)
C2_10020C	C2_10020C	0.715823	1.52527	0.152351	0.000492868	Has domain(s) with predicted catalytic activity
C4_06880C	C4_06880C	1.25592	1.5238	1.36301e-12	2.36255e-18	Ortholog(s) have role in SAGA complex localization to transcription regulatory region, filamentous growth, histone deubiquitination, mRNA export from nucleus and maintenance of DNA trinucleotide repeats, more
C1_02000W	C1_02000W	0.978369	1.51714	7.14823e-06	5.16931e-13	Ortholog(s) have endoplasmic reticulum, nuclear envelope localization
C1_13440C	OFI1	2.11281	1.51653	0.383495	0.53928	Putative transcription factor with zinc finger DNA-binding motif, involved in regulation of white-opaque switching and filamentous growth
C7_02910W	ENA21	-0.309613	1.51245	0.396351	2.38148e-07	Predicted P-type ATPase sodium pump; Gcn4p-regulated; flucytosine, amphotericin B, or ketoconazole-induced; osmotic stress-induced; overlaps orf19.5170.1, which is annotated as a blocked reading frame; Spider biofilm induced
C7_01690W	C7_01690W	1.24264	1.51089	1.61756e-11	7.39299e-17	Ortholog(s) have zinc ion binding activity, role in protein import into mitochondrial intermembrane space and mitochondrial intermembrane space localization
C3_03450C	BMT7	0.356431	1.51089	0.300133	6.13542e-08	Beta-mannosyltransferase, member of a 9-gene family that includes characterized genes BMT1, BMT2, BMT3, and BMT4 with roles in beta-1,2-mannosylation of cell wall phosphopeptidomannan; downregulated in azole-resistant strain; Hap43p-induced
C1_12810W	C1_12810W	1.17949	1.50899	2.31748e-08	2.75886e-13	Ortholog(s) have 5-amino-6-(5-phosphoribosylamino)uracil reductase activity and role in riboflavin biosynthetic process
C1_14420W	DDI1	0.696025	1.50728	4.80731e-07	3.25985e-30	Putative DNA damage inducible v-SNARE binding protein; macrophage/pseudohyphal-repressed
C3_02850C	C3_02850C	2.65675	1.50633	6.95817e-27	2.69545e-09	Plasma membrane-associated protein; upregulated in an azole-resistant strain that overexpresses MDR1; Hap43-repressed; Spider biofilm induced
C3_06680C	C3_06680C	0.745387	1.50524	0.124281	0.000530506	Protein with Mob2p-dependent hyphal regulation
C2_01450C	C2_01450C	-1.07872	1.50514	0.0031556	8.25256e-06	Protein of unknown function; induced in azole-resistant strain that overexpresses MDR1; protein present in exponential and stationary growth phase yeast cultures; Spider biofilm induced
C2_08870C	PIR1	0.0921435	1.50484	0.817381	2.94011e-08	1,3-beta-glucan-linked cell wall protein; N-mannosylated, O-glycosylated by Pmt1; cell wall defect in het mutant; Hog1/fluconazole/hypoxia induced; iron/Efg1/Plc1/temp regulated; flow model biofilm induced; hyphal, Spider biofilm repressed
C2_02920W	C2_02920W	1.13583	1.50431	4.83634e-17	1.12147e-29	Putative adhesin-like protein; upregulated during growth in the mouse cecum; flow model, rat catheter and Spider biofilm induced
CR_06530W	CR_06530W	0.659647	1.49583	0.0023849	1.17211e-13	Ortholog(s) have role in hydrogen peroxide-mediated programmed cell death
CR_03260W	CR_03260W	0.432064	1.4954	0.448549	0.00135435	Putative aminotransferase; Hap43-repressed; homozygous Tn insertion decreases colony wrinkling in filament-inducing conditions, does not block true hypha formation in liquid media; rat catheter and Spider biofilm induced
C1_06980C	C1_06980C	0.676938	1.49322	1.25277e-07	1.19543e-34	Predicted membrane transporter; monocarboxylate porter (MCP) family, major facilitator superfamily (MFS); possibly essential, disruptants not obtained by UAU1 method; rat catheter and Spider biofilm induced
C1_09970C	PDC2	1.50205	1.49282	1.43921e-09	1.47633e-09	Homeodomain-like transcription factor; regulator of pyruvate decarboxylase; contains a putative C-terminal activation domain, Glu- and Pro-rich; complements glucose utilization defect of S. cerevisiae pdc2 mutant
C2_00460W	SAP30	1.01918	1.49095	0.00558259	1.98395e-05	Aspartic-type endopeptidase; involved in degradation of alpha pheromone; functional equivalent of S. cerevisiae Bar1; a-cell specific; induced by alpha pheromone
C3_00040W	C3_00040W	-0.792639	1.49086	0.907128	0.799579	Protein of unknown function
C4_07140W	C4_07140W	-0.0525355	1.48836	0.904145	7.03043e-08	Predicted mitochondrial intermembrane space protein; predicted role in phospholipid metabolism; rat catheter and Spider biofilm induced
C2_00960C	MXR1	0.991224	1.48714	0.000139805	2.90559e-09	Putative methionine sulfoxide reductase; Plc1-regulated; induced by human neutrophils, flucytosine; macrophage regulated (gene induced, protein decreased); possibly adherence-induced; Spider biofilm induced
C5_00600C	C5_00600C	1.8906	1.48286	1.99872e-05	0.0010514	Protein of unknown function; rat catheter biofilm repressed
C2_08050C	SIT1	0.509888	1.48199	0.195444	1.17475e-05	Transporter of ferrichrome siderophores, not ferrioxamine B; required for human epithelial cell invasion in vitro, not for mouse systemic infection; regulated by iron, Sfu1, Rfg1, Tup1, Hap43; rat catheter and Spider biofilm induced
C3_04640W	ZCF31	0.313895	1.48086	0.242379	2.01959e-11	Zn(II)2Cys6 transcription factor of unknown function; mutant is sensitive to copper and SDS, and resistant to Calcofluor White; required for yeast cell adherence to silicone substrate
C2_00280C	C2_00280C	1.73621	1.47532	5.42846e-17	1.16525e-12	Putative pre-mRNA-splicing factor; possibly an essential gene, disruptants not obtained by UAU1 method
C5_05340W	C5_05340W	0.965564	1.47291	1.07425e-05	3.46028e-12	Ortholog(s) have unfolded protein binding activity, role in ribosomal large subunit assembly, ribosomal large subunit biogenesis and cytosol localization
C1_12090C	C1_12090C	1.99246	1.47247	3.50129e-06	0.000849745	Protein of unknown function; Hap43-repressed gene; induced by alpha pheromone in SpiderM medium
CR_05430W	CSP1	0.675334	1.468	0.0872921	2.89201e-05	Putative cell wall associated protein; gene only found in C. albicans and C. dubliniensis; highly upregulated during chlamydospore development in both species; localized to chlamydospore cell wall
C2_06560W	C2_06560W	0.691783	1.46725	0.0776938	3.01201e-05	H/ACA box small nucleolar RNA (snoRNA)
CR_08060C	VPS21	0.612736	1.46407	0.000619029	1.9226e-18	Late endosomal Rab small monomeric GTPase involved in transport of endocytosed proteins to the vacuole; involved in filamentous growth and virulence; Spider biofilm induced
C3_04790W	C3_04790W	0.967204	1.45787	0.000102879	1.14483e-09	Zinc finger protein orthologous to S. cerevisiae Itt1; repressed by adherence to polystyrene; Spider biofilm induced
CR_06730W	APG7	1.15107	1.45601	3.31441e-05	7.26883e-08	Ortholog(s) have Atg12 activating enzyme activity, Atg8 activating enzyme activity
C3_06230W	CYM1	0.885002	1.4537	0.000375159	9.24993e-10	Putative metalloprotease of the mitochondrial intermembrane space; rat catheter biofilm induced
C3_01180C	C3_01180C	1.15443	1.4528	0.000312901	3.13954e-06	Protein of unknown function; induced by Mnl1 under weak acid stress
C1_10770W	SFT2	1.09909	1.44822	1.68767e-13	3.35706e-23	Putative membrane protein; transcript regulated by Mig1; Spider biofilm induced
C3_01970C	C3_01970C	1.50262	1.44798	0.000505342	0.000756096	Ortholog of C. dubliniensis CD36 : Cd36_81960, Pichia stipitis Pignal : psti_CGOB_00163, Candida tropicalis NEW ASSEMBLY : CTRG1_02378 and Candida tropicalis MYA-3404 : CTRG_02378
C1_00550W	CIS2	1.20211	1.44434	1.34152e-05	9.36802e-08	Putative role in regulation of biogenesis of the cell wall; upregulated in biofilm; Gcn4p-regulated
C6_00880W	PEX7	1.0295	1.44342	3.00181e-06	1.57597e-11	Ortholog(s) have peroxisome matrix targeting signal-2 binding activity, role in fatty acid metabolic process, protein import into peroxisome matrix, docking, protein targeting to peroxisome and cytosol, peroxisome localization
C3_05780C	CRZ1	1.00073	1.44318	0.000890455	6.09992e-07	Calcineurin-regulated C2H2 transcription factor; role in maintenance of membrane integrity, azole tolerance; not required for mouse virulence; repressed by low iron; regulates Ca++ influx during alkaline pH response; Spider biofilm induced
C5_04690C	C5_04690C	1.59958	1.43474	0.0393037	0.065091	Ortholog of C. parapsilosis CDC317 : CPAR2_101170, C. auris B8441 : B9J08_004296, Candida tenuis NRRL Y-1498 : CANTEDRAFT_113855 and Debaryomyces hansenii CBS767 : DEHA2G20240g
C1_03980W	SPC19	0.97617	1.43299	5.74401e-05	8.22246e-10	Essential subunit of the Dam1 (DASH) complex, which acts in chromosome segregation by coupling kinetochores to spindle microtubules
CR_09850C	FGR46	0.137461	1.4297	0.8124	0.000342763	Protein lacking an ortholog in S. cerevisiae; transposon mutation affects filamentous growth
CR_07060C	CRZ2	0.461937	1.4272	0.122872	3.69887e-08	C2H2 transcription factor, involved in regulation of early adaptation to murine GI tract; Rim101-repressed at pH 8; required for yeast cell adherence to silicone substrate; Spider biofilm induced
C1_01520C	SOD2	1.23561	1.42626	7.37678e-18	7.77482e-24	Mitochondrial Mn-containing superoxide dismutase; protection against oxidative stress; homotetramer active; N-terminal 34 amino acids removed on mitochondrial import; H2O2-induced via Cap1p; Hap43p-, alkaline-downregulated, farnesol-induced
C1_03560C	SUA71	0.812817	1.42432	9.38585e-06	5.33972e-16	Transcription factor TFIIB; required for transcription initiation and start site selection by RNA polymerase II; downregulated during planktonic growth, whereas related SUA72 is induced; induced by Tbf1; rat catheter, Spider biofilm induced
C2_05620W	KTI11	0.0611325	1.42165	0.933463	0.00159406	Zn-ribbon protein; required for synthesis of diphthamide on translation factor eEF2; involved in modification of wobble nucleosides in tRNAs; rat catheter and Spider biofilm induced
C4_02340W	C4_02340W	1.61664	1.42107	1.0114e-16	2.82411e-13	Putative protease B inhibitor; hyphal-induced expression; Cyr1p- and Ras1p-repressed
C4_06690C	C4_06690C	0.701922	1.41805	6.1585e-06	8.76732e-22	Ortholog(s) have role in cellular response to DNA damage stimulus, proteasome assembly, ubiquitin-dependent protein catabolic process and cytoplasm, nucleus localization
C7_00730W	MET28	1.50507	1.41706	0.000303319	0.000658594	Predicted bZIP domain-containing transcription factor; protein induced during the mating process; possibly essential, disruptants not obtained by UAU1 method; Hap43-repressed; rat catheter biofilm induced
C4_00350W	PEP7	0.95767	1.41491	7.4009e-07	4.20719e-14	Vesicle transport protein; acts in endosomal transport; roles in metal ion resistance, virulence, adhesion, hyphal growth, chlamydospore formation; similar to S. cerevisiae Pep7p
C3_05570W	QDR2	0.213525	1.41391	0.309235	2.36624e-17	Predicted MFS membrane transporter, member of the drug:proton antiporter (12 spanner) (DHA1) family; Spider biofilm induced
CR_06670W	CFL11	0.243977	1.40872	0.797973	0.0451725	Superoxide-generating NADPH oxidase, produces extracellular burst of reactive oxygen species at growing cell tips during hyphal morphogenesis, flucytosine repressed; possibly adherence-induced; rat catheter biofilm repressed
CR_08380C	CR_08380C	0.245855	1.40825	0.700902	0.00311538	Protein of unknown function; decreased transcription is observed in an azole-resistant strain that overexpresses MDR1
C4_00060W	C4_00060W	0.632793	1.40732	0.0309958	1.31422e-07	Putative protein of unknown function; Hap43p-repressed gene
C3_00290W	RPT2	0.734035	1.40507	1.56488e-08	2.67265e-29	Putative ATPase of the 19S regulatory particle of the 26S proteasome; oxidative stress-induced via Cap1; Spider biofilm repressed
C5_01270W	SGE1	0.722216	1.40088	0.049609	3.10948e-05	Putative multidrug resistance factor; induced in low iron; regulated by Sef1, Sfu1, and Hap43
C5_00570W	C5_00570W	1.56708	1.40035	3.74764e-12	5.55015e-10	Putative aminophospholipid translocase (flippase); merged with orf19.2226 in Assembly 21; possibly an essential gene, disruptants not obtained by UAU1 method
C7_03390C	PUP3	1.0511	1.39822	3.35034e-10	1.39598e-17	Putative beta 3 subunit of the 20S proteasome; macrophage/pseudohyphal-repressed
C2_03460C	C2_03460C	1.44121	1.39637	7.22867e-06	1.27518e-05	Predicted mitochondrial i-AAA protease supercomplex; degrades misfolded mitochondrial proteins; Hap43-repressed gene
C5_02230W	C5_02230W	0.968125	1.39631	1.41172e-14	9.20332e-30	20S proteasome subunit (beta7); protein present in exponential and stationary growth phase yeast cultures
C2_07870C	C2_07870C	2.19803	1.39573	0.656261	0.780437	Ortholog of Candida albicans WO-1 : CAWG_05881
C2_06710W	C2_06710W	1.22743	1.3955	2.4684e-09	5.75545e-12	Has domain(s) with predicted catalytic activity, coenzyme binding activity and role in cellular metabolic process
C1_12020W	C1_12020W	0.643915	1.39346	0.389023	0.0282715	Dubious open reading frame
C4_01130C	C4_01130C	0.928779	1.39094	0.0172578	0.000161801	Putative protein of unknown function, transcript is upregulated in clinical isolates from HIV+ patients with oral candidiasis; Spider biofilm induced
C3_06510C	HST6	1.37822	1.38961	0.000217635	0.000166923	ABC transporter related to mammalian P-glycoproteins; functional homolog of S. cerevisiae Ste6p (a-pheromone transporter); required for mating of MTLa cells; a-type specific, not regulated during white-opaque or yeast-hyphal switching
C5_00520W	C5_00520W	0.1726	1.3896	0.954592	0.507306	Ortholog of Candida albicans WO-1 : CAWG_04446
C7_03580C	C7_03580C	2.08755	1.38863	2.37721e-14	6.38862e-07	Protein of unknown function; Hap43-repressed gene
C2_02140C	C2_02140C	-0.063104	1.38828	0.962069	0.0778845	Protein of unknown function
C7_01470C	PRE10	1.02538	1.38573	1.59101e-07	3.75102e-13	Alpha7 (C8) subunit of the 20S proteasome; multiple phosphorylated residues; transcript induced upon filamentous growth; Spider biofilm repressed
C5_03860W	HAM1	2.31413	1.38223	1.39624e-37	5.03867e-14	Putative deoxyribonucleoside triphosphate pyrophosphohydrolase; caspofungin repressed; regulated by Gcn2p and Gcn4p
CM_00320W	NAD3	1.4623	1.38051	0.278309	0.296816	Subunit 3 of NADH:ubiquinone oxidoreductase (NADH:ubiquinone dehydrogenase), a multisubunit enzyme complex (complex I) of the mitochondrial inner membrane that catalyzes the first step in mitochondrial respiration
C1_10730W	C1_10730W	0.767218	1.37586	0.0193987	6.68944e-06	Putative protein of unknown function, transcription is positively regulated by Tbf1p
C3_06850W	FCR1	1.67571	1.37398	8.86527e-26	9.10458e-18	Transcription factor; repressor of fluconazole/ketoconazole/brefeldin A resistance; Tn mutation enhances filamentation; partially rescues S. cerevisiae pdr1 pdr3 fluconazole sensitivity; rat catheter biofilm induced/Spider biofilm repressed
C2_09930W	C2_09930W	0.736406	1.3722	0.000683012	2.09692e-11	Ortholog(s) have protein-containing complex binding activity, role in sporulation resulting in formation of a cellular spore, ubiquitin-dependent ERAD pathway and extrinsic component of membrane, nucleus localization
CR_08880C	CR_08880C	0.39049	1.37188	0.656414	0.0475208	Protein of unknown function; rat catheter and Spider biofilm induced
CR_05550C	CR_05550C	0.411574	1.36979	0.137451	8.58273e-09	Ortholog(s) have RNA polymerase III activity, role in tRNA transcription by RNA polymerase III and RNA polymerase III complex localization
CR_04340W	PIM1	0.869623	1.36687	3.18829e-07	9.86013e-17	ATP-dependent Lon protease; role in degradation of misfolded proteins in mitochondria, biogenesis and maintenance of mitochondria; rat catheter biofilm induced
CR_06970C	CR_06970C	1.36214	1.36667	2.47666e-08	1.80876e-08	Predicted component of U5 snRNP; Spider biofilm induced
C4_02520C	C4_02520C	1.30563	1.36497	2.43627e-10	2.40708e-11	BTB/POZ domain protein; induced by Mnl1 under weak acid stress; flow model biofilm induced; Spider biofilm induced
C7_01040C	C7_01040C	0.992493	1.36426	8.9027e-06	3.25917e-10	Ortholog(s) have ubiquitin ligase complex localization
C2_02980C	DLD1	2.13285	1.3635	9.46705e-16	4.89115e-07	Putative D-lactate dehydrogenase; white cell-specific trancript; colony morphology-related gene regulation by Ssn6; Hap43-repressed; rat catheter biofilm induced; Spider biofilm repressed
C2_00310W	C2_00310W	1.51829	1.36096	0.031948	0.0552488	Ortholog of Candida albicans WO-1 : CAWG_03811
CR_04270C	CR_04270C	0.014338	1.36054	0.986498	0.00123837	Has domain(s) with predicted nucleic acid binding, zinc ion binding activity
C1_02450C	C1_02450C	-0.176752	1.35876	0.515228	4.20796e-11	Similar to S. cerevisiae Bud20; predicted role in cellular bud site selection; rat catheter and Spider biofilm induced
CR_08910C	RPN7	0.926257	1.35867	4.88741e-06	4.47117e-12	Subunit of the proteasome regulatory particle; regulated by Gcn2p and Gcn4p; protein present in exponential and stationary growth phase yeast cultures
C4_00850C	C4_00850C	0.494603	1.35806	0.368053	0.00349802	Putative secreted acid sphingomyelin phosphodiesterase; possible Kex2p substrate
CR_06610W	STE2	1.88861	1.35803	5.47723e-08	0.000142851	Receptor for alpha factor mating pheromone, MFalpha; required for a-type cells to respond to alpha factor, for opaque a-form mating and white a-form response; possible Kex2p substrate; a-specific, alpha-factor induced, A1p-Alpha2p repressed
C4_03370C	C4_03370C	0.208931	1.35711	0.459386	4.79758e-10	Ortholog of C. parapsilosis CDC317 : CPAR2_403360, Debaryomyces hansenii CBS767 : DEHA2D00814g, Pichia stipitis Pignal : PICST_32156 and Candida guilliermondii ATCC 6260 : PGUG_04611
C2_10670W	C2_10670W	0.845811	1.35583	3.72535e-10	4.88979e-25	Putative ubiquitin-like polyubiquitin-binding protein; induced by nitric oxide independent of Yhb1; Spider biofilm repressed
C3_02750W	C3_02750W	4.18737	1.35487	1.13747e-13	0.0307583	Protein with a ribonuclease III domain; flow model biofilm induced; Spider biofilm induced
C3_05600W	ATO6	2.96027	1.35327	9.69391e-05	0.101916	Putative fungal-specific transmembrane protein
CR_10070C	ZCF39	0.838584	1.35207	0.00209232	1.80399e-07	Zn(II)2Cys6 transcription factor; mutants are viable; filament induced; required for yeast cell adherence to silicone substrate; Spider biofilm induced
C2_00700W	C2_00700W	0.902441	1.35117	0.00134832	5.27676e-07	Ortholog(s) have ATP binding, ATPase activity, metallopeptidase activity and role in cellular protein-containing complex assembly, proteolysis, signal peptide processing
C7_03930C	MAM33	0.55225	1.35054	0.0211993	5.54066e-10	Putative mitochondrial acidic matrix protein; regulated by Ssn6p; protein present in exponential and stationary growth phase yeast cultures
C1_09840C	C1_09840C	0.741225	1.34933	5.98444e-05	1.57685e-14	Protein required for localizing proteasomes to the nucleus; involved in ubiquitin-mediated protein degradation; possibly an essential gene, disruptants not obtained by UAU1 method; Spider biofilm induced
C7_01000C	C7_01000C	-6.23915	1.34899	0.127335	0.762173	Putative protein of unknown function; transcription is positively regulated by Tbf1p; overlaps orf19.7015
C3_02840W	C3_02840W	1.68174	1.34762	6.4517e-11	2.13273e-07	Ortholog(s) have RNA binding, ribonuclease MRP activity, ribonuclease P activity
C4_02580W	C4_02580W	0.917857	1.34672	0.00721416	3.31338e-05	Ortholog of C. parapsilosis CDC317 : CPAR2_400095, C. dubliniensis CD36 : Cd36_42560, Candida tenuis NRRL Y-1498 : CANTEDRAFT_113280 and Lodderomyces elongisporus NRLL YB-4239 : LELG_04166
C6_01080C	C6_01080C	1.41834	1.34487	6.67269e-10	4.30861e-09	Ortholog of C. dubliniensis CD36 : Cd36_61190, C. parapsilosis CDC317 : CPAR2_603230, C. auris B8441 : B9J08_001119 and Candida tenuis NRRL Y-1498 : cten_CGOB_00054
C1_08310W	OPY2	0.848337	1.34359	0.00288241	6.69461e-07	Predicted transmembrane protein; role in cell wall biogenesis; required for Cek1 phosphorylation; Spider biofilm induced
C4_01990W	C4_01990W	1.10004	1.34303	8.72636e-06	2.46681e-08	Protein with a predicted role in mitochondrial respiratory chain complex II assembly; rat catheter biofilm induced
CR_04550W	PRE6	0.73353	1.34104	1.83404e-07	3.58284e-23	Putative alpha-4 subunit of the proteasome; reported as macrophage-induced protein and macrophage/pseudohyphal-repressed gene; regulated by Gcn2p and Gcn4p; removed from/reinstated in Assembly 20 (see Locus History)
CR_01790C	CR_01790C	1.03559	1.34096	8.89023e-09	2.53726e-14	Msh4 ortholog of S. cerevisiae; involved in meiotic recombination and is required for normal levels of crossing over; Spider biofilm induced
CR_08720W	CR_08720W	1.45124	1.33859	5.90908e-06	2.93775e-05	Ortholog of C. dubliniensis CD36 : Cd36_34310
C1_09580C	LIP1	1.52553	1.33702	9.06206e-08	3.09942e-06	Secreted lipase, member of a lipase gene family whose members are expressed differentially in response to carbon source and during infection; may have a role in nutrition and/or in creating an acidic microenvironment
C1_13690C	C1_13690C	0.371741	1.33656	0.024963	1.13711e-19	Ortholog(s) have SNAP receptor activity and role in Golgi to plasma membrane transport, endocytosis, exocytosis, prospore membrane biogenesis, vesicle fusion, vesicle-mediated transport
C4_02920W	C4_02920W	0.877724	1.33046	0.0120298	5.78917e-05	Specificity factor required for ubiquitination and sorting of specific cargo proteins at the multivesicular body; ortholog of S. cerevisiae Ear1; transcript regulated by iron; Ssr1-represssed; Spider biofilm induced
C5_00470C	KRE62	0.886278	1.32968	0.0894712	0.00607987	Putative subunit of glucan synthase; macrophage-induced gene; Bcr1-regulated in a/a RPMI biofilms
C6_04400W	C6_04400W	0.304154	1.329	0.35663	4.55352e-07	Predicted ORF from Assembly 19; removed from Assembly 20; restored based on comparative genome analysis
C2_10160W	C2_10160W	0.411158	1.3274	0.175607	3.12151e-07	Secreted protein; fluconazole-induced
C4_02470C	C4_02470C	0.875701	1.32711	4.84915e-06	7.60313e-13	Ortholog(s) have role in proteasomal ubiquitin-independent protein catabolic process, proteasome-mediated ubiquitin-dependent protein catabolic process and proteasome core complex, beta-subunit complex localization
C5_01840C	TAC1	0.295726	1.32564	0.389529	1.71769e-06	Zn(2)-Cys(6) transcriptional activator of drug-responsive genes (CDR1 and CDR2); binds DRE element; gene in zinc cluster region near MTL locus; resequencing indicates that TAC1 spans orf19.3188 and orf19.3189; Spider biofilm induced
C3_06690C	C3_06690C	0.799799	1.32382	0.000273383	2.60498e-10	Ortholog of C. dubliniensis CD36 : Cd36_86660, Candida tenuis NRRL Y-1498 : cten_CGOB_00028, Candida tropicalis NEW ASSEMBLY : CTRG1_05695 and Candida tropicalis MYA-3404 : CTRG_05695
C4_06620C	C4_06620C	0.73352	1.31866	0.374376	0.0734266	Protein of unknown function; rat catheter and Spider biofilm induced
C1_13260W	C1_13260W	1.28418	1.31617	2.42158e-12	4.46032e-13	Ortholog(s) have FK506 binding, peptidyl-prolyl cis-trans isomerase activity and membrane localization
C5_02030W	RPN8	0.948148	1.31565	1.35243e-13	1.04434e-25	Putative regulatory subunit of the 26S proteasome; mutation confers hypersensitivity to amphotericin B; regulated by Mig1, Gcn2 and Gcn4; Spider biofilm repressed
C2_06820C	PRE2	1.0148	1.31486	2.47973e-08	1.52618e-13	Putative proteasome beta-5 subunit; macrophage-induced protein
C3_05560W	PRE3	0.856163	1.31308	7.37886e-06	1.04507e-12	Putative beta-1 proteasome subunit; macrophage-induced protein; regulated by Gcn2p and Gcn4p; GlcNAc-induced protein
CR_01170W	CR_01170W	0.987818	1.31088	0.000147145	2.08913e-07	Ortholog(s) have proteasome regulatory particle binding activity and role in free ubiquitin chain polymerization, negative regulation of telomerase activity
C1_12080W	LCB4	2.29464	1.30977	5.73378e-25	8.79632e-09	Putative sphingosine kinase; Tac1p-regulated expression; rat catheter biofilm induced
C6_04600W	DAC1	1.09369	1.30963	5.24863e-07	9.31651e-10	N-acetylglucosamine-6-phosphate (GlcNAcP) deacetylase; N-acetylglucosamine utilization; required for wild-type hyphal growth and virulence in mouse systemic infection; gene and protein are GlcNAc-induced; Spider biofilm induced
C4_07000W	C4_07000W	1.30264	1.30942	0.00114582	0.000961806	Ortholog of C. dubliniensis CD36 : Cd36_46470, C. parapsilosis CDC317 : CPAR2_500900, Debaryomyces hansenii CBS767 : DEHA2B15730g and Candida tropicalis MYA-3404 : CTRG_03755
C2_04460W	LYS22	2.30311	1.30671	2.17244e-46	1.49487e-15	Homocitrate synthase, minor isoform; repressed by nitric oxide and by hypoxia; protein level decreases in stationary phase cultures; induced by ketoconazole, Spider biofilm induced; flow model biofilm repressed
CR_09220C	LIP7	0.709738	1.30501	0.0379013	2.43529e-05	Probable lipase, part of a gene family whose members are differentially expressed during infection; lacks a signal sequence for secretion, unlike other family members; may have a role in nutrition or in creating an acidic microenvironment
C2_01880C	ZCF6	2.15428	1.30246	7.51902e-11	0.000138734	Putative transcription factor with zinc cluster DNA-binding motif; involved in virulence
C6_02410W	C6_02410W	1.37857	1.3023	1.04124e-18	5.25794e-17	Ortholog(s) have NAD+ diphosphatase activity, role in NADH metabolic process and peroxisome localization
C4_06320C	C4_06320C	0.74253	1.30195	0.070348	0.000496658	Ortholog of Candida albicans WO-1 : CAWG_03194
C1_06660W	C1_06660W	2.08409	1.29844	6.02088e-41	1.79403e-16	Protein of unknown function; regulated by osmotic stress via Hog1 and oxidative stress (Hog1- and Cap1-independent); induced by alpha pheromone in SpiderM medium; Spider biofilm induced
C5_01310W	C5_01310W	0.783317	1.29836	0.00878078	3.68099e-06	Ortholog of S.pombe SPCC825.05c; a predicted splicing coactivator; transcription repressed in azole-resistant strain overexpressing CDR1 and CDR2; induced by benomyl treatment
C1_02940C	C1_02940C	0.949969	1.2957	3.62252e-11	2.38098e-20	Protein of unknown function; Hap43-repressed gene
C1_06670W	C1_06670W	1.0779	1.29386	1.72469e-08	5.57569e-12	Ortholog of C. dubliniensis CD36 : Cd36_06250, C. parapsilosis CDC317 : CPAR2_206820, C. auris B8441 : B9J08_003766 and Candida tenuis NRRL Y-1498 : CANTEDRAFT_125137
C4_02690W	C4_02690W	1.3152	1.29333	3.52203e-08	5.19228e-08	Has domain(s) with predicted zinc ion binding activity
C7_03870W	RAD6	1.26363	1.29253	2.60181e-14	4.14947e-15	Functional ortholog of S. cerevisiae Rad6; negative regulator of hyphal growth; required for wild-type UV resistance; acts in pathway with Efg1; ; transcript is UV-induced, slightly repressed during hyphal growth; gene has two introns
CR_07080W	CR_07080W	1.96785	1.29218	3.59315e-21	1.02409e-09	Ortholog of S. cerevisae/S. pombe Tif6; constituent of 66S pre-ribosomal particles; Spider biofilm induced
C6_00130C	VID27	1.00015	1.29142	2.84314e-05	2.86518e-08	Protein similar to S. cerevisiae Vid27p; transposon mutation affects filamentous growth; mutation confers hypersensitivity to toxic ergosterol analog; fungal-specific (no human or murine homolog)
C6_03630W	PAD1	1.19671	1.28481	5.51044e-08	3.51718e-09	Putative phenylacrylic acid decarboxylase; repressed by Rgt1p
C1_07330W	RME1	0.587618	1.2835	0.293927	0.00848998	Zinc finger protein; controls meiosis in S. cerevisae; white-specific transcript; upregulation correlates with clinical development of fluconazole resistance; Upc2-regulated in hypoxia; flow model biofilm induced; Spider biofilm repressed
C4_07010C	C4_07010C	1.29588	1.28339	4.02655e-21	5.03542e-21	Putative DNA repair methyltransferase; induced by nitric oxide independent of Yhb1; Spider biofilm induced
C1_09660W	DOA1	0.970966	1.28007	0.000310418	9.2874e-07	WD repeat protein; required for ubiquitin-mediated protein degradation; role in control of cellular ubiquitin levels; may promote efficient NHEJ in postdiauxic/stationary phase; Spider biofilm repressed
C4_01850C	PDC12	0.464271	1.27915	0.470908	0.0178198	Putative pyruvate decarboxylase; fungal-specific (no human or murine homolog)
C1_10040W	ERO1	-0.125896	1.27912	0.564219	2.59005e-15	Ortholog of S. cerevisiae Ero1; role in formation of disulfide bonds in the endoplasmic reticulum; fluconazole-induced; induced by Mnl1 under weak acid stress; Spider biofilm induced
C1_13110C	CHS3	1.25969	1.27855	1.15717e-10	4.45986e-11	Major chitin synthase of yeast and hyphae; synthesizes short-chitin fibrils; Chs4-activated; transcript induced at yeast-hyphal transition; Chs1 and Chs2, but not Chs3, are inhibited by the protoberberine HWY-289; Spider biofilm induced
C1_11560C	C1_11560C	1.3968	1.27839	3.61661e-05	0.000158285	Has domain(s) with predicted GTP binding activity
CR_04500C	CR_04500C	2.30031	1.27759	3.25204e-15	2.29073e-05	Has domain(s) with predicted 2-oxoglutarate-dependent dioxygenase activity and role in oxidation-reduction process
C3_02870C	C3_02870C	0.914621	1.27521	0.000137665	3.74666e-08	Protein of unknown function; required for adhesion to abiotic substrate; Spider biofilm induced
C5_04820W	C5_04820W	-2.20783	1.2738	0.646319	0.781917	Protein of unknown function; flow model biofilm induced
C1_00780C	HGC1	0.593326	1.27241	0.000113322	9.65742e-19	Hypha-specific G1 cyclin-related protein involved in regulation of morphogenesis, biofilm formation; Cdc28-Hgc1 maintains Cdc11 S394 phosphorylation during hyphal growth; required for virulence in mice; regulated by Nrg1, Tup1, farnesol
C6_04220C	HBR2	1.91349	1.2711	7.37574e-28	6.94576e-13	Putative alanine glyoxylate aminotransferase; regulated by Gcn4p and hemoglobin; stationary phase enriched protein
C1_05240C	RPT1	1.00617	1.27071	2.33004e-11	8.29546e-18	Putative 26S proteasome regulatory subunit 7; Hap43p-repressed gene; regulated by Gcn2p and Gcn4p; overlaps orf19.442
C2_04070C	C2_04070C	-0.379555	1.27037	0.740519	0.136874	Highly conserved U2 small nuclear RNA involved in splicing; ortholog of S. cerevisiae LSR1
C4_04180C	C4_04180C	0.84002	1.26928	0.000921423	1.71484e-07	Ortholog(s) have role in phospholipid biosynthetic process, phospholipid metabolic process and endoplasmic reticulum localization
C1_10060C	C1_10060C	3.38488	1.2683	1.13982e-18	0.00199949	Protein of unknown function; transcript regulated by white-opaque switch; flow model biofilm induced; Spider biofilm induced
CR_00380W	CR_00380W	0.768823	1.26592	0.0181175	3.17051e-05	Protein with NADPH oxidoreductase containing flavin mononucleotide (FMN) domain; induced by nitric oxide
CR_07910C	CR_07910C	0.550656	1.26561	0.0219181	7.87092e-09	Protein involved in transcription-coupled nucleotide excision repair of UV-induced DNA lesions; Spider biofilm induced
C2_05970C	TES1	0.581282	1.26404	0.00700536	1.73774e-10	Putative acyl-CoA thioesterase
C2_09490W	PHO13	1.36176	1.2599	1.22529e-11	3.44308e-10	Putative 4-nitrophenylphosphatase; Hap43p-repressed gene; transcription is regulated upon yeast-hyphal switch
CR_02060W	CR_02060W	1.93394	1.25907	2.06303e-06	0.00282531	Protein of unknown function; Spider biofilm induced
CR_10340W	PTP3	0.746191	1.25768	0.00390134	2.62114e-07	Putative protein tyrosine phosphatase; hypha induced; alkaline induced; regulated by Efg1, Ras1, cAMP pathways; mutants are viable; Spider biofilm induced; rat catheter biofilm repressed; flow model biofilm repressed
C6_04470C	C6_04470C	1.0902	1.25561	2.71631e-08	8.13804e-11	Ortholog(s) have ubiquitin protein ligase activity, ubiquitin-protein transferase activity
C6_03030W	SAP5	0.7777	1.25544	0.0382696	0.000300534	Biofilm-specific aspartyl protease; virulence role effected by URA3; expressed during infection; mRNA localized to hyphal tip via She3; rat catheter and Spider biofilm induced
C3_06500W	UBA1	1.3835	1.25501	1.74024e-16	7.03856e-14	Ubiquitin-activating enzyme; protein level decreases in stationary phase cultures
C2_09600C	C2_09600C	1.76042	1.25179	6.25715e-13	4.67019e-07	Putative protein of unknown function; mutant is viable; protein level decreases in stationary phase cultures; Spider biofilm induced
CR_08330W	CR_08330W	0.154429	1.25167	0.68925	9.35686e-06	Ortholog(s) have nuclear import signal receptor activity, role in inositol metabolic process, protein import into nucleus and nuclear envelope localization
C7_02070W	GRX1	1.20889	1.25021	2.84302e-05	1.17618e-05	Putative glutaredoxin; induced in low iron
C7_02370W	C7_02370W	1.31233	1.24701	9.25588e-15	1.47311e-13	Protein with chitin synthesis regulation, resistance to Congo red domain; membrane-localized protein; Spider biofilm induced
CR_03670W	CR_03670W	0.796363	1.24621	0.177606	0.0215558	Ortholog of C. dubliniensis CD36 : Cd36_28870, Candida tropicalis NEW ASSEMBLY : CTRG1_00731, Candida tropicalis MYA-3404 : CTRG_00731 and Candida albicans WO-1 : CAWG_01703
C4_00290C	C4_00290C	0.680655	1.2462	0.0296412	1.45255e-05	Has domain(s) with predicted 2 iron, 2 sulfur cluster binding, iron ion binding, oxidoreductase activity, oxidoreductase activity and acting on paired donors, more
C5_01800C	HIP1	2.22075	1.24612	1.63542e-16	7.12434e-06	Amino acid permeases; alkaline, flucytosine induced; regulated by Plc1, Gcn2 and Gcn4; fungal-specific; Spider biofilm induced
CR_02430C	CR_02430C	1.67076	1.24495	3.98865e-21	3.05587e-12	Predicted protein of rapamycin resistance; Spider biofilm induced
C2_08700C	C2_08700C	0.905934	1.24231	2.87137e-06	4.03999e-11	Ortholog of S. cereviae Sna4 vacuolar outer membrane protein that plays a role in sensitivity to NA+; induced by Mnl1 under weak acid stress
C2_03580W	C2_03580W	1.12506	1.24169	0.00418769	0.00118684	H/ACA box small nucleolar RNA (snoRNA)
C5_04220W	MRV5	0.812866	1.2411	0.106299	0.00770709	Planktonic growth-induced gene
C6_02400W	C6_02400W	1.05092	1.24064	0.0529748	0.0172299	C/D box small nucleolar RNA (snoRNA)
C1_06910C	C1_06910C	0.814029	1.2404	4.01225e-05	8.14091e-11	Ortholog(s) have role in positive regulation of transcription elongation from RNA polymerase II promoter and CCR4-NOT core complex localization
C2_07020C	C2_07020C	0.629451	1.23981	0.000637987	6.17985e-13	Ortholog of C. dubliniensis CD36 : Cd36_21310, C. parapsilosis CDC317 : CPAR2_406650, C. auris B8441 : B9J08_002803 and Candida tenuis NRRL Y-1498 : CANTEDRAFT_130046
C3_03390C	YAH1	1.14643	1.23947	1.15258e-08	4.33349e-10	Protein similar to oxidoreductases; induced in high iron; Hap43-repressed
CR_03250C	CR_03250C	0.509245	1.23877	0.125891	2.36018e-05	Protein of unknown function; Hap43-repressed; transcript increased in azole-resistant strain overexpressing CDR1 and CDR2; possibly regulated by Tac1; induced by Mnl1 in weak acid stress; flow model biofilm induced; Spider biofilm induced
C2_09810C	C2_09810C	0.717763	1.23745	0.00101103	2.25442e-09	Protein with predicted peptidase domains; Hap43-repressed gene
C1_14490C	SAM35	0.393272	1.23644	0.0716966	8.29874e-11	Predicted component of the sorting and assembly machinery (SAM complex) of the mitochondrial outer membrane, involved in protein import into mitochondria
C4_02320C	SOD1	1.50836	1.23452	8.90843e-23	1.0613e-15	Cytosolic copper- and zinc-containing superoxide dismutase; role in protection from oxidative stress; required for full virulence; alkaline induced by Rim101; induced by human blood; rat catheter, flow model and Spider biofilm repressed
C5_04420W	C5_04420W	0.764472	1.23399	0.000204985	3.68967e-10	Ortholog(s) have role in cellular response to heat, cellular response to oxidative stress, chronological cell aging, negative regulation of autophagy of mitochondrion
C3_06490W	C3_06490W	0.705761	1.23321	0.00011258	1.43488e-12	Putative protein of unknown function; Hap43p-repressed gene; ortholog of S. cerevisiae YJL218W
C2_04440W	C2_04440W	1.32925	1.23307	0.0421642	0.0587067	Ortholog of Candida albicans WO-1 : CAWG_04200
C2_03590C	CAP4	1.40969	1.23253	8.5706e-09	5.18482e-07	Predicted bZip transcription factor; possibly an essential gene, disruptants not obtained by UAU1 method
C6_03480W	YMX6	0.302708	1.23216	0.130595	3.84453e-13	Putative NADH dehydrogenase; macrophage-downregulated gene; induced by nitric oxide; rat catheter biofilm induced
C6_02020C	C6_02020C	0.991116	1.22949	0.00202986	7.96516e-05	Protein of unknown function; Hap43-repressed gene; rat catheter and Spider biofilm induced
C5_05460C	C5_05460C	0.719276	1.22832	2.28589e-05	3.26055e-14	Putative transcription factor containing a Zn(2)-Cys(6) binuclear cluster
C1_01310W	C1_01310W	0.846809	1.22692	0.145166	0.0221728	Dubious open reading frame
CM_00170C	ATP8	1.04505	1.22618	0.748768	0.683167	Subunit 8 of the F0 sector of mitochondrial F1F0 ATP synthase, which is a large, evolutionarily conserved enzyme complex required for ATP synthesis
CR_03300C	CR_03300C	1.27292	1.22607	0.00225756	0.00312516	Ortholog(s) have aldehyde dehydrogenase (NAD) activity, role in response to furfural and intracellular localization
C3_00030C	C3_00030C	0.950408	1.22553	0.000250228	1.15048e-06	Protein with a predicted DEAD-like DNA/RNA helicase domain; shows colony morphology-related gene regulation by Ssn6; overlaps orf19.5472; Spider biofilm repressed
C5_03720C	C5_03720C	-0.262035	1.22424	0.822898	0.165996	Dubious open reading frame
CR_02290W	PGA22	1.05042	1.22222	0.0268926	0.00743236	Putative GPI-anchored protein; adhesin-like protein
C4_00320C	C4_00320C	0.884185	1.22138	0.00231993	1.18871e-05	Ortholog(s) have ubiquitin-protein transferase activity and role in protein import into peroxisome matrix, protein polyubiquitination, protein ubiquitination
C2_00540W	C2_00540W	1.08263	1.22112	3.73871e-05	2.24659e-06	Protein with a multidrug and toxin extrusion protein domain; induced by Mnl1 under weak acid stress
C2_08930W	C2_08930W	0.913875	1.2207	1.58753e-09	1.64299e-16	Ortholog(s) have role in proteasome-mediated ubiquitin-dependent protein catabolic process, ubiquitin-dependent protein catabolic process
C1_03520W	RPN3	0.988858	1.22046	2.76763e-08	2.77119e-12	Putative non-ATPase regulatory subunit of the 26S proteasome lid; amphotericin B repressed; oxidative stress-induced via Cap1p
C7_02860C	C7_02860C	0.98225	1.22015	1.38707e-06	9.1972e-10	Ortholog(s) have ubiquitin protein ligase activity, ubiquitin-protein transferase activity and role in ubiquitin-dependent ERAD pathway
C4_02680C	C4_02680C	1.03385	1.21906	0.0074235	0.00116139	Ortholog of Debaryomyces hansenii CBS767 : DEHA2E16016g, Pichia stipitis Pignal : PICST_38487, Candida tropicalis NEW ASSEMBLY : CTRG1_00248 and Spathaspora passalidarum NRRL Y-27907 : SPAPADRAFT_58603
C1_05160C	C1_05160C	0.475109	1.21904	0.609922	0.118438	Putative phosphatidyl synthase; stationary phase enriched protein; transcript repressed by yeast-hypha switch; Hap43-repressed; rat catheter, Spider and flow model biofilm induced
C5_01130W	CYC3	0.350358	1.21885	0.185675	5.68886e-08	Mitochondrial cytochrome c heme lyase; antigenic cell-wall protein; filament induced; induced on polystyrene adherence, interaction with macrophage; N-glycosylation, 2 heme-binding motifs; rat catheter, Spider biofilm induced
C4_02570C	C4_02570C	1.27041	1.21733	2.52567e-08	8.61941e-08	Ortholog(s) have DNA-binding transcription repressor activity, RNA polymerase II-specific, histone demethylase activity (H3-K36 specific), histone demethylase activity (H3-K9 specific), sequence-specific DNA binding activity
CR_04970C	CR_04970C	-0.0357512	1.21701	0.96591	0.012733	Ortholog of C. dubliniensis CD36 : Cd36_30370, Candida tropicalis NEW ASSEMBLY : CTRG1_00536, Candida tropicalis MYA-3404 : CTRG_00536 and Candida albicans WO-1 : CAWG_01831
C4_04060W	C4_04060W	1.37685	1.21509	0.618401	0.650607	Ortholog of C. dubliniensis CD36 : Cd36_43800 and Candida albicans WO-1 : CAWG_03395
C3_05410W	C3_05410W	0.767886	1.21429	0.0173789	6.45076e-05	Ortholog(s) have role in cellular manganese ion homeostasis, mitochondrion organization
CR_09170C	SSU1	1.59768	1.21254	2.23367e-06	0.000423769	Protein similar to S. cerevisiae Ssu1 sulfite transport protein; Tn mutation affects filamentous growth; regulated by Gcn2 and Gcn4; induced by nitric oxide; Hap43-repressed; Spider and flow model biofilm induced
C6_00730W	C6_00730W	1.39527	1.20937	0.0636617	0.108813	Ortholog of C. dubliniensis CD36 : Cd36_60640, C. parapsilosis CDC317 : CPAR2_602930, C. auris B8441 : B9J08_001862, Candida tenuis NRRL Y-1498 : CANTEDRAFT_115038 and Pichia stipitis Pignal : PICST_31932
C5_02630C	MNN1	-0.370748	1.20435	0.161762	1.06043e-07	Putative alpha-1,3-mannosyltransferase; of the mannosyltransferase complex; negatively regulated by Rim101; transcript elevated in chk1 and nik1 mutants, but not in sln1 mutant; Spider and flow model biofilm induced
C2_03060W	PR26	0.739044	1.20428	5.91807e-07	3.42554e-17	Protein with similarity to proteasomal 26S regulatory subunit of S. cerevisiae, H. sapiens, Methanobacterium thermoautotrophicum (Archaebacterium)
C4_03430W	MOH1	0.860454	1.20362	0.0150329	0.000355555	Ortholog of S. cerevisiae Moh1, essential for staionary phase growth; induced by alpha pheromone in SpiderM medium and by Mnl1 under weak acid stress; possibly essential (UAU1 method); flow model biofilm induced; Spider biofilm induced
C2_07580W	C2_07580W	1.41322	1.20319	0.000386288	0.00275603	Putative malate permease; induced during macrophage infection; regulated by Gcn2 and Gcn4; putative peroxisome targeting signal; Hap43-repressed; Spider biofilm induced
C2_08780W	RPT6	0.75785	1.20311	1.29939e-05	6.34797e-13	Putative ATPase of the 19S regulatory particle of the 26S proteasome; transcript regulated by Mig1; regulated by Gcn2 and Gcn4
C2_06790W	C2_06790W	0.796037	1.20035	0.000921439	1.71484e-07	Putative pre-mRNA-splicing factor; decreased transcription is observed upon benomyl treatment
C4_03020W	MGM1	0.606717	1.20027	0.136207	0.0010184	Putative mitochondrial GTPase; required for mitochondrial morphology and genome maintenance; Spider biofilm induced
C5_03090W	VPS4	0.882028	1.20019	1.4079e-06	1.55395e-11	AAA-ATPase involved in transport from MVB to the vacuole and ESCRT-III complex disassembly; mutation decreases SAP secretion and virulence in murine intravenous infection; regulated by Gcn2p, Gcn4p; required for normal Rim8p processing
C5_05380W	RPN5	0.87699	1.1996	2.34814e-08	4.83985e-15	Putative COP9 signalosome component; macrophage/pseudohyphal-repressed
CR_05560W	CR_05560W	1.2044	1.19809	1.98644e-06	1.95605e-06	Putative TFIIH and nucleotide excision repair factor 3 complex subunit; possibly an essential gene, disruptants not obtained by UAU1 method
C3_06360C	CYP5	0.527271	1.19562	0.102168	3.10948e-05	Putative peptidyl-prolyl cis-trans isomerase; macrophage-downregulated protein level; protein level decrease in stationary phase cultures; predicted endoplasmic reticulum (ER) localization
C4_04470W	SAP10	1.37309	1.19444	1.13982e-18	1.6312e-14	Secreted aspartyl protease; roles in adhesion, virulence (RHE model), cell surface integrity; distinct specificity from Sap9; at cell membrane and wall; GPI-anchored; induced in low iron; Tbf1-activated; Spider biofilm induced
C1_00370W	C1_00370W	0.941929	1.19219	0.000239529	1.61589e-06	Protein of unknown function
C2_06140C	C2_06140C	0.477902	1.19097	0.348742	0.00602814	Ortholog of C. dubliniensis CD36 : Cd36_20540, C. parapsilosis CDC317 : CPAR2_104860, C. auris B8441 : B9J08_001221, Candida tenuis NRRL Y-1498 : CANTEDRAFT_116071 and Pichia stipitis Pignal : PICST_32327
CR_08740W	CR_08740W	0.904047	1.18936	0.795478	0.706112	Protein of unknown function
C2_09750W	LEU42	1.88057	1.18897	1.23233e-29	1.83195e-12	Putative alpha-isopropylmalate synthase; fungal-specific; induced by human blood or polymorphonuclear cells; regulated by Gcn2 and Gcn4; stationary phase enriched protein; Spider biofilm induced
C4_05840W	FRE3	1.36595	1.18769	5.00809e-07	1.367e-05	Protein with similarity to ferric reductase Fre10p; possibly an essential gene, disruptants not obtained by UAU1 method
C4_03300C	C4_03300C	1.26705	1.18621	8.6183e-05	0.000231383	Ortholog of C. dubliniensis CD36 : Cd36_62310 and Candida tropicalis NEW ASSEMBLY : CTRG1_CGOB_00040
C2_05360C	BIO32	2.83088	1.1861	3.81039e-31	3.1463e-06	Putative class III aminotransferase with a predicted role in biotin biosynthesis; Spider biofilm induced
C5_01430C	C5_01430C	0.306451	1.18111	0.156066	8.75678e-11	Protein wth a predicted role in transcription from RNA polymerase II promoters; Spider biofilm induced
C1_05400C	C1_05400C	0.42469	1.17994	0.156066	4.73802e-06	Ortholog(s) have mitochondrial large ribosomal subunit localization
C4_04450C	ATG1	1.51834	1.17991	4.15661e-06	0.000435112	Putative protein serine/threonine kinase; predicted role in vesicle formation in autophagy and the cytoplasm-to-vacuole targeting (Cvt) pathway; Spider biofilm induced
CR_08350W	CR_08350W	0.650098	1.17802	0.0026173	7.12568e-09	Ortholog(s) have adenyl-nucleotide exchange factor activity and role in SRP-dependent cotranslational protein targeting to membrane, translocation
C3_00770C	SCL1	0.826916	1.17772	1.2617e-09	7.41799e-19	Proteasome subunit YC7alpha; protein present in exponential and stationary growth phase yeast cultures; flow model and Spider biofilm repressed
C1_04410C	ESS1	1.00574	1.17717	2.58621e-06	2.15458e-08	Prolyl isomerase (parvulin class); essential; involved in yeast-hyphal switching, Cph1p pathway; has inflexible linker between WW and isomerase domains, unlike human homolog; functional homolog of S. cerevisiae Ess1p
C1_05440C	C1_05440C	1.18894	1.17626	0.00752356	0.00768517	Protein of unknown function; flow model biofilm induced; Spider biofilm induced
C4_06920C	CSA2	1.35587	1.17245	0.142207	0.203394	Extracellular heme-binding protein involved in heme-iron acquisition; regulated by Tsa1, Tsa1B in minimal media at 37 deg; induced by ketoconazole, nitric oxide, Hap43; required for normal RPMI biofilm formation
C7_01260W	C7_01260W	0.00132045	1.17223	0.999471	0.00256306	C/D box small nucleolar RNA (snoRNA); snR24 is encoded within the intron of orf19.6906/ASC1
CR_01810C	CR_01810C	0.954537	1.17222	0.00116313	3.93428e-05	Protein with a predicted epimerase/dehydratase domain; Hap43-repressed gene
C4_01100C	AGP2	-0.593981	1.17216	0.0750801	0.00010301	Amino acid permease; hyphal repressed; white-opaque switch regulated; induced in core caspofungin response, during cell wall regeneration, by flucytosine; regulated by Sef1, Sfu1, and Hap43; rat catheter and Spider biofilm induced
CR_01210C	HSE1	0.845654	1.17214	0.00369326	2.7462e-05	ESCRT-0 complex subunit; SH3-domain-containing protein
C1_09550W	C1_09550W	0.470425	1.17214	0.324384	0.00362613	Protein of unknown function; transcript detected on high-resolution tiling arrays; rat catheter biofilm induced
C3_04040W	C3_04040W	3.33689	1.17175	3.63034e-10	0.0550507	Ortholog of C. dubliniensis CD36 : Cd36_83980, C. parapsilosis CDC317 : CPAR2_102620, Candida tenuis NRRL Y-1498 : CANTEDRAFT_134550 and Debaryomyces hansenii CBS767 : DEHA2D12100g
C7_01170C	C7_01170C	1.14048	1.16946	6.26919e-16	6.72394e-17	Putative oxidoreductase; mutation confers hypersensitivity to toxic ergosterol analog; rat catheter and Spider biofilm induced
CR_04350C	CR_04350C	1.08549	1.16712	1.19974e-08	5.78116e-10	Has domain(s) with predicted ubiquitin-protein transferase activity, zinc ion binding activity
C3_01060W	C3_01060W	0.515611	1.16659	0.610904	0.175602	Ortholog of C. dubliniensis CD36 : Cd36_29340, Candida tropicalis NEW ASSEMBLY : CTRG1_CGOB_00055, Spathaspora passalidarum NRRL Y-27907 : spas_CGOB_00040 and Candida albicans WO-1 : CAWG_00248
C4_02330C	C4_02330C	1.51007	1.16612	1.43063e-28	1.81693e-17	Ortholog of C. dubliniensis CD36 : Cd36_42220, C. parapsilosis CDC317 : CPAR2_500340, Debaryomyces hansenii CBS767 : DEHA2G17754g and Pichia stipitis Pignal : PICST_31424
C2_04810W	HIS3	2.22911	1.16356	1.00655e-28	1.61998e-08	Imidazoleglycerol-phosphate dehydratase, enzyme of histidine biosynthesis; functionally complements S. cerevisiae his3-1 mutation; hyphal-induced expression; regulated by Gcn2p and Gcn4p; fungal-specific (no human or murine homolog)
C2_04080W	C2_04080W	-0.91165	1.16331	0.0144156	0.00116502	Protein of unknown function; mutants are viable; Hap43-induced gene; oxidative stress-induced via Cap1; rat catheter and Spider biofilm induced
C2_00270C	C2_00270C	1.14564	1.16172	2.0597e-05	1.32808e-05	Putative protein of unknown function; Hap43p-repressed gene
C5_01810W	FCR3	1.72723	1.16158	2.99543e-41	3.88434e-19	bZIP transcription factor; ortholog of S. cerevisiae Yap3; partially complements fluconazole sensitivity of S. cerevisiae pdr1 pdr3; Hap43-induced; required for yeast cell adherence to silicone substrate; flow model biofilm repressed
C6_01830W	CTA1	0.700364	1.1612	2.87898e-06	6.86749e-16	Protein similar to S. cerevisiae Mos10p, which affects S. cerevisiae filamentous growth; activates transcription in 1-hybrid assay in S. cerevisiae; protein levels increase under weak acid stress; nonessential
C1_06120C	C1_06120C	0.732062	1.15932	0.0109571	1.82488e-05	Has domain(s) with predicted flap-structured DNA binding activity and role in double-strand break repair via single-strand annealing, removal of nonhomologous ends
C7_00050C	RAD3	0.641782	1.15714	5.48878e-05	2.31111e-14	Ortholog of S. cerevisiae Rad3; 5' to 3' DNA helicase, nucleotide excision repair and transcription, subunit of RNA polII initiation factor TFIIH and Nucleotide Excision Repair Factor 3 (NEF3)
C1_14350W	C1_14350W	0.906226	1.15658	0.000607487	6.5142e-06	Protein of unknown function; rat catheter and Spider biofilm induced
C4_02940W	ABP1	0.714718	1.15186	6.32383e-11	2.47563e-27	Ortholog of S. cerevisiae Abp1; actin-binding protein of the cortical actin cytoskeleton; caspofungin induced; protein only detected in stationary phase yeast-form cultures; Spider biofilm repressed
CR_03740C	CR_03740C	1.5436	1.15045	4.77282e-33	7.54583e-19	Protein similar to S. cerevisiae Fmn1p, which is riboflavin kinase; predicted Kex2p substrate; Hap43p-repressed gene
C2_01320W	C2_01320W	0.975753	1.15045	6.18483e-05	1.413e-06	Ortholog(s) have structural molecule activity, role in proteasome assembly, ubiquitin-dependent protein catabolic process and cytosol, nucleus, proteasome regulatory particle, lid subcomplex, proteasome storage granule localization
CR_00270C	CR_00270C	1.50748	1.14827	2.1288e-11	4.6309e-07	Ortholog of C. dubliniensis CD36 : Cd36_25310, Pichia stipitis Pignal : PICST_30877, Candida tropicalis NEW ASSEMBLY : CTRG1_01053 and Candida tropicalis MYA-3404 : CTRG_01053
C4_04840C	AGP3	-0.193713	1.14659	0.750116	0.0119314	Putative serine transporter; possible role in assimilation of sulfur; F-12/CO2 early biofilm induced
CR_08080W	CR_08080W	0.242521	1.14602	0.570847	0.000520819	Has domain(s) with predicted RNA binding activity
C2_10850C	C2_10850C	0.64554	1.14516	0.00254756	1.37359e-08	Ortholog of Vms1; component of a Cdc48-complex involved in protein quality control in S. cerevisiae; Spider biofilm repressed
CR_03140C	SYN8	0.812869	1.14437	0.0015123	3.31757e-06	Putative endosomal SNARE; role in protein transport; rat catheter and Spider biofilm induced
C1_11280W	C1_11280W	0.156513	1.1424	0.613464	7.22022e-07	Ortholog(s) have U6 snRNA binding activity and role in mRNA cis splicing, via spliceosome, mRNA splicing, via spliceosome
C7_04020C	PRE5	0.590523	1.14189	1.38745e-05	1.18741e-18	Alpha6 subunit of the 20S proteasome; regulated by Gcn4; induced in response to amino acid starvation (3-AT); Spider biofilm repressed
C3_07340W	GCY1	0.267623	1.1414	0.346738	7.85497e-07	Aldo/keto reductase; mutation confers hypersensitivity to toxic ergosterol analog; farnesol-repressed; stationary phase enriched protein; flow model biofilm induced; Spider biofilm repressed
C5_02790C	GAP1	0.645818	1.13904	0.0709082	0.00051164	Amino acid permease; antigenic in human/mouse; 10-12 transmembrane regions; regulated by nitrogen source; alkaline, GlcNAc, phagocytosis induced; WT virulence in mice; Spider and flow model biofilm induced
CR_06750C	PUP2	0.818967	1.13842	8.90838e-07	2.15459e-12	Alpha5 subunit of the 20S proteasome; macrophage/pseudohyphal-repressed; regulated by Gcn2p and Gcn4p; protein present in exponential and stationary growth phase yeast cultures
C6_04510C	C6_04510C	1.8484	1.1377	9.68486e-14	8.11882e-06	Has domain(s) with predicted ATP binding, ligase activity, forming carbon-nitrogen bonds activity, role in tRNA processing and cytoplasm localization
C4_00860C	C4_00860C	0.0692353	1.13723	0.917902	0.0119617	Protein of unknown function; induced in cyr1 or ras1 mutant; induced by fluconazole, by alpha pheromone in SpiderM medium and during oralpharyngeal candidasis; Spider biofilm induced
CM_00310W	NAD2	1.08781	1.13647	0.343724	0.305246	Subunit 2 of NADH:ubiquinone oxidoreductase (NADH:ubiquinone dehydrogenase), a multisubunit enzyme complex (complex I) of the mitochondrial inner membrane that catalyzes the first step in mitochondrial respiration
CR_05950C	ADP1	1.14762	1.13545	0.000379124	0.000402043	Putative PDR-subfamily ABC transporter; similar to WHITE subfamily proteins; gene used for strain identification by multilocus sequence typing
C6_02800W	C6_02800W	1.22833	1.13429	7.63413e-12	2.48546e-10	Ortholog(s) have methionine-R-sulfoxide reductase activity and role in cellular response to oxidative stress
C4_00980C	MRV1	0.334321	1.13128	0.611496	0.0319351	Ortholog of Candida albicans WO-1 : CAWG_03682
C1_00650C	SNF7	1.02859	1.12832	1.86012e-11	8.94497e-14	ESCRT III complex protein; role in proteolytic activation of Rim101 and Rim8 processing/activation; separable roles in RIM101 pathway and in transport from MVB to vacuole; involved in echinocandin and azole sensitivity
CR_06990W	CR_06990W	1.53266	1.12819	0.114674	0.258344	Has domain(s) with predicted DNA binding activity and role in DNA integration
C2_03790C	ASR3	-0.41609	1.12571	0.21137	8.39128e-05	Adenylyl cyclase and stress responsive protein; induced in cyr1 or ras1 mutant; Spider biofilm induced
CR_10810C	CR_10810C	0.564409	1.12542	0.031976	3.10291e-06	Ortholog(s) have protein-containing complex binding activity, role in endoplasmic reticulum unfolded protein response, ubiquitin-dependent ERAD pathway and endoplasmic reticulum localization
C2_09670C	C2_09670C	0.783034	1.1253	1.6202e-11	3.35706e-23	Ortholog(s) have 4 iron, 4 sulfur cluster binding, ATPase activity, role in iron-sulfur cluster assembly, tRNA wobble uridine modification and Nbp35-Cfd1 ATPase complex, cytoplasm localization
CR_03210C	SSU72	0.651231	1.1246	0.000101112	1.74766e-12	Ortholog(s) have RNA polymerase II CTD heptapeptide repeat phosphatase activity, phosphoprotein phosphatase activity, protein serine/threonine phosphatase activity, protein tyrosine phosphatase activity
C3_06210C	MUB1	0.659752	1.12405	0.029797	6.96221e-05	Predicted protein required for ubiquitination; role in meiosis, regulation of cell budding in S. cereviae; Spider biofilm induced
C4_03460C	C4_03460C	0.371078	1.12246	0.0976841	5.56598e-09	Putative protein of unknown function; transcript upregulated in clinical isolates from HIV+ patients with oral candidiasis; Spider biofilm induced
C1_14460W	C1_14460W	0.728623	1.12211	1.66184e-06	2.3138e-14	Metalloprotease subunit of the 19S regulatory particle of the 26S proteasome lid; couples the deubiquitination and degradation of proteasome substrates; role in fission of mitochondria and peroxisome; Spider biofilm repressed
C3_05440C	C3_05440C	1.53738	1.12101	4.86403e-09	2.77187e-05	Ortholog(s) have mitochondrial ribosome binding activity and role in mitochondrial translational initiation
C1_02890C	C1_02890C	1.40132	1.11961	5.72051e-17	2.93768e-11	Protein of unknown function; Hap43-repressed gene
C1_03770W	SKO1	-0.240768	1.11627	0.232051	1.40805e-11	bZIP transcription factor; involved in cell wall damage response; represses the yeast-to-hypha transition; mutants are caspofungin sensitive; induced by osmotic stress via Hog1; induced by Mnl1 under weak acid stress
CR_10000C	CR_10000C	0.576927	1.11322	0.0391488	1.29441e-05	Ortholog of S. pombe atl1 alkyltransferase-like protein; mutants are viable; Spider biofilm induced
C1_07580C	PRY1	1.81247	1.11306	2.41887e-05	0.0138587	Pry family pathogenesis-related protein; extracellular; opaque specific transcript; repressed by alpha pheromone in SpiderM medium; possibly essential, disruptants not obtained by UAU1 method; Spider biofilm induced
C4_02700W	C4_02700W	0.729218	1.11052	0.00185799	6.67091e-07	Ortholog(s) have DNA clamp loader activity, role in DNA damage checkpoint, nucleotide-excision repair, reciprocal meiotic recombination and Rad17 RFC-like complex, nucleus localization
C4_03510C	HWP2	0.451702	1.10954	0.520886	0.0562173	GPI-anchored, glycosylated cell wall protein; required for biofilm formation, adhesion, filamentous growth on some media; expressed in hyphae; mutant delayed in virulence; regulated by Efg1, Tup1; similar to Hwp1 and Rbt1 domains
C1_07390W	C1_07390W	0.87711	1.1091	0.00295018	0.000103622	Ortholog(s) have ubiquitin binding activity and role in proteasome-mediated ubiquitin-dependent protein catabolic process
C1_09380W	RIM20	1.35266	1.1076	2.27181e-11	5.412e-08	Protein involved in the pH response pathway; binds to the transcription factor Rim101 and may serve as a scaffold to facilitate the C-terminal proteolytic cleavage that activates Rim101; required for alkaline pH-induced hyphal growth
C2_03050W	SHE9	0.845354	1.10716	0.0181175	0.00124447	Protein with similarity to S. cerevisiae She9p, which inhibits growth when overproduced; gene has possible growth-regulation element; fungal-specific (no human or murine homolog)
C1_11340W	PRM1	0.30236	1.1049	0.433002	0.000426785	Putative membrane protein with a predicted role in membrane fusion during mating; Hap43p-repressed gene; protein induced during the mating process
C4_03380C	DAO2	1.55574	1.10463	9.39181e-08	0.000208363	Putative D-amino acid oxidase; rat catheter biofilm induced
C1_01170C	ZCF17	0.362624	1.10423	0.331343	0.00041421	Putative Zn(II)2Cys6 transcription factor
C5_01200W	C5_01200W	0.262337	1.104	0.443451	5.53233e-05	Ortholog(s) have ADP-ribosyl-[dinitrogen reductase] hydrolase activity, phosphatase activity
C6_04410C	C6_04410C	0.0597875	1.10392	0.903732	0.000683707	Predicted alcohol dehydrogenase; Spider biofilm induced
C1_13460W	C1_13460W	0.182202	1.10328	0.907128	0.352363	Ortholog of Candida albicans WO-1 : CAWG_00105
CR_07100W	FLC2	0.192203	1.10326	0.471063	1.16759e-07	Protein involved in heme uptake; putative FAD transporter, similar to S. cerevisiae Flc2p
C1_13470W	KNS1	0.566285	1.10007	0.00195055	1.09409e-10	Protein kinase involved in negative regulation of PolIII transcription; effector kinase of the TOR signaling pathway, phosphorylates Rpc53p to regulate ribosome and tRNA biosynthesis; Spider and flow model biofilm induced
C1_09570W	C1_09570W	1.58217	1.09994	1.39958e-13	4.27533e-07	Ortholog of S. cerevisiae : YKL162C, C. dubliniensis CD36 : Cd36_09010, C. parapsilosis CDC317 : CPAR2_214170, C. auris B8441 : B9J08_005393 and Candida tenuis NRRL Y-1498 : CANTEDRAFT_95066
C3_07330W	C3_07330W	0.956827	1.09941	3.03147e-10	2.09527e-13	Predcted glucose 1-dehydrogenase (NADP+); rat catheter biofilm repressed
CR_03730C	CR_03730C	0.79685	1.09919	0.00136595	4.52823e-06	Predicted transmembrane transporter; rat catheter and Spider biofilm induced
C1_00750C	VPS27	0.828736	1.09908	0.00800236	0.000248777	Putative ESCRT-0 complex protein with a role in multivesicular body (MVB) trafficking
C5_02120C	RIX7	0.393596	1.09818	0.161335	6.47835e-06	Putative ATPase of the AAA family; role in ribosomal subunit export from the nucleus; mutation impairs hyphal growth and biofilm formation
CR_04710W	CR_04710W	0.890202	1.09804	0.0676209	0.0183292	Ortholog(s) have U2-type spliceosomal complex localization
CR_04420C	RBR2	0.604387	1.09712	0.518355	0.186248	Cell wall protein; expression repressed by Rim101; transcript regulated upon white-opaque switching; repressed by alpha pheromone in SpiderM medium; macrophage-induced gene
C2_06550W	C2_06550W	0.510148	1.09667	0.0410889	1.24873e-06	Ortholog of C. parapsilosis CDC317 : CPAR2_201960, C. dubliniensis CD36 : Cd36_20900, Candida metapsilosis : CMET_3324 and Candida tropicalis NEW ASSEMBLY : CTRG1_04756
C1_13630W	CYB2	-0.018513	1.09631	0.983027	0.019008	Putative cytochrome b2 precursor; induced in high iron; alkaline repressed; colony morphology-related gene regulation by Ssn6; Hap43-repressed; pider biofilm induced
C2_04450W	C2_04450W	0.604421	1.09584	0.0446826	6.88555e-05	Protein of unknown function; Hap43-repressed; rat catheter biofilm repressed
C7_02040C	CUP9	1.09126	1.09555	0.00453145	0.00401511	Transcription factor; represses SOK1 expression in response to farnesol inhibition; yeast-hypha switch repressed; ketoconazole-induced; Plc1-regulated; colony morphology-related Ssn6 regulation; Spider, flow model biofilm induced
C6_00290W	C6_00290W	0.385632	1.09417	0.33508	0.00119773	Protein of unknown function; regulated by yeast-hypha switch; induced by Mnl1 in weak acid stress; 5' UTR intron; repressed by chlamydospore formation in C. albicans and C. dubliniensis; rat catheter, Spider and flow model biofilm induced
C4_02480C	TIM13	0.512967	1.09398	0.0487209	3.12926e-06	Predicted mitochondrial intermembrane space protein with a role in protein import into mitochondria
C2_10750C	AKL1	0.917415	1.09317	1.38893e-06	4.69226e-09	Putative serine/threonine protein kinase; induced during the mating process
C5_03650C	C5_03650C	0.388149	1.09311	0.189049	1.55666e-05	Protein of unknown function; Hap43-repressed gene
C7_01230C	C7_01230C	0.904832	1.09008	0.000120784	2.13471e-06	Ortholog of S. cerevisiae : YNL011C, C. glabrata CBS138 : CAGL0H03619g, C. dubliniensis CD36 : Cd36_71090, C. parapsilosis CDC317 : CPAR2_300420 and C. auris B8441 : B9J08_005457
C1_12940C	C1_12940C	1.4602	1.08859	0.0615665	0.174059	Ortholog of C. parapsilosis CDC317 : CPAR2_801655, Candida tropicalis NEW ASSEMBLY : CTRG1_CGOB_00101, Candida tropicalis MYA-3404 : CTRG_06172 and Candida albicans WO-1 : CAWG_02233
C4_05060W	CDL1	0.537064	1.08858	0.0498167	1.26066e-05	Putative RNAse III, ortholog of S. cerevisiae RNT1; merged with orf19.3772 in Assembly 21
C5_00910C	TRX2	0.815521	1.08831	0.00266219	2.78634e-05	Similar to thioredoxins; not expected to be enzymatically active because it lacks a canonical thioredoxin active site (Trp-Cys-Gly-Pro-Cys); TRX1 encodes all of the cytoplasmic/nuclear thioredoxin function in C. albicans; Hap43p-induced
C2_00530W	C2_00530W	1.19428	1.08785	0.000815942	0.00234377	Ortholog of Candida albicans WO-1 : CAWG_03833
CR_02900W	CR_02900W	0.733875	1.08763	0.49116	0.264441	Pseudogene; formerly an ORF Predicted by Annotation Working Group that was subsequently removed from Assembly 20
CR_07540C	CR_07540C	0.0764598	1.08699	0.943923	0.127992	Protein of unknown function; downregulated by fluphenazine treatment or in an azole-resistant strain that overexpresses CDR1 and CDR2
CR_08420W	CR_08420W	1.10738	1.08676	4.22255e-08	6.59304e-08	Putative DnaJ-like heat shock/chaperone; Hap43-repressed; Spider and F-12/CO2 biofilm induced
C5_02730C	C5_02730C	0.955036	1.08645	3.18041e-10	3.91276e-13	Ortholog(s) have role in protein maturation by iron-sulfur cluster transfer, tRNA wobble uridine modification and CIA complex, cytosol, nucleus localization
C1_10400C	FGR41	0.846043	1.08589	9.87498e-05	2.73183e-07	Putative GPI-anchored adhesin-like protein; transposon mutation affects filamentous growth; Spider biofilm repressed
C2_09030W	C2_09030W	0.789987	1.08544	3.91578e-06	6.28508e-11	Protein of unknown function; unmerged from orf19.202 in a revision of Assembly 21
C5_01360W	CFL4	-0.341496	1.08496	0.786583	0.279758	C-terminus similar to ferric reductases; induced in low iron; Sfu1-repressed; ciclopirox olamine induced; colony morphology-related gene regulation by Ssn6; Hap43-repressed; Sef1-regulated
C4_06960W	C4_06960W	1.60614	1.08364	0.00015289	0.0138517	Protein of unknown function; Spider biofilm induced
C1_04900W	MNN15	0.10998	1.08082	0.722175	1.15174e-06	Putative alpha-1,3-mannosyltransferase; predicted role in protein O-linked glycosylation; Spider biofilm induced
C6_03060W	PGA60	1.9462	1.07921	7.76326e-13	0.000145966	Putative GPI-anchored adhesin-like protein; hyphal-induced expression
C2_02110C	C2_02110C	0.725948	1.07781	0.000592471	9.23973e-08	Protein of unknown function; Spider biofilm induced
C4_06870W	RPT5	0.70565	1.07705	1.4586e-07	1.24102e-16	26S proteasome regulatory subunit; transcript regulated by Nrg1 and Mig1; regulated by Gcn2 and Gcn4; protein level decreases in stationary phase
C7_03970C	C7_03970C	0.874378	1.07685	5.55367e-10	6.74895e-15	Ortholog of C. dubliniensis CD36 : Cd36_73640, C. parapsilosis CDC317 : CPAR2_702340, C. auris B8441 : B9J08_000280 and Candida tenuis NRRL Y-1498 : CANTEDRAFT_112965
C2_03690C	MNN42	0.156999	1.07676	0.768159	0.00585706	Protein of unknown function; repressed by Rim101; negatively modulates intracellular ATP levels during the development of azole resistance; induced by Ca(2+) in a calcineurin-dependent manner; Spider biofilm induced
C1_11680C	C1_11680C	0.825573	1.07505	0.00478673	0.000135123	Ortholog of C. dubliniensis CD36 : Cd36_10990, C. parapsilosis CDC317 : CPAR2_804585, C. auris B8441 : B9J08_000968 and Candida tenuis NRRL Y-1498 : cten_CGOB_00256
C3_03230C	C3_03230C	0.729563	1.07405	0.000535326	1.11206e-07	Ortholog(s) have L-methionine transmembrane transporter activity and role in methionine import across plasma membrane
CM_00380W	NAD5	1.2833	1.07239	0.240623	0.328537	Subunit 5 of NADH:ubiquinone oxidoreductase (NADH:ubiquinone dehydrogenase), a multisubunit enzyme complex (complex I) of the mitochondrial inner membrane that catalyzes the first step in mitochondrial respiration
C2_07610C	C2_07610C	0.88916	1.07137	1.4593e-05	9.65941e-08	Ortholog(s) have role in proteasome-mediated ubiquitin-dependent protein catabolic process, rescue of stalled ribosome, ribosome-associated ubiquitin-dependent protein catabolic process and RQC complex localization
CM_00330W	COB	1.70213	1.07027	0.0799588	0.297532	Cytochrome b, mitochondrially encoded subunit of the ubiquinol-cytochrome c reductase complex (complex III) that catalyzes a step in the respiratory chain of the mitochondrial inner membrane
C6_03540W	C6_03540W	1.901	1.06711	3.80429e-13	8.14393e-05	Predicted membrane transporter, member of the monocarboxylate porter (MCP) family, major facilitator superfamily (MFS); ketoconazole or caspofungin repressed; Spider biofilm induced
C3_01150C	C3_01150C	0.0131922	1.06646	0.973198	5.49815e-07	Ortholog of S. cerevisiae Apd1; required for normal localization of actin patches and normal tolerance of sodium ions and hydrogen peroxide; Hap43-induced; Spider biofilm induced
CR_03160W	CR_03160W	1.2316	1.06317	1.09039e-05	0.000161801	Ortholog(s) have tRNA methyltransferase activity and role in tRNA methylation, wybutosine biosynthetic process
C4_03820C	HRQ2	0.207552	1.06282	0.747595	0.0309932	Protein of unknown function; mutants are viable; rat catheter and Spider biofilm induced
C1_10430W	PHO8	0.629202	1.06279	0.0688174	0.000762681	Putative repressible vacuolar alkaline phosphatase; Rim101-induced transcript; regulated by Tsa1, Tsa1B in minimal media at 37 deg; possibly adherence-induced
C1_01100W	CCH1	-0.00238449	1.06022	0.995812	1.11528e-08	Voltage-gated Ca2+ channel of the high affinity calcium uptake system; roles in thigmotropism, establishment of galvanotropism; transcript regulated by Nrg1 and Mig1; flow model biofilm repressed
C1_05470W	MTM1	1.16943	1.05967	5.41461e-10	1.88412e-08	Ortholog(s) have pyridoxal phosphate binding activity, role in cellular iron ion homeostasis, pyridoxal phosphate transport and mitochondrion localization
C4_02180C	ZCF26	0.539065	1.05856	0.0792678	0.000135148	Zn2-Cys6 transcription factor of unknown function; induced by alpha pheromone in SpiderM medium
C1_04640W	C1_04640W	1.12122	1.05773	0.000287051	0.000611237	Ortholog(s) have hydrolase activity, acting on ester bonds, triglyceride lipase activity, role in lipid homeostasis and lipid droplet localization
CR_09780C	IFA14	1.07395	1.05741	0.000278819	0.000310778	Putative LPF family protein; Plc1-regulated; induced by alpha pheromone in SpiderM medium
C6_04150W	C6_04150W	-0.100267	1.05297	0.957334	0.401649	Protein of unknown function; Hap43-repressed gene
CR_00210W	ALK2	-0.673615	1.05225	0.524778	0.274562	N-Alkane inducible cytochrome P450
C1_06280C	UME6	1.11868	1.05064	0.000969782	0.00192552	Zn(II)2Cys6 transcription factor; has a long 5'-UTR that regulates translational efficiency and controls transition to filamentous growth; stability controlled by Grr1p, Ubr1p, Ptc2p in response to CO2 and O2 levels
C4_01890C	ARL1	0.951924	1.04797	1.1914e-06	6.05019e-08	Putative GTPase in the late Golgi involved in regulation of polarized growth and secretion; mutation confers dose-dependent sensitivity to Brefeldin A
CR_06000W	SOK1	0.789109	1.04762	0.00021875	4.10287e-07	Protein kinase required for degradation of Nrg1p; mutants are sensitive to growth on hydrogen peroxide medium; induced by alpha pheromone in SpiderM medium; rat catheter and Spider biofilm induced
C2_02950W	BNA31	1.67963	1.04707	5.33933e-19	5.27257e-08	Putative arylformamidase, enzyme of the NAD biosynthesis pathway; Gcn4p-regulated
C3_04340W	ATF1	1.66433	1.04693	2.57454e-13	7.12434e-06	Putative alcohol acetyltransferase; caspofungin repressed; expression depends on Tac1p
C4_02740W	C4_02740W	0.955037	1.04549	0.0393055	0.0209005	Protein of unknown function; flow model, rat catheter and Spider biofilm induced; Hap43-repressed
C2_07270W	C2_07270W	1.45881	1.04547	3.1367e-09	3.08725e-05	Protein with an FMN-binding domain; Hap43-repressed; flow model biofilm induced
C1_02590C	SNZ1	2.70569	1.04442	7.71029e-26	0.000118686	Stationary phase protein; vitamin B synthesis; induced byyeast-hypha switch, 3-AT or in azole-resistant strain overexpressing MDR1; soluble in hyphae; regulated by Gcn4, macrophage; Spider biofilm induced; rat catheter biofilm repressed
C2_05400W	C2_05400W	0.704683	1.04363	0.00141447	7.19135e-07	Ortholog of C. dubliniensis CD36 : Cd36_19880, C. auris B8441 : B9J08_003635, Candida tenuis NRRL Y-1498 : CANTEDRAFT_117672 and Debaryomyces hansenii CBS767 : DEHA2D11154g
C4_01790W	ATG11	0.886601	1.04283	0.0185217	0.00429209	Adapter protein for pexophagy and the cytoplasm-to-vacuole targeting (Cvt) pathway; Spider biofilm induced
C1_10220C	TPK1	-0.104067	1.04144	0.67614	7.60983e-09	cAMP-dependent protein kinase catalytic subunit; Tpk2 isoform; involved in regulation of filamentation, phenotypic switching and mating; WT nuclear localization requires Bcy1; produced during stationary, not exponential growth
CR_00360C	LEU1	1.18737	1.04037	0.00375502	0.0117936	3-isopropylmalate dehydratase; antigenic in humans; repressed in hyphae; alkaline repressed; upregulated by human whole blood or PMNs; regulated by Sef1, Sfu1, and Hap43; rat catheter biofilm induced, Spider biofilm repressed
C3_01740C	C3_01740C	1.73102	1.03933	0.145819	0.411282	Predicted ORF added to Assembly 21 based on sequence re-analysis
C1_12050W	RPN2	0.75605	1.03884	0.000350537	3.70211e-07	Putative 26S proteasome subunit; transcript regulated by Mig1; caspofungin repressed; regulated by Gcn2 and Gcn4; gene used for strain identification by multilocus sequence typing
C1_10590W	C1_10590W	-0.137218	1.03694	0.793933	0.00443901	C/D box small nucleolar RNA (snoRNA)
C1_04500W	ICL1	0.634238	1.03683	0.614076	0.358897	Isocitrate lyase; glyoxylate cycle enzyme; required for virulence in mice; induced upon phagocytosis by macrophage; farnesol regulated; Pex5-dependent peroxisomal localization; stationary phase enriched; rat catheter, Spider biofilm induced
C2_02640C	BNA32	1.71565	1.03427	1.31121e-19	9.17238e-08	Has domain(s) with predicted catalytic activity, pyridoxal phosphate binding activity and role in biosynthetic process
C1_12480W	C1_12480W	0.678123	1.03374	0.0113724	4.32318e-05	Ortholog of C. dubliniensis CD36 : Cd36_11670, C. parapsilosis CDC317 : CPAR2_201750, C. auris B8441 : B9J08_003474 and Candida tenuis NRRL Y-1498 : CANTEDRAFT_115679
C6_03770C	ORM1	0.708463	1.0336	0.0123705	0.000122033	Putative endoplasmic reticulum membrane protein; Hap43p-repressed gene; mutation confers hypersensitivity to aureobasidin A
C1_08540C	C1_08540C	0.44455	1.03119	0.12772	6.44994e-05	Putative serine/threonine protein kinase; possibly an essential gene, disruptants not obtained by UAU1 method
CR_06510W	CR_06510W	2.13212	1.03073	9.46705e-16	0.000214686	Protein of unknown function; Hap43-induced; rat catheter and Spider biofilm induced
C1_13860C	GND1	1.11534	1.03069	2.73627e-17	4.43655e-15	6-phosphogluconate dehydrogenase; soluble in hyphae; farnesol, macrophage-induced protein; antigenic in mice; dual localization to cytosol and peroxisomes depends on alternative splicing; rat catheter and Spider biofilm repressed
C5_02380W	C5_02380W	0.163721	1.03047	0.671378	0.000398226	Protein with similarity to S. cerevisiae Ykr070w; Tn mutation affects filamentation; Hog1-repressed; colony morphology-related gene regulation by Ssn6p; induced during cell wall regeneration; possibly essential
C1_11010C	C1_11010C	1.29221	1.03017	3.15154e-21	5.98846e-14	Putative ortholog of S. cerevisiae Pex32 a peroxisomal integral membrane protein with a role in negative regulation of peroxisome size; Hap43-repressed gene
C3_01680C	C3_01680C	0.825554	1.03003	1.80025e-06	1.08437e-09	Predicted potassium ion transporter; Spider biofilm induced
CR_01460C	CR_01460C	0.420206	1.02983	0.429622	0.0217051	Dubious open reading frame
CR_09580C	CR_09580C	0.692738	1.02892	0.00380866	6.61657e-06	Ortholog of S. cerevisiae Pba1 that is involved in 20S proteasome assembly; upregulated in a cyr1 null mutant; contains a 5' UTR intron
C4_01860C	C4_01860C	0.498309	1.02889	0.0761923	4.57498e-05	Possible Golgi membrane protein; Hap43-repressed; hypha induced; flow model biofilm induced; Spider biofilm induced
C1_10700C	NIT3	1.19832	1.028	6.51131e-06	0.000122094	Putative nitrilase; regulated by Gcn2p and Gcn4p; protein present in exponential and stationary growth phase yeast cultures
C3_07270C	UBI4	0.361101	1.02744	0.0997278	8.82703e-08	Ubiquitin precursor (polyubiquitin) contains 3 tandem repeats of the ubiquitin peptide that are processed to individual units; transcript induced by stress; mRNA in yeast and mycelia at similar abundance; Spider biofilm induced
C6_01520W	C6_01520W	1.73183	1.02693	1.20288e-16	1.70379e-06	Predicted membrane transporter, member of the drug:proton antiporter (12 spanner) (DHA1) family, major facilitator superfamily (MFS); induced by nitric oxide
C4_06010C	HOS1	0.880768	1.0266	0.000793531	6.32883e-05	Histone deacetylase; similar to S. cerevisiae Hos1; has conserved deacetylation motif; slightly greater expression in white cells than in opaque cells
C2_01010W	HGT8	-0.28022	1.02616	0.33508	1.84229e-05	High-affinity glucose transporter of the major facilitator superfamily; 20 members in the C. albicans glucose transporter family; 12 probable membrane-spanning segments; gene has intron; expressed in rich medium; flow model biofilm induced
CR_03620C	CR_03620C	0.42863	1.0258	0.0527438	2.42805e-07	Ortholog(s) have role in mitochondrial genome maintenance and integral component of mitochondrial inner membrane localization
C2_01140C	C2_01140C	1.61388	1.02578	0.0931224	0.310799	Ortholog of C. dubliniensis CD36 : Cd36_16030, C. parapsilosis CDC317 : CPAR2_213800, Debaryomyces hansenii CBS767 : DEHA2A01320g and Pichia stipitis Pignal : PICST_29434
C1_06220C	C1_06220C	1.27037	1.0221	7.58183e-05	0.00172415	Protein of unknown function; flow model biofilm induced; induced by alpha pheromone in SpiderM medium
C1_01810C	UGA2	0.578685	1.02093	0.0951796	0.00126592	Predicted succinate semialdehyde dehydrogenase; predicted role in glutamate catabolism; transcription regulated by Mig1, Tup1, Gcn4; mutants are viable
C2_07900W	GDH2	0.072455	1.02058	0.972632	0.46119	Putative NAD-specific glutamate dehydrogenase; fungal-specific; transcript regulated by Nrg1, Mig1, Tup1, and Gcn4; stationary phase enriched protein; flow model biofilm induced; Spider biofilm induced
C7_02880C	LIP9	-1.3694	1.02044	0.0390627	0.107445	Secreted lipase, member of a lipase gene family whose members are expressed differentially in response to carbon source and during infection; may have a role in nutrition and/or in creating an acidic microenvironment
C3_05890W	TRM12	0.953597	1.02	1.61926e-05	3.00575e-06	Ortholog(s) have S-adenosylmethionine-dependent methyltransferase activity, transferase activity, transferring alkyl or aryl (other than methyl) groups activity and role in tRNA methylation, wybutosine biosynthetic process
C1_02910C	C1_02910C	0.629252	1.0195	0.0803649	0.00215445	Ortholog(s) have SNARE binding, molecular adaptor activity, protein kinase activator activity
CR_07220C	CR_07220C	1.50961	1.01706	1.5954e-19	2.07893e-09	Homolog of nuclear distribution factor NudE, NUDEL; regulates dynein targeting to microtubule plus ends; flow model biofilm repressed
C2_01560W	BMT5	0.279844	1.01618	0.0889112	8.61846e-13	Putative beta-mannosyltransferase involved in beta-1,2-mannosylation of phospholipomannan; 9-member family includes Bmt1, Bmt2, Bmt3, and Bmtp with roles in mannosylation of cell wall phosphopeptidomannan; Spider biofilm induced
C1_04230W	C1_04230W	0.794912	1.01525	2.09437e-09	5.66236e-15	Ortholog(s) have ubiquitin binding activity, role in ubiquitin-dependent protein catabolic process and proteasome regulatory particle, lid subcomplex, proteasome storage granule localization
C4_05800C	C4_05800C	0.45825	1.01472	0.0128883	1.60594e-09	Protein of unknown function; transcript detected on high-resolution tiling arrays
CR_02160W	UGT51C1	0.537807	1.01367	0.00719001	5.75717e-08	UDP-glucose:sterol glucosyltransferase; enzyme of sterol glucoside (membrane-bound lipid) biosynthesis; has UDP-sugar binding domain; activity is UDP-glucose-specific in vitro; enzyme does not use UDP-mannose; Mig1-regulated
C2_03040W	PLC2	-0.191897	1.01186	0.567129	9.74513e-05	Phosphatidylinositol (PtdIns)-specific phospholipase C (PI-PLC); predicted type 2 membrane protein; role in, and regulated by, filamentation, Nrg1 and Tup1; no mouse systemic virulence role; orf19.5797 and orf19.1586 are almost identical
C2_00930C	VPS24	0.162153	1.01184	0.566209	2.79793e-06	Protein similar to S. cerevisiae Vps24p, which is a member of the ESCRT III protein sorting complex; downregulated upon adherence to polystyrene
C4_04260C	FZO1	1.00115	1.01083	9.57317e-06	6.74196e-06	Mitochondrial biogenesis protein; rat catheter and Spider biofilm induced
C7_01480W	C7_01480W	0.793858	1.00957	0.00132887	2.55111e-05	Ortholog(s) have palmitoyltransferase activity, role in protein palmitoylation and endoplasmic reticulum localization
C1_00410C	C1_00410C	0.270958	1.00919	0.691328	0.0658596	Hexadecenal dehydrogenase; involved in the conversion of sphingosine 1-phosphate breakdown product hexadecenal to hexadecenoic acid; Spider biofilm induced
C5_02020C	C5_02020C	0.153595	1.00862	0.559868	4.78132e-07	Ortholog(s) have role in establishment of mitotic sister chromatid cohesion, protein import into nucleus
CR_04000W	RPT4	0.659706	1.0086	6.49984e-06	9.12805e-13	26S proteasome regulatory subunit; regulated by Gcn2p and Gcn4p; protein level decreases in stationary phase cultures
CR_01800C	HST2	1.06794	1.00833	1.07989e-05	3.13093e-05	Putative histone deacetylase; role in regulation of white-opaque switch; Spider biofilm induced
C4_03910W	FGR28	1.74955	1.00724	6.3026e-12	0.00013255	Protein lacking an ortholog in S. cerevisiae; transposon mutation affects filamentous growth; possibly an essential gene, disruptants not obtained by UAU1 method
CR_01090W	CR_01090W	0.700382	1.00692	0.0025931	6.08545e-06	Ortholog of C. dubliniensis CD36 : Cd36_26090, C. parapsilosis CDC317 : CPAR2_801510, C. auris B8441 : B9J08_002641 and Candida tenuis NRRL Y-1498 : CANTEDRAFT_137093
C1_10810W	C1_10810W	-0.256994	1.00421	0.676127	0.0383703	Pry family pathogenesis-related protein; predicted to be extracellular
C1_10980W	C1_10980W	0.293026	1.00404	0.612564	0.0281007	Protein of unknown function; induced by alpha pheromone in SpiderM medium
CR_05480W	CR_05480W	1.44416	1.00373	1.75127e-12	1.45218e-06	Ortholog(s) have dicarboxylic acid transmembrane transporter activity, role in mitochondrial transport and mitochondrial inner membrane, mitochondrion localization
C1_06650W	NAA20	1.0572	1.0035	1.36953e-09	8.13653e-09	Ortholog(s) have peptide alpha-N-acetyltransferase activity and role in N-terminal peptidyl-methionine acetylation, mitochondrion inheritance, regulation of actin cytoskeleton organization, ubiquitin-dependent ERAD pathway
C2_07440C	C2_07440C	1.37172	1.00349	2.43662e-10	5.19452e-06	Ortholog(s) have sterol esterase activity, role in sterol metabolic process and integral component of membrane, lipid droplet localization
C3_02140C	C3_02140C	0.318087	1.00304	0.0426801	4.7383e-13	Has domain(s) with predicted catalytic activity
CR_03810W	PRP13	0.414494	1.00199	0.0531357	1.90045e-07	Putative integral inner mitochondrial membrane protein with similarity to exonucleases
CR_10630W	CR_10630W	1.14496	1.00107	0.000701908	0.0032571	Ortholog(s) have role in box C/D snoRNP assembly, protein folding, rRNA processing and R2TP complex, small nucleolar ribonucleoprotein complex localization
C6_03670C	C6_03670C	0.518736	1.00104	0.151462	0.00198358	Protein of unknown function; Spider biofilm induced
C2_06590C	GIT1	0.873764	1.0009	0.0118544	0.00307638	Glycerophosphoinositol permease; involved in utilization of glycerophosphoinositol as a phosphate source; Rim101-repressed; virulence-group-correlated expression
C4_04660C	C4_04660C	0.642228	0.99951	0.0327305	0.000395152	Ortholog(s) have thiol-dependent ubiquitin-specific protease activity and role in protein deubiquitination
C4_03340C	C4_03340C	0.134554	0.996097	0.826332	0.0257578	Protein with homology to NADH dehydrogenase; regulated by Sef1p-, Sfu1p-, and Hap43p
C1_01830C	UBC8	1.018	0.99539	3.23537e-10	6.64459e-10	Predicted ubiquitin-conjugating enzyme that negatively regulates gluconeogenesis by mediating the glucose-induced ubiquitination of fructose-1,6-bisphosphatase; induced by alpha pheromone in SpiderM medium
C2_02560W	C2_02560W	1.262	0.994742	0.0150329	0.0609849	Planktonic growth-induced gene
C1_13430C	C1_13430C	0.966778	0.992446	0.00890416	0.00647935	Protein of unknown function; Spider biofilm induced
C2_02900W	ERI1	0.655194	0.991996	0.000458322	2.6536e-08	Protein of unknown function; Spider biofilm induced
C7_03630C	TIM9	0.230148	0.991897	0.328918	2.22604e-07	Predicted protein of the mitochondrial intermembrane space; rat catheter biofilm induced; Spider biofilm repressed
CR_10770W	CR_10770W	0.623041	0.991574	0.00891539	1.01695e-05	Predicted membrane transporter, member of the anion:cation symporter (ACS) family, major facilitator superfamily (MFS)
CR_07300W	CR_07300W	0.990161	0.989411	0.0211544	0.0198294	Protein similar to ferric reductase Fre10p; possibly an essential gene, disruptants not obtained by UAU1 method
C2_04400W	C2_04400W	0.989028	0.988668	0.0105583	0.00986638	Protein of unknown function; mutants are viable; rat catheter and Spider biofilm induced
C1_07150W	C1_07150W	0.719648	0.986538	0.0680173	0.00788915	Ortholog of C. dubliniensis CD36 : Cd36_06690, C. auris B8441 : B9J08_002288, Debaryomyces hansenii CBS767 : DEHA2F26620g and Pichia stipitis Pignal : PICST_62738
C3_01440C	C3_01440C	0.389201	0.984807	0.33129	0.0039266	Ortholog of Candida albicans WO-1 : CAWG_02476
C1_05220C	C1_05220C	-0.233776	0.98434	0.672106	0.0216275	Has domain(s) with predicted nucleic acid binding, nucleotide binding activity
CR_08200C	CR_08200C	0.46918	0.984095	0.125529	0.000319638	Putative MRP/CFTR-subfamily ABC transporter; member of multidrug resistance-associated protein (MRP) subfamily of ABC family; similar to S. cerevisiae Bpt1p
C2_02520W	C2_02520W	0.92231	0.983618	6.30964e-05	1.53783e-05	Ortholog(s) have nuclear localization sequence binding, ubiquitin binding activity and role in response to ethanol
CR_00660W	CR_00660W	0.674673	0.983015	0.00537059	1.99362e-05	Ortholog(s) have role in ascospore wall assembly and ascospore wall, nuclear envelope localization
C2_02010C	CHT4	0.557917	0.98292	0.00981286	1.12349e-06	Chitinase; similar to S. cerevisiae sporulation-specific Cts2p; functionally complements A. gossypii cts2 mutant sporulation defect; homozygous null mutation causes no obvious defects; transcription decreases upon yeast-to-hyphal switch
CR_08050C	CR_08050C	0.488737	0.981873	0.00299997	1.79034e-10	Putative thiamine biosynthesis enzyme; decreased expression in an ssr1 null mutant; protein present in exponential and stationary growth phase yeast cultures
C1_12190W	BUL4	2.31466	0.981139	6.86073e-15	0.00189643	Protein with a predicted BUL1 N-terminal and C-terminal domains; Bul1 binds the ubiquitin ligase Rsp5 in S. cerevisiae; Hap43-repressed gene; rat catheter biofilm induced
C2_07260C	DQD1	1.34307	0.979403	1.65034e-09	1.54402e-05	Putative 3-dehydroquinate dehydratase; ketoconazole-repressed; protein abundance downregulated by macrophages; flow model biofilm induced
C4_07040W	C4_07040W	0.140225	0.978867	0.715549	0.000573352	Putative cytochrome P450 protein; possibly an essential gene, disruptants not obtained by UAU1 method
CR_03230W	CR_03230W	1.1194	0.978076	3.05634e-05	0.000290874	Ortholog(s) have role in mRNA splicing, via spliceosome, maturation of SSU-rRNA, positive regulation of ATPase activity, positive regulation of helicase activity, rRNA processing
CR_04670C	CR_04670C	0.594316	0.977726	0.360649	0.0936292	Ortholog of Candida albicans WO-1 : CAWG_01802
C4_05830W	C4_05830W	1.452	0.977692	7.31679e-05	0.0101345	Protein of unknown function; transcript detected on high-resolution tiling arrays; rat catheter biofilm induced
C4_03490C	C4_03490C	0.638886	0.977349	0.276292	0.0653015	Ortholog of Candida albicans WO-1 : CAWG_03459
CR_02100C	CR_02100C	0.66089	0.977187	0.0677214	0.00384395	Putative tRNA binding protein; intron-containing gene; Spider biofilm induced
C3_01760W	AFG3	0.611723	0.975087	0.0235946	0.000121785	Similar to S. cerevisiae Afg3p, a subunit of the mitochondrial inner membrane m-AAA protease; likely to be essential for growth, based on an insertional mutagenesis strategy
CR_00470W	CR_00470W	0.820469	0.974241	0.000327436	1.27555e-05	Has domain(s) with predicted RNA binding, RNA-directed DNA polymerase activity and role in RNA-dependent DNA biosynthetic process
C6_01370W	C6_01370W	0.912	0.973254	6.90861e-07	8.64432e-08	Ortholog(s) have mannosyltransferase activity, role in GPI anchor biosynthetic process, protein processing, ubiquitin-dependent ERAD pathway and endoplasmic reticulum, glycosylphosphatidylinositol-mannosyltransferase I complex localization
C1_12370W	C1_12370W	0.951559	0.973005	0.000989949	0.000670605	Chaperone component; involved in assembly of alpha subunits into the 20S proteasome; flow model biofilm induced
C4_02900C	CRH11	0.260071	0.9729	0.22223	5.1062e-08	GPI-anchored cell wall transglycosylase, putative ortholog of S. cerevisiae Crh1p; predicted glycosyl hydrolase domain; similar to Csf4p and to antigenic A. fumigatus Aspf9; predicted Kex2p substrate; caspofungin-induced
C4_03790W	RPN6	0.795725	0.972466	3.99434e-05	2.76945e-07	Putative 26S proteasome subunit; Hap43p-induced gene; regulated by Gcn2p and Gcn4p
CM_00360W	RRNS	1.53489	0.971864	0.0829596	0.296525	Mitochondrial ribosomal RNA of the small ribosomal subunit
C4_06160W	C4_06160W	0.710161	0.971805	3.0705e-05	3.64456e-09	Ortholog(s) have alpha-tubulin binding activity, role in protein folding, tubulin complex assembly and cytoplasm localization
C1_14530W	C1_14530W	0.948727	0.971668	1.09614e-09	3.20691e-10	Protein of unknown function; transcript detected on high-resolution tiling arrays
C1_11690W	C1_11690W	1.78348	0.971443	2.45789e-17	7.80087e-06	GATA-like transcription factor; oral infection induced; mutant has reduced capacity to damage oral epithelial cells; regulated by Gcn2 and Gcn4; Spider biofilm induced
C6_04070C	C6_04070C	0.131437	0.970978	0.621097	6.72964e-07	Ortholog of C. dubliniensis CD36 : Cd36_64550, Candida tropicalis NEW ASSEMBLY : CTRG1_02747, Candida tropicalis MYA-3404 : CTRG_02747 and Candida albicans WO-1 : CAWG_04972
C1_08170C	BUL1	1.59049	0.969276	2.71314e-17	4.61607e-07	Protein similar but not orthologous to S. cerevisiae Bul1; a protein involved in selection of substrates for ubiquitination; mutants are viable; macrophage/pseudohyphal-induced; rat catheter biofilm induced
C6_00800C	C6_00800C	0.53861	0.968968	0.0575268	0.00019865	Protein of unknown function; Cyr1-repressed; rat catheter and Spider biofilm induced
C5_02130W	C5_02130W	0	0.967981	1	0.874996	Ortholog of Candida tropicalis NEW ASSEMBLY : CTRG1_03197, Candida tropicalis MYA-3404 : CTRG_03197, Candida lusitaniae ATCC 42720 : CLUG_02837 and Candida albicans WO-1 : CAWG_04597
C7_03730C	C7_03730C	1.67269	0.967594	6.36368e-21	1.17378e-07	Ortholog of C. dubliniensis CD36 : Cd36_73400, C. parapsilosis CDC317 : CPAR2_703180, C. auris B8441 : B9J08_003875 and Candida tenuis NRRL Y-1498 : CANTEDRAFT_104803
C3_06480C	ECM15	1.57744	0.967361	1.22887e-10	0.000129641	Protein of unknown function; predicted role in cell wall organization; Hap43-repressed; caspofungin repressed; Spider biofilm induced; rat catheter biofilm repressed
C2_02020W	C2_02020W	0.944099	0.966876	0.00022984	0.000139219	Ortholog(s) have thiol-dependent ubiquitin-specific protease activity and role in negative regulation of gluconeogenesis, proteasome-mediated ubiquitin-dependent protein catabolic process
CR_04620C	CR_04620C	1.36135	0.966553	0.0835994	0.235162	Predicted membrane transporter, member of the drug:proton antiporter (12 spanner) (DHA1) family, major facilitator superfamily (MFS)
C5_03730W	C5_03730W	0.343933	0.965528	0.616435	0.0837629	Protein of unknown function; induced by alpha pheromone in SpiderM medium; Spider biofilm induced
C6_01600W	C6_01600W	0.279146	0.962953	0.54133	0.00880761	Ortholog of Candida albicans WO-1 : CAWG_05207
C1_04480C	TUS1	0.349546	0.96151	0.234186	0.00013839	Putative guanine nucleotide exchange factor; induced by Mnl1 under weak acid stress; Spider biofilm induced
CR_05980W	CR_05980W	0.711299	0.961418	0.0163008	0.00068444	Ortholog(s) have Lys63-specific deubiquitinase activity, thiol-dependent ubiquitin-specific protease activity
C2_05690C	YTH1	0.30646	0.9611	0.325986	0.000230758	Putative mRNA cleavage and polyadenylation specificity factor; transcription is regulated upon yeast-hyphal switch; decreased expression in hyphae compared to yeast-form cells; fluconazole or flucytosine induced
C2_00100C	PGA52	-0.878657	0.958477	8.56674e-06	8.34267e-07	GPI-anchored cell surface protein of unknown function; Hap43p-repressed gene; fluconazole-induced; possibly an essential gene, disruptants not obtained by UAU1 method
C2_05660W	PNG2	0.255635	0.958215	0.334146	1.07905e-05	Putative peptide:N-glycanase; gene has variable numbers of 12-bp repeats; induced by caspofungin, ciclopirox olamine, ketoconazole or hypoxia; gene of core caspofungin response; Hap43-induced; Spider biofilm induced
C1_02600W	SNO1	1.85412	0.956197	2.28375e-08	0.00634081	Protein with a predicted role in pyridoxine metabolism; stationary phase protein; regulated by Tup1, Efg1; Spider biofilm induced
C2_05980C	C2_05980C	0.817364	0.956018	0.00011611	4.10148e-06	Ortholog(s) have acyl-CoA hydrolase activity, role in fatty acid beta-oxidation, fatty acid oxidation and peroxisome localization
C3_05110W	C3_05110W	0.750977	0.949917	6.94743e-05	2.33352e-07	Putative protein of unknown function; homozygous transposon insertion causes decreased colony wrinkling under filamentous growth-inducing conditions, but does not block true hyphal formation in liquid media
C2_09940W	GCN4	0.89689	0.948058	0.0772681	0.0557061	bZIP transcription factor; amino acid control response; required for Efg1-dependent pseudohyphal induction by amino acid starvation, not by serum; human whole blood and PMN induced; required for biofilm formation; Spider biofilm induced
C3_06110C	C3_06110C	1.14863	0.947802	1.41284e-08	3.41085e-06	Predicted NAD+/NADH kinase; possible role in cellular iron ion homeostasis; Spider biofilm induced
C1_14380C	C1_14380C	0.943873	0.946361	0.00377848	0.00338463	Ortholog(s) have role in mRNA metabolic process, mitochondrial translational initiation and extrinsic component of membrane, mitochondrial inner membrane localization
C1_14320C	C1_14320C	1.50852	0.945998	1.00856e-08	0.000502133	Putative fumarylacetoacetate hydrolase; induced by nitric oxide independent of Yhb1; regulated by Sef1, Sfu1, Hap43; flow model biofilm induced
C3_04100W	C3_04100W	0.706624	0.944098	0.0074197	0.000185763	Ortholog of Candida albicans WO-1 : CAWG_02725
C1_13300C	RPN1	0.699628	0.944085	0.00223785	1.86352e-05	Putative 19S regulatory particle of the 26S proteasome; regulated by Gcn2p and Gcn4p
C1_04740W	LPG20	0.285114	0.943925	0.185629	2.60113e-07	Aldo-keto reductase family protein; similar to aryl alcohol dehydrogenases; osmotic stress-induced, correlates with overexpression of MDR1 in fluconazole-resistant isolate; stationary phase enriched protein
C2_01840C	RAD7	0.951841	0.942888	4.86403e-09	5.60398e-09	Protein similar to S. cerevisiae Rad7p, which is a subunit of the Nucleotide Excision Repair Factor 4; induced under hydroxyurea treatment
C2_10260C	CMK2	0.354474	0.941944	0.109998	1.26712e-06	Putative calmodulin-dependent protein kinase; involved in cell wall integrity and oxidative stress response
C1_09410W	C1_09410W	-0.627666	0.941691	0.657595	0.445963	Ortholog of Candida albicans WO-1 : CAWG_00488
CR_02130W	ECM4	0.888315	0.94136	7.54064e-08	8.63603e-09	Cytoplasmic glutathione S-transferase; regulated by Nrg1, Tup1; induced in core stress response, in cyr1 or ras1 mutant (yeast or hyphal cells); Tn mutation affects filamentous growth; stationary phase enriched; Spider biofilm induced
C3_05510W	C3_05510W	0.671713	0.941327	0.0388999	0.00221876	Has domain(s) with predicted intracellular localization
C5_00560W	C5_00560W	0.658348	0.940191	0.00472722	2.45608e-05	Ortholog(s) have ubiquitin conjugating enzyme activity, ubiquitin protein ligase activity, ubiquitin-protein transferase activity
C2_10300C	C2_10300C	0.296461	0.939666	0.39775	0.00126687	Protein of unknown function; shows colony morphology-related gene regulation by Ssn6
C1_07620C	PIR32	0.902601	0.93966	0.131733	0.105484	Cell wall protein, putative structural component of the cell wall; mutation leads to increased chitin content, increased virulence and resistance to stresses; macrophage-induced gene
C1_08680C	C1_08680C	0.929116	0.938513	0.000162721	0.000122597	Ortholog(s) have 1-phosphatidylinositol 4-kinase activator activity, calcium ion binding, enzyme activator activity
C1_06840C	C1_06840C	-0.917293	0.936482	0.00596144	0.0040757	Ortholog(s) have role in mitochondrial respiratory chain complex IV assembly and extrinsic component of matrix side of mitochondrial inner membrane, mitochondrial matrix localization
C3_02800W	ADH4	-0.980464	0.935838	0.315421	0.316335	Predicted 3-hydroxyacyl-CoA dehydrogenase; transcript is increased in azole-resistant strain overexpressing MDR1; transcript is increased in populations of cells exposed to fluconazole over multiple generations; mutant is viable
C3_01950C	C3_01950C	0.996224	0.935635	8.2248e-11	9.68002e-10	Has domain(s) with predicted integral component of membrane localization
C1_08410C	SAM4	1.26243	0.93489	1.9027e-07	0.000153033	Putative S-adenosylmethionine-homocysteine methyltransferase; Hap43-repressed; alkaline induced; Spider biofilm repressed
C1_08190C	CAT8	1.14448	0.934598	0.000153987	0.00229265	Zn(II)2Cys6 transcription factor; similar to S. cerevisiae Cat8 but mutant phenotype suggests different target genes; mutant displays increased filamentous/invasive growth; flucytosine repressed; rat catheter biofilm induced
C4_05810W	C4_05810W	0.126354	0.93163	0.743651	0.000969868	Ortholog of S. cerevisiae : CAJ1, C. glabrata CBS138 : CAGL0J02750g, C. dubliniensis CD36 : Cd36_45380, C. parapsilosis CDC317 : CPAR2_500650 and C. auris B8441 : B9J08_005169
C7_00550C	GLN4	1.10409	0.931102	9.60519e-12	1.07728e-08	Putative tRNA-Gln synthetase; genes encoding ribosomal subunits, translation factors, tRNA synthetases are downregulated upon phagocytosis by murine macrophage; protein present in exponential and stationary growth phase yeast cultures
CR_06090W	CR_06090W	0.551958	0.929033	0.00403911	2.93078e-07	Putative intracellular transport protein; heterozygous null mutant displays sensitivity to rapamycin; expression upregulated during growth in the mouse cecum
C5_04190W	MRV2	1.80967	0.928839	3.93384e-10	0.00230351	Protein of unknown function; repressed by fluphenazine treatment or in an azole-resistant strain that overexpresses CDR1 and CDR2; Spider biofilm induced
CR_03420C	NOT4	0.648171	0.927123	0.000701304	4.63707e-07	Putative E3 ubiquitin-protein ligase; required for maintenance, but not induction, of hyphal development; homozygous null mutant is avirulent in mouse systemic infection despite persistence in host; repressed in rat oral candidiasis
C7_04160W	C7_04160W	0.649656	0.92515	0.000977629	9.94183e-07	Protein of allantoate permease family; fungal-specific (no human or murine homolog); Hap43p-repressed gene
C4_03230C	C4_03230C	0.826443	0.922743	0.00176953	0.00037379	ORF in retrotransposon Tca4; similar to Pol region of retrotransposons encoding reverse transcriptase, protease, integrase; downstream of RHD2, similar to the Gag region encoding nucleocapsid-like protein; rat catheter biofilm induced
C7_01130C	C7_01130C	0.559178	0.922118	0.478807	0.189187	Protein of unknown function
CR_04820W	CR_04820W	1.23403	0.920094	0.336287	0.478553	Protein of unknown function; Hap43-induced; rat catheter and Spider biofilm induced
CR_07470W	CR_07470W	0.470652	0.919402	0.0485644	2.40829e-05	Putative guanine nucleotide dissociation stimulator; transcription is positively regulated by Tbf1p
C2_05780C	MKK2	1.07537	0.918922	8.49952e-15	3.76509e-11	Ortholog of S. cerevisiae Mkk2; MAP kinase kinase involved in signal transduction; macrophage-downregulated; mutants are viable and hypersensitive to caspofungin
C2_09260C	GLO2	0.916945	0.918627	4.22907e-13	2.61891e-13	Ortholog(s) have hydroxyacylglutathione hydrolase activity, role in methylglyoxal catabolic process to D-lactate via S-lactoyl-glutathione and cytoplasm localization
C1_01500W	C1_01500W	-0.6669	0.916394	0.588514	0.395636	Ortholog of Candida albicans WO-1 : CAWG_01228
CR_06030C	CR_06030C	0.664805	0.915655	0.00834318	0.000142851	Has domain(s) with predicted carbohydrate binding, catalytic activity and role in carbohydrate metabolic process
C2_09220W	DDR48	-0.586786	0.915172	0.0630488	0.00182198	Immunogenic stress-associated protein; filamentation regulated; induced by benomyl/caspofungin/ketoconazole or in azole-resistant strain; Hog1, farnesol, alkaline repressed; stationary phase enriched; Spider, flow model biofilm induced
C6_04420W	C6_04420W	-0.209517	0.914598	0.314268	6.8849e-08	Protein of unknown function; GlcNAc-induced protein; Spider biofilm induced; rat catheter biofilm repressed
C3_02880W	C3_02880W	0.0319562	0.912538	0.960051	0.0177178	Protein with a predicted D-Tyr-tRNA(Tyr) deacylase domain; Hap43-repressed gene
C1_10650W	APN2	1.45793	0.911438	1.17615e-06	0.00346831	Putative class II abasic (AP) endonuclease; flucytosine induced
C4_00530C	C4_00530C	1.5232	0.911122	0.125633	0.388664	Has domain(s) with predicted hydrolase activity
C1_12570C	C1_12570C	-0.0038054	0.910629	0.994622	0.000546721	Putative elongator complex subunit; for modification of wobble nucleosides in tRNA; Spider biofilm induced
C2_03420C	C2_03420C	0.340715	0.910498	0.230226	0.000187674	Ortholog(s) have myosin binding activity, role in intracellular mRNA localization, mating type switching and cytoplasm localization
CR_09380W	PRE8	0.5524	0.908832	0.0212086	5.14821e-05	Putative alpha-2_sc subunit of proteasome; macrophage-induced protein; regulated by Gcn2p and Gcn4p; transcription is positively regulated by Tbf1p; stationary phase enriched protein
C2_05120C	C2_05120C	0.791732	0.906253	0.000297075	2.19968e-05	Dubious open reading frame
C4_00600C	MUC1	0.723063	0.904818	0.0020663	7.01591e-05	Protein similar to S. cerevisiae Muc1; a cell surface glycoprotein involved in filamentous growth; repressed by benomyl treatment; mutant is viable
C3_06470W	AAF1	0.924056	0.904749	0.00123387	0.00147315	Possible regulatory protein; possible adhesin-like; Glu-rich domain; production in S. cerevisiae increases endothelial cell adherence and flocculence; flow model biofilm, alkaline or caspofungin induced
C7_04060W	C7_04060W	0.279977	0.904024	0.432137	0.00210369	Ortholog of C. dubliniensis CD36 : Cd36_73730, C. parapsilosis CDC317 : CPAR2_702310, Candida tropicalis MYA-3404 : CTRG_05152 and Candida albicans WO-1 : CAWG_05735
C2_06430C	C2_06430C	-0.407135	0.902541	0.142575	0.000202179	Ortholog(s) have role in ethanol metabolic process and mitochondrial inner membrane localization
C2_02230C	C2_02230C	0.717493	0.901861	0.281421	0.148549	Protein with a globin-like domain; repressed by alpha pheromone in SpiderM medium; Spider biofilm induced
C5_01500C	ZCF20	1.68879	0.899695	8.09015e-12	0.000482394	Zn(II)2Cys6 transcription factor orthologous to S. cerevisiae Hap1; regulated by Sef1, Sfu1; Hap43-induced; Spider biofilm induced
C2_01190C	C2_01190C	0.530802	0.899525	0.104956	0.0026567	Ortholog of S. cerevisiae : YPL162C, C. glabrata CBS138 : CAGL0M02057g, C. dubliniensis CD36 : Cd36_16070, C. parapsilosis CDC317 : CPAR2_213850 and C. auris B8441 : B9J08_003194
C2_04850C	C2_04850C	0.442856	0.895424	0.0670871	4.35676e-05	Ortholog(s) have actin filament binding activity, role in actin cortical patch localization, actin cytoskeleton organization, actin filament bundle assembly, actin filament organization, endocytosis and actin cortical patch localization
C7_02010C	C7_02010C	0.375793	0.895055	0.826951	0.54481	Predicted aldehyde dehydrogenase [NAD(P)+]; Spider biofilm induced
C7_03020C	DUG3	0.712485	0.8936	0.000119817	7.13028e-07	Putative glutamine amidotransferase (GATase II); role in glutathione catabolism;
C2_07430C	C2_07430C	0.37706	0.892552	0.0348741	2.90249e-08	Putative nicotinamide riboside hydrolase; cleaves N-glycosidic bonds in nucleosides; pyrimidine salvage and nicotinamide riboside salvage pathways; Spider biofilm induced
C1_06790C	MRPL19	0.383937	0.891822	0.187955	0.00048549	Putative ribosomal protein; induced upon adherence to polystyrene; Spider biofilm repressed
C3_03770C	C3_03770C	0.284205	0.891472	0.155977	2.06076e-07	Predicted ORF from Assembly 19; removed from Assembly 20; restored based on comparative genome analysis
C6_03620C	C6_03620C	0.630077	0.890676	0.00271589	9.73948e-06	Putative phenylacrylic acid decarboxylase; clade-associated gene expression
C4_06060W	VPS13	0.80644	0.888296	0.00893417	0.00326319	Putative vacuolar protein sorting-associated protein; gene used for multilocus sequence typing
C1_06870C	C1_06870C	2.41216	0.887967	2.92016e-07	0.0888931	Ortholog of C. parapsilosis CDC317 : CPAR2_208910, Candida tenuis NRRL Y-1498 : CANTEDRAFT_114047, Debaryomyces hansenii CBS767 : DEHA2D14388g and Pichia stipitis Pignal : PICST_37629
CR_01610C	SHP1	1.0632	0.886813	2.26153e-09	7.14014e-07	Regulator of the type 1 protein phosphatase Glc7p activity, involved in control of morphogenesis, progression through the cell cycle and response to DNA damage
C1_07080W	C1_07080W	0.482988	0.88616	0.415352	0.0933215	Component of the SWI/SNF and RSC chromatin remodeling complexes; suggested role in chromosome maintenance; Spider biofilm induced
C1_02930C	MST1	0.606894	0.885667	0.00288241	5.3533e-06	Ortholog(s) have role in mitochondrial threonyl-tRNA aminoacylation and mitochondrion localization
C3_01890C	C3_01890C	1.03182	0.885069	1.72031e-18	5.29204e-14	Ortholog(s) have cell cortex localization
C7_03240W	C7_03240W	0.558889	0.883489	0.000387979	4.56734e-09	Ortholog of S. cerevisiae Gid7, a GID complex protein; involved in proteasome-dependent catabolite inactivation of fructose-1,6-bisphosphatase; Hap43-repressed gene
C4_03530W	C4_03530W	0.835153	0.882726	7.11527e-07	1.17378e-07	Ortholog of Candida albicans WO-1 : CAWG_03455
C2_07780W	C2_07780W	0.440551	0.88233	0.802742	0.560967	Ortholog of Candida albicans WO-1 : CAWG_05873
C4_02620C	C4_02620C	-0.00913668	0.880349	0.983518	8.57706e-05	Carbohydrate kinase domain-containing protein; Spider biofilm induced
C4_04310W	COX11	0.440019	0.879581	0.0531162	2.14417e-05	Cytochrome oxidase assembly protein; transcript regulated by Nrg1; protein repressed during the mating process; Hap43-repressed gene; rat catheter biofilm induced
C2_02600C	FGR22	0.0180482	0.87936	0.968189	0.000503867	Putative phosphatidylinositol-specific phospholipase C (PI-PLC); predicted type 2 membrane protein; no S. cerevisiae ortholog; role in, and regulated by, filamentation, Hap43p; almost identical to orf19.5797
CR_00110W	CR_00110W	0.598839	0.878351	0.000834095	3.28015e-07	Ortholog of C. dubliniensis CD36 : Cd36_25130, C. parapsilosis CDC317 : CPAR2_800100, C. auris B8441 : B9J08_002680 and Candida tenuis NRRL Y-1498 : CANTEDRAFT_107256
C5_05310W	PRE1	0.331824	0.876941	0.0353261	5.9379e-10	Putative beta 4 subunit of the 20S proteasome; Rim101-induced at acid pH; flucytosine induced; amphotericin B repressed
CR_09990W	CR_09990W	1.55982	0.876874	1.55111e-08	0.00233437	Ortholog(s) have ubiquitin ligase complex localization
CR_07250C	CR_07250C	0.1401	0.876277	0.94981	0.604015	Predicted long-chain-alcohol oxidase; Spider biofilm induced
CR_08760C	RDN5	0.527427	0.875944	0.0744825	0.00120216	5S ribosomal RNA; component of the large (60S) ribosomal subunit; encoded in about 55 copies of the rDNA repeat on Chromosome R
C6_02180W	C6_02180W	0.691947	0.875321	0.00141447	3.12994e-05	Ortholog(s) have role in late endosome to vacuole transport via multivesicular body sorting pathway and Vps55/Vps68 complex, fungal-type vacuole membrane localization
C5_04920C	C5_04920C	0.728218	0.875085	0.00315746	0.000265936	Ortholog(s) have role in cytoplasmic translation, regulation of translation and cytoplasmic stress granule localization
C1_06380C	C1_06380C	0.234465	0.873287	0.404885	0.000136824	Ortholog of C. dubliniensis CD36 : Cd36_05960, C. parapsilosis CDC317 : CPAR2_301790, C. auris B8441 : B9J08_000597 and Candida tenuis NRRL Y-1498 : CANTEDRAFT_112420
C1_05980W	C1_05980W	0.614814	0.872591	0.00189684	4.35305e-06	Putative Type II phosphatidylinositol 4-kinase; Ssr1-repressed; flow model biofilm repressed
C4_02530W	ARG83	0.42933	0.870654	0.279241	0.0128257	GAL4-like Zn(II)2Cys6 transcription factor; clade-associated expression; null shows abnormal regulation of invasive colony growth, is unable to utilize proline as a nitrogen source; flow model biofilm induced
C2_02220C	C2_02220C	0.504831	0.86987	0.540096	0.233054	Protein of unknown function; F-12/CO2 early biofilm induced
C3_04070C	CDR11	-0.0197427	0.867806	0.990093	0.35059	Putative transporter of PDR subfamily of ABC family; Gcn4-regulated; induced by Rim101 at pH 8; Spider biofilm induced
C3_04260W	C3_04260W	0.595769	0.86756	0.000358869	6.59304e-08	Ortholog(s) have role in metal ion transport, protein targeting to vacuole, ubiquitin-dependent protein catabolic process and endoplasmic reticulum, fungal-type vacuole, fungal-type vacuole membrane localization
C1_14050C	C1_14050C	0.727504	0.867098	0.000129574	3.09942e-06	Putative ATP-dependent RNA helicase; fungal-specific (no human or murine homolog)
CR_09830W	CR_09830W	-1.18478	0.865587	3.3214e-05	0.00297626	Transporter; similar to the Sit1 siderophore transporter; induced by nitric oxide independent of Yhb1; repressed during chlamydospore formation in C. albicans and C. dubliniensis; rat catheter biofilm repressed
C4_02670W	C4_02670W	0.696011	0.864576	0.000169607	1.58575e-06	Putative subunit of phosphatidylinositol 3-kinase complexes I and II; transcription is activated in the presence of elevated CO2
C4_04210C	SOH1	0.530501	0.860627	0.0889112	0.00269904	Subunit of the RNA polymerase II mediator complex; involved in control of cytokinesis, morphogenesis, biofilm formation, virulence; cell-cycle regulated periodic mRNA expression
CR_06620W	CR_06620W	1.35977	0.860431	4.39396e-12	1.95682e-05	Ortholog of S. cerevisiae : YSC83, C. glabrata CBS138 : CAGL0A02134g, C. dubliniensis CD36 : Cd36_32160, C. parapsilosis CDC317 : CPAR2_203070 and C. auris B8441 : B9J08_004564
C2_08350C	C2_08350C	0.648081	0.859747	0.655087	0.517478	Ortholog of C. dubliniensis CD36 : Cd36_22500, Candida tropicalis NEW ASSEMBLY : CTRG1_01825, Candida tropicalis MYA-3404 : CTRG_01825 and Candida albicans WO-1 : CAWG_05921
C2_03030W	LIG4	0.303568	0.859025	0.217565	4.53649e-05	DNA ligase; mRNA detected in yeast-form and pseudohyphal cells, induced upon hyphal induction; suppresses S. cerevisiae ime1-1 mutant IME2 transcription defect; required for wild-type filamentous growth and wild-type pathogenesis
C5_00920W	C5_00920W	0.809599	0.858414	0.0319904	0.0204458	Ortholog(s) have role in mRNA splicing, via spliceosome and U4/U6 x U5 tri-snRNP complex, U5 snRNP localization
CR_06770C	CR_06770C	1.09045	0.858052	1.06089e-05	0.000644617	Putative L-azetidine-2-carboxylic acid acetyltransferase; mutants are viable
C4_05440C	C4_05440C	0.93277	0.857582	2.79808e-07	2.34564e-06	Protein of unknown function; Spider biofilm induced
C2_03620W	IFK2	0.377529	0.857216	0.0327857	8.94035e-08	Putative thiol-specific monooxygenase; mutant is viable; flow model biofilm induced
C4_01030W	C4_01030W	-0.0895009	0.857093	0.897007	0.0714905	Dubious open reading frame
CR_08000C	CR_08000C	1.44944	0.856958	1.24278e-23	6.79712e-09	Protein with an aspartate aminotransferase domain; Gcn4-regulated
C1_09540W	C1_09540W	0.728099	0.853042	0.0276421	0.00774515	Protein of unknown function; Spider biofilm induced
C2_06610C	C2_06610C	0.646004	0.85235	0.0046374	0.000103559	Protein of unknown function
CR_04650W	CR_04650W	0.662233	0.852069	0.01849	0.00159811	Protein involved in microtubule morphogenesis; required for protection from excess free beta-tubulin; possibly involved the beta-tubulin folding; Spider biofilm repressed
C1_11670W	C1_11670W	-0.103635	0.852027	0.807932	0.00551173	Protein of unknown function; induced in core stress response; Gcn2 and Gcn4 regulated; flow model biofilm induced; Spider biofilm induced
C1_09930W	C1_09930W	0.816387	0.851309	1.42168e-05	4.51281e-06	Protein of unknown function; rat catheter biofilm repressed
C3_05230W	SAP3	0.114903	0.851243	0.743573	0.000679422	Secreted aspartyl proteinase, acts in utilization of protein as nitrogen source; assessment of virulence role complicated by URA3 effects; regulated by growth phase; produced by opaque phase cells; alpha-pheromone repressed
C1_10570C	C1_10570C	0.624769	0.850268	0.300751	0.126826	Protein with predicted RNI-like domains; rat catheter biofilm induced
C4_07220C	C4_07220C	0.655702	0.849365	0.00820793	0.00037259	Ortholog(s) have double-stranded DNA binding, kinetochore binding activity
C6_01820C	FPG1	0.733131	0.848627	6.83163e-05	2.58905e-06	Formamidopyrimidine DNA glycosylase, involved in repair of gamma-irradiated DNA; Hap43p-repressed gene
C6_04210C	ATM1	1.46855	0.848189	7.66204e-16	6.12335e-06	Member of MDR subfamily of ABC family; ortholog of S. cerevisiae ABC transporter, Atm1; induced in low iron; induced by nitric oxide independent of Yhb1
CR_00980C	CAB3	0.48647	0.847785	0.0170302	8.49354e-06	Putative phosphopantothenoylcysteine decarboxylase, binds to protein phosphatase Ppz1p and regulates its activity
C5_00160W	C5_00160W	-0.0938324	0.846263	0.794989	0.000916413	Ortholog of C. dubliniensis CD36 : Cd36_50190, C. parapsilosis CDC317 : CPAR2_302680, C. auris B8441 : B9J08_004528 and Candida tenuis NRRL Y-1498 : CANTEDRAFT_109949
C2_06490W	C2_06490W	0.578391	0.846211	0.0109318	8.84404e-05	Putative peptide N-glycanase; induced by nitric oxide independent of Yhb1p
C7_04140C	C7_04140C	-0.533825	0.846116	0.0455994	0.000642144	Ortholog(s) have unfolded protein binding activity
C7_01380W	C7_01380W	-0.0996666	0.844856	0.866529	0.0493934	Ortholog of C. dubliniensis CD36 : Cd36_71210, C. parapsilosis CDC317 : CPAR2_702710, C. auris B8441 : B9J08_002141 and Candida tenuis NRRL Y-1498 : CANTEDRAFT_116256
C2_10580W	UBC15	0.315091	0.842945	0.190205	5.03878e-05	Putative E2 ubiquitin-conjugating enzyme
C1_07220W	C1_07220W	0.0849979	0.842016	NA	NA	Protein of unknown function; Plc1p-regulated; expression induced early upon infection of reconstituted human epithelium (RHE), while expression of the C. dubliniensis ortholog is not; mutant is viable; Spider biofilm induced
C7_02960C	C7_02960C	0.539629	0.840981	0.0016065	2.38946e-07	Ortholog of S. cerevisiae : YNR029C, C. glabrata CBS138 : CAGL0M10747g, C. dubliniensis CD36 : Cd36_72620, C. parapsilosis CDC317 : CPAR2_704190 and C. auris B8441 : B9J08_000738
C4_04550C	OMA1	0.601735	0.840014	0.00583515	5.74995e-05	Putative metalloendopeptidase of mitochondrial inner membrane, involved in TOR-mediated signaling
C4_00610W	C4_00610W	0.824153	0.839906	4.4123e-07	2.10626e-07	Has domain(s) with predicted oxidoreductase activity and role in metabolic process
C2_09980W	C2_09980W	1.22512	0.838655	4.72693e-17	1.50977e-08	Protein with a PI31 proteasome regulator domain; Hap43-repressed; flow model biofilm induced
CR_02740W	INN1	-0.19349	0.838424	0.690438	0.0283574	Protein with similarity to S. cerevisiae Inn1p, which is an essential protein of the contractile actomyosin ring required for ingression of the plasma membrane into the bud neck during cytokinesis; contains a C2 membrane targeting domain
C6_03530C	C6_03530C	1.0198	0.837613	8.03539e-09	2.61778e-06	Predicted ORF from Assembly 19; removed from Assembly 20; subsequently reinstated in Assembly 21 and merged with orf19.1020 based on comparative genome analysis
C3_06320W	ALS7	0.714905	0.837102	0.00014148	5.29802e-06	ALS family protein; hypermutable contingency gene; growth-regulated, downregulated in biofilm; two variable repeat regions; expression in S. cerevisiae does not confer adhesiveness; ALS family includes adhesins, cell-surface glycoproteins
C2_08500W	RSP5	0.991286	0.836976	4.56997e-10	1.66344e-07	Putative NEDD4 family E3 ubiquitin ligase; induced during infection of murine kidney, compared to growth in vitro; has murine homolog; possibly an essential gene, disruptants not obtained by UAU1 method
C4_01640C	C4_01640C	0.196577	0.834875	0.673083	0.0191547	C/D box small nucleolar RNA (snoRNA)
CR_07290W	FRE7	0.936856	0.832897	2.38472e-07	4.65245e-06	Copper-regulated cupric reductase; repressed by ciclopirox olamine or 17-beta-estradiol; induced by alkaline conditions or interaction with macrophage; Spider biofilm induced
C3_02090C	C3_02090C	0.0518695	0.831897	0.864622	4.93738e-05	Ortholog of C. dubliniensis CD36 : Cd36_82070, C. parapsilosis CDC317 : CPAR2_202790, C. auris B8441 : B9J08_000205 and Candida tenuis NRRL Y-1498 : CANTEDRAFT_114065
C4_03350C	AIF1	0.189484	0.831282	0.573218	0.00159406	Has domain(s) with predicted flavin adenine dinucleotide binding, oxidoreductase activity and role in oxidation-reduction process
C3_02250C	C3_02250C	1.03598	0.831269	0.124913	0.222455	Protein of unknown function; induced by alpha pheromone in SpiderM medium
C7_00580C	C7_00580C	0.681396	0.830905	0.0157848	0.00230505	Ortholog(s) have ATPase activity
CM_00060W	NAD1	0.767203	0.830056	0.3637	0.307563	Subunit 6 of NADH:ubiquinone oxidoreductase (NADH:ubiquinone dehydrogenase), a multisubunit enzyme complex (complex I) of the mitochondrial inner membrane that catalyzes the first step in mitochondrial respiration
C1_12140W	C1_12140W	-0.0987917	0.82958	0.857716	0.0365418	Has domain(s) with predicted cofactor binding activity
C6_01810W	C6_01810W	0.467251	0.827715	0.202653	0.0118756	Protein of unknown function; transcription repressed by fluphenazine treatment
C3_06190C	ALS6	0.65431	0.82674	0.000301449	2.62366e-06	ALS family protein; expression in S. cerevisiae confers adhesion to gelatin; macrophage-induced gene; N-terminal adhesion domain; ALS family includes cell-surface glycoproteins, some with adhesin function
C1_01340C	C1_01340C	0.717116	0.826636	0.000615552	5.40271e-05	Ortholog of C. dubliniensis CD36 : Cd36_01240, C. parapsilosis CDC317 : CPAR2_109140, C. auris B8441 : B9J08_002021 and Candida tenuis NRRL Y-1498 : CANTEDRAFT_114227
C7_04330C	SYS1	0.635572	0.826389	0.00118893	1.30339e-05	Putative Golgi integral membrane protein; transcript regulated by Mig1
C6_03050C	C6_03050C	1.0939	0.826141	0.000115858	0.00438451	Protein of unknown function; transcript is upregulated in clinical isolates from HIV+ patients with oral candidiasis
C4_02970C	UBR1	1.00314	0.82604	6.59177e-06	0.000240158	Protein similar to S. cerevisiae Ubr1p ubiquitin-protein ligase; regulates stability of Ume6p in response to oxygen availability; transposon mutation affects filamentous growth; Spider biofilm induced
C2_07250C	C2_07250C	1.21593	0.82595	0.000776595	0.0282996	Ortholog(s) have cytoplasm localization
C4_01290W	C4_01290W	0.237747	0.823992	0.203275	1.89999e-07	RING finger and CHY zinc finger domain-containing protein; mutant are viable
C1_03910C	C1_03910C	1.08802	0.823277	5.16772e-08	4.98072e-05	Protein of unknown function; Spider biofilm induced
CR_08440W	CR_08440W	0.801039	0.821569	0.000304606	0.000180046	Protein of unknown function; rat catheter biofilm induced
CR_03330W	CR_03330W	0.396504	0.821445	0.0232541	2.93078e-07	Putative protein of unknown function; Hap43p-repressed gene; S. cerevisiae ortholog YKR023W localizes to mitochondria
C2_08510W	C2_08510W	1.15354	0.821305	0.000718692	0.0198717	Ortholog of C. dubliniensis CD36 : Cd36_22640, C. parapsilosis CDC317 : CPAR2_406910, C. auris B8441 : B9J08_004017 and Candida tenuis NRRL Y-1498 : CANTEDRAFT_104937
C4_02860W	C4_02860W	0.481041	0.820627	0.000306054	9.76849e-11	Ortholog(s) have enzyme activator activity and role in chromosome segregation
C1_10800C	ALP1	-0.129043	0.819245	0.663425	0.00023978	Cystine transporter; present in pathogenic yeasts (no human or murine homolog); Spider biofilm induced
C2_01530C	C2_01530C	1.23767	0.818699	9.06736e-21	1.14559e-09	Putative glutamine-dependent NAD synthetase, involved in NAD salvage pathway
C6_00170C	C6_00170C	0.504905	0.817362	0.000341737	1.28032e-09	Ortholog(s) have mRNA binding, thiol-dependent ubiquitin-specific protease activity
C4_05670W	YME1	0.243379	0.81536	0.202653	4.97176e-07	Ortholog(s) have ATP-dependent peptidase activity
C6_03750C	SBA1	0.555704	0.815294	0.000121721	4.82624e-09	Similar to co-chaperones; induced in high iron; farnesol-, heavy metal (cadmium) stress-induced; protein level decreases in stationary phase cultures; Hap43-repressed
C6_00180C	C6_00180C	1.00729	0.813986	0.00486845	0.0256034	Protein of unknown function; Hap43p-repressed gene
C1_06800W	C1_06800W	0.324897	0.813625	0.230983	0.000524869	Ortholog(s) have GDP binding, RNA pyrophosphohydrolase activity, enzyme regulator activity, phosphodiesterase decapping endonuclease activity
C7_03150W	C7_03150W	0.192984	0.811875	0.773893	0.119705	Protein of unknown function; rat catheter and Spider biofilm induced
C3_01730C	UTR2	0.274837	0.811549	0.0402241	1.05649e-11	Putative GPI anchored cell wall glycosidase; role in adhesion, hyphal growth on Spider (not serum) medium; chitin-binding, glycosyl hydrolase domains; induced during cell wall regeneration; mRNA in yeast-form cells; Spider biofilm induced
CR_07550C	CR_07550C	1.79978	0.811412	0.768504	0.89394	Ortholog of Candida albicans WO-1 : CAWG_02051
C6_00590W	SLY41	-0.192838	0.811134	0.412678	1.91991e-05	Protein involved in ER-to-Golgi transport; rat catheter and Spider biofilm induced
C1_14390W	RPC10	0.636406	0.811086	0.000642611	7.30235e-06	Putative RNA polymerase subunit ABC10-alpha of RNA polymerase complexes I, II, and III; flucytosine induced; Spider biofilm induced
CR_04540C	RPR2	0.142331	0.810981	0.696324	0.00330688	Ortholog(s) have ribonuclease P activity, role in intronic box C/D snoRNA processing, tRNA processing and nucleolar ribonuclease P complex localization
CR_09290W	THI13	0.721992	0.809731	0.000517231	7.03372e-05	Thiamin pyrimidine synthase; synthesis of the thiamine precursor hydroxymethylpyrimidine phosphate; single-turnover enzyme that provides histidine for HMP-P formation; induced by nitric oxide independent of Yhb1; Spider biofilm induced
C2_00780W	POT1-2	1.17798	0.809023	1.29782e-11	5.19479e-06	Putative peroxisomal 3-ketoacyl CoA thiolase; Hap43-repressed
C2_10700C	C2_10700C	0.475543	0.808084	0.0145199	8.93667e-06	Ortholog(s) have role in positive regulation of DNA-templated transcription, elongation, positive regulation of transcription by RNA polymerase I, positive regulation of translational fidelity, protein phosphorylation
C6_04180W	C6_04180W	0.177846	0.807992	0.577698	0.00126592	Putative metalloprotease; associates with ribosomes and is involved in ribosome biogenesis; Spider biofilm induced
C1_06640C	C1_06640C	0.767223	0.807442	1.99549e-06	4.28316e-07	Ortholog(s) have protein transmembrane transporter activity and role in mitochondrial outer membrane translocase complex assembly, protein targeting to mitochondrion
C7_03470W	C7_03470W	1.24202	0.807301	6.36373e-06	0.00478339	Protein of unknown function; Hap43-repressed gene
C4_04090C	C4_04090C	-0.0782529	0.807035	0.797594	0.000169832	Calnexin; integral membrane ER chaperone involved in folding and quality control of glycoproteins; caspofungin induced
C3_04880W	PIN3	-0.00280369	0.806379	0.99143	5.8471e-11	Putative SH3-domain-containing protein; predicted role in actin cytoskeleton organization; Spider biofilm repressed
CR_09940W	CR_09940W	0.365529	0.805392	0.383495	0.0251275	Ortholog of S. cerevisiae : SPS4, C. glabrata CBS138 : CAGL0I09834g, C. dubliniensis CD36 : Cd36_35035, C. parapsilosis CDC317 : CPAR2_200810 and C. auris B8441 : B9J08_002747
C7_03690W	C7_03690W	1.3064	0.805087	1.95435e-10	0.000147107	Ortholog of Candida albicans WO-1 : CAWG_05700
C5_02990W	C5_02990W	0.399451	0.802218	0.0852307	0.000121444	Has domain(s) with predicted NADH dehydrogenase (ubiquinone) activity, electron transfer activity and membrane localization
C4_02080W	C4_02080W	0.148696	0.801086	0.771593	0.0389126	Protein with a mitochondrial carrier protein domain; possibly an essential gene, disruptants not obtained by UAU1 method; Spider biofilm repressed
C3_01480C	RKI1	1.77356	0.801028	7.99208e-25	8.43137e-06	Ortholog(s) have ribose-5-phosphate isomerase activity and role in pentose-phosphate shunt, pyridoxine biosynthetic process
C1_10340W	C1_10340W	0.47874	0.800473	0.0459628	0.000315247	Putative MFS transporter; Hap43p-induced gene; also regulated by regulated by Sef1p and Sfu1p; repressed in a ssr1 null mutant
C6_02730W	SAC6	-0.116858	0.800262	0.758237	0.00426272	Fimbrin; actin filament bundling protein; involved in hyphal growth, oxidative stress response and virulence; transcript regulated by Nrg1 and Mig1; protein level decreases in stationary phase
C1_03810C	ELA1	0.0226912	0.800069	0.944145	2.92173e-05	Elongin A; F-box protein; ubiquitin-protein ligase; role in protein ubiquitination and ubiquitin-dependent protein catabolism; rat catheter biofilm induced
C1_10850W	C1_10850W	0.618579	0.799333	0.322885	0.168117	Ortholog of C. dubliniensis CD36 : Cd36_10180, C. parapsilosis CDC317 : CPAR2_210560, Candida tropicalis MYA-3404 : CTRG_04072, Candida albicans WO-1 : CAWG_00348 and Candida metapsilosis : CMET_2506
C5_05060C	C5_05060C	0.777507	0.797566	0.0013622	0.00088248	Ortholog(s) have Atg8 ligase activity, protein binding, bridging activity
C3_04120C	C3_04120C	1.03901	0.797029	2.38505e-05	0.00146303	Membrane-localized protein of unknown function
C4_06750C	C4_06750C	0.215906	0.796727	0.825251	0.305224	Protein of unknown function; flow model biofilm induced
C4_00480W	DUR4	-0.247633	0.796009	0.47091	0.00451792	Putative urea permease; fungal-specific (no human or murine homolog); possibly an essential gene, disruptants not obtained by UAU1 method
C1_05990C	C1_05990C	1.82955	0.795312	2.06204e-27	6.08545e-06	Has domain(s) with predicted 2-dehydropantoate 2-reductase activity, NADP binding, coenzyme binding, oxidoreductase activity, oxidoreductase activity, acting on the CH-OH group of donors, NAD or NADP as acceptor activity
C6_01740C	ATG15	0.362181	0.794224	0.172475	0.000713695	Putative lipase; fungal-specific (no human or murine homolog); Hap43p-repressed gene
C4_00700C	C4_00700C	1.4132	0.793169	1.17389e-18	1.48665e-06	Has domain(s) with predicted hydrolase activity and role in metabolic process
C2_04540C	GDT1	0.583747	0.792857	0.000242243	2.50418e-07	Golgi Ca2+/H+ exchanger, plays a compensatory role for the calcium pump Pmr1p in regulation of calcium homeostasis
C1_09770W	C1_09770W	0.752369	0.792634	0.00800236	0.00443236	Protein of unknown function; Spider biofilm induced
C2_00980W	C2_00980W	-0.313237	0.792239	0.791318	0.397269	Dubious open reading frame
CR_06710C	GCN5	0.250453	0.791146	0.171454	4.3634e-07	Histone acetyltransferase; required for hyphen elongation and cell wall organization; mutation confers hypersensitivity to 5-fluorouracil (5-FU)
C1_05650W	C1_05650W	-0.376208	0.790984	0.0285819	3.20305e-07	Protein with a predicted phosphoribulokinase/uridine kinase domain; Spider biofilm induced
CR_10380C	CR_10380C	0.389153	0.790942	0.155762	0.00120112	Protein of unknown function; Hap43-induced gene; mutant is viable
C2_07750W	RHO2	0.721339	0.790498	8.84772e-05	1.25191e-05	Ortholog(s) have GTPase activity and role in establishment or maintenance of actin cytoskeleton polarity, regulation of fungal-type cell wall (1->3)-alpha-glucan biosynthetic process
CR_07240C	CLG1	0.687831	0.790333	0.000694349	6.87033e-05	Putative cyclin-like protein; transcription is regulated upon yeast-hyphal switch
C7_00200W	C7_00200W	1.16104	0.790288	0.000101112	0.0105849	Predicted exonuclease; Spider biofilm induced
C1_11290W	C1_11290W	0.389973	0.788071	0.0974849	0.000181923	Has domain(s) with predicted FMN binding, catalytic activity, oxidoreductase activity and role in oxidation-reduction process
C3_03530W	C3_03530W	0.668679	0.787425	0.0154449	0.00323039	Ortholog of S. cerevisiae : YPR153W, C. glabrata CBS138 : CAGL0L08382g, C. dubliniensis CD36 : Cd36_83540, C. parapsilosis CDC317 : CPAR2_404520 and C. auris B8441 : B9J08_002269
C1_04550W	ELC1	0.822578	0.786802	0.000169443	0.000306595	Putative elongin C; transcript regulated by Nrg1 and Mig1; regulated by Gcn2 and Gcn4
C1_01300W	C1_01300W	0.477173	0.784097	0.0157848	2.39741e-05	Putative thioredoxin; Spider biofilm repressed
C4_02210W	C4_02210W	0.58284	0.781476	0.224682	0.0805232	Ortholog of C. dubliniensis CD36 : Cd36_42100, Debaryomyces hansenii CBS767 : DEHA2C14850g, Pichia stipitis Pignal : PICST_52615 and Candida tropicalis MYA-3404 : CTRG_00173
C3_02010C	C3_02010C	0.0597319	0.780755	0.930307	0.093808	Ortholog(s) have role in ascospore wall assembly
C2_03500W	C2_03500W	0.551556	0.780753	0.157161	0.0319496	Ortholog(s) have GTPase activator activity, role in positive regulation of GTPase activity, positive regulation of TORC1 signaling and Lst4-Lst7 complex, cytoplasm, vacuolar membrane localization
C1_05820C	RAD10	0.721911	0.780427	0.0882467	0.05799	Ortholog of S. cerevisiae Rad10, an endonuclease involved in nucleotide excision repair; mutant is extremely sensitive to UV irradiation; transcript repressed in alkaline conditions
C6_01330C	C6_01330C	0.522538	0.780426	0.00504555	9.71332e-06	Ortholog of C. dubliniensis CD36 : Cd36_61450, C. parapsilosis CDC317 : CPAR2_602710, Candida tenuis NRRL Y-1498 : cten_CGOB_00240 and Pichia stipitis Pignal : psti_CGOB_00191
C6_03740W	C6_03740W	0.877552	0.780405	0.00413102	0.011195	Ortholog of C. dubliniensis CD36 : Cd36_64250, Candida tenuis NRRL Y-1498 : cten_CGOB_00218, Debaryomyces hansenii CBS767 : DEHA2E19888g and Candida tropicalis NEW ASSEMBLY : CTRG1_02732
C1_10310W	C1_10310W	1.02364	0.779806	2.02555e-05	0.00144446	Predicted methyltransferase; Spider biofilm induced
C2_04410W	C2_04410W	0.531689	0.779026	0.136863	0.019105	Ortholog of Candida albicans WO-1 : CAWG_04197
C4_03880W	C4_03880W	0.415236	0.778715	0.0421004	3.22444e-05	Ortholog of C. dubliniensis CD36 : Cd36_43610, C. parapsilosis CDC317 : CPAR2_403770, C. auris B8441 : B9J08_000308, Debaryomyces hansenii CBS767 : DEHA2G16962g and Pichia stipitis Pignal : PICST_30926
C1_09470C	C1_09470C	1.44808	0.778639	4.2963e-11	0.000676724	Putative tricarboxylate carrier family protein; localized to the mitochondrial membrane
C1_04720W	C1_04720W	-0.0438402	0.777357	0.933533	0.0230381	Ortholog of C. parapsilosis CDC317 : CPAR2_105440, Lodderomyces elongisporus NRLL YB-4239 : LELG_01504, Pichia stipitis Pignal : psti_CGOB_00118 and Candida tropicalis NEW ASSEMBLY : CTRG1_CGOB_00081
C3_02330C	C3_02330C	0.653843	0.776713	0.0408218	0.0115168	Protein of unknown function; Spider biofilm induced
CR_09310W	CR_09310W	0.407809	0.776592	0.113031	0.000835421	Ortholog(s) have protein-lysine N-methyltransferase activity and role in peptidyl-lysine dimethylation, peptidyl-lysine monomethylation
C4_05100C	MYO5	0.747963	0.776496	0.00920361	0.00608725	Class I myosin; nonessential; role in cortical actin patch polarity and polar budding; required for hyphal growth, white-opaque switch; regulatory phosphorylation on S366; downregulated on adherence to polystyrene
C1_08850C	AFG1	0.717637	0.776444	0.0172991	0.00859512	Putative mitochondrial ATPase of the AAA family; similar but not orthologous to S. cerevisiae Afg1; mutant is viable; regulated by Sef1, Sfu1, and Hap43
C3_02100W	STE50	0.4999	0.776261	0.000111871	3.70278e-10	Protein with sterile alpha motif (SAM) and Ras-associated domain (RAD); similar to S. cerevisiae Rad50p, which is involved in signal transduction via interaction with and regulation of MAPKKK
C5_04900C	C5_04900C	0.457102	0.775759	0.225511	0.0233442	Protein with a role in translation; flow model biofilm repressed
C2_10040W	C2_10040W	-0.580098	0.775613	0.397536	0.205541	Dubious open reading frame
C7_02760W	C7_02760W	0.586442	0.774801	0.00328172	5.31829e-05	Ortholog of Candida albicans WO-1 : CAWG_05610
C1_04380W	SIT4	0.846895	0.774649	0.000306054	0.00097848	Serine/threonine protein phosphatase catalytic subunit; has a role in cell wall maintenance, hyphal growth, and virulence in a mouse systemic infection model
CR_03640C	CR_03640C	0.509335	0.771862	0.0275304	0.000390757	Ortholog(s) have role in protein targeting to mitochondrion and mitochondrial outer membrane, peroxisomal membrane localization
CR_02000C	HEM1	0.70701	0.77185	0.0349522	0.0185452	Putative 5-aminolevulinate synthase; caspofungin repressed; induced by high iron, nitric oxide; regulated by Ssn6; Hap43-repressed; Spider biofilm induced
C1_01420C	CRL1	0.00640664	0.771149	0.980816	1.16791e-08	Predicted GTPase of RHO family; CAAX motif geranylgeranylated; expression in S. cerevisiae causes dominant-negative inhibition of pheromone response
C6_03180C	C6_03180C	0.66143	0.77109	0.00115085	0.000105773	Ortholog(s) have protein binding, bridging, ubiquitin protein ligase binding activity, role in positive regulation of ubiquitin-dependent endocytosis, regulation of intracellular transport and early endosome, late endosome localization
C3_03830W	C3_03830W	0.701533	0.770668	6.70799e-06	5.08454e-07	Ortholog(s) have peptidyl-prolyl cis-trans isomerase activity, protein phosphatase regulator activity, role in mitotic spindle organization, response to osmotic stress and protein phosphatase type 2A complex localization
C3_00690C	SWD1	0.835653	0.770641	0.00010425	0.000346745	Ortholog(s) have histone methyltransferase activity (H3-K4 specific) activity
C1_12640W	C1_12640W	0.791779	0.769979	0.0119464	0.0138546	Ortholog(s) have role in mitochondrial respiratory chain complex assembly, proteolysis and mitochondrial inner membrane, mitochondrial inner membrane peptidase complex localization
C7_03090C	SSP96	0.409876	0.76963	0.108224	0.000829317	Putative flavin-containing monooxygenase; F-12/CO2 early biofilm induced
C6_02720C	C6_02720C	0.676511	0.769431	0.0805863	0.0398063	Has domain(s) with predicted zinc ion binding activity and role in intracellular protein transport, vesicle-mediated transport
C3_06080W	REV3	0.668818	0.769057	0.00899182	0.0020431	Ortholog(s) have DNA-directed DNA polymerase activity, role in error-free translesion synthesis, error-prone translesion synthesis and mitochondrion, zeta DNA polymerase complex localization
CR_01000C	SLN1	0.772854	0.768169	0.0178677	0.0176251	Histidine kinase involved in a two-component signaling pathway that regulates cell wall biosynthesis; mutants are sensitive to growth on H2O2 medium; rat catheter and Spider biofilm induced
C2_10810W	C2_10810W	0.830779	0.767981	0.000430306	0.00114665	Putative pre-mRNA splicing factor; intron in 5'-UTR; possibly an essential gene, disruptants not obtained by UAU1 method
CR_00430C	CR_00430C	0.515228	0.767405	0.226613	0.0512238	Ortholog(s) have 2 iron, 2 sulfur cluster binding activity
C6_00310W	C6_00310W	0.803593	0.767378	7.33956e-05	0.000145966	Ortholog(s) have ubiquitin-protein transferase activity and role in retrograde protein transport, ER to cytosol, ubiquitin-dependent ERAD pathway
C3_01270W	C3_01270W	1.17212	0.766263	0.0632592	0.245638	Protein of unknown function; induced by nitric oxide independent of Yhb1p
C4_02800W	RPC53	0.114574	0.766089	0.676238	0.000186025	Ortholog(s) have RNA polymerase III activity, role in tRNA transcription by RNA polymerase III and RNA polymerase III complex localization
C4_05420C	TSC2	0.336687	0.765999	0.139229	0.000139447	Putative GTPase-activating protein; similar to mammalian tuberin; involved in control of filamentous growth; mutants are viable
C1_11870W	MUP1	0.210148	0.765572	0.34927	3.45933e-05	High affinity methionine permease; required for morphogenesis; alkaline upregulated by Rim101; Spider biofilm induced
C2_05810W	C2_05810W	0.472083	0.765501	0.0538586	0.000726957	Ortholog(s) have role in cellular response to methylmercury
C1_06610C	HAK1	-0.0101371	0.764153	0.991182	0.123756	Putative potassium transporter; similar to Schwanniomyces occidentalis Hak1p; amphotericin B induced; induced upon phagocytosis by macrophage; Hap43-repressed; rat catheter biofilm repressed
C2_00220C	C2_00220C	0.549194	0.761925	0.00121333	3.12926e-06	Ortholog(s) have RNA polymerase II complex binding activity
CR_10570C	YHB4	1.38615	0.761735	2.95617e-05	0.0306717	Protein related to flavohemoglobins; not required for wild-type nitric oxide resistance; has predicted globin, FAD-binding, and NAD(P)-binding domains but lacks some conserved residues of flavohemoglobins; Hap43p-repressed gene
C3_03110W	C3_03110W	0.320261	0.761268	0.259224	0.00194941	Ortholog(s) have role in nucleobase-containing compound transport, regulation of fungal-type cell wall organization, regulation of phospholipid translocation and plasma membrane localization
C5_03740W	C5_03740W	-0.353961	0.760766	0.0445615	1.75645e-06	Ortholog of C. dubliniensis CD36 : Cd36_53470, Candida tenuis NRRL Y-1498 : CANTEDRAFT_93324, Candida tropicalis NEW ASSEMBLY : CTRG1_05538 and Spathaspora passalidarum NRRL Y-27907 : SPAPADRAFT_55715
C2_09890W	SMM1	-0.467934	0.760563	0.256608	0.0417306	Putative dihydrouridine synthase; Hap43-induced gene; rat catheter biofilm induced; Spider biofilm induced
C1_01060W	MBF1	0.734396	0.759335	8.02219e-06	3.19124e-06	Putative transcriptional coactivator; caspofungin repressed; involved in virulence
C1_09440W	C1_09440W	1.40999	0.758404	6.73041e-17	1.41701e-05	Ortholog(s) have inorganic diphosphatase activity, role in aerobic respiration and mitochondrion localization
C5_00550C	C5_00550C	0.28679	0.757475	0.30978	0.00159569	Predicted ORF from Assembly 19; removed from Assembly 20; subsequently reinstated in Assembly 21 and merged with orf19.2224, based on comparative genome analysis; flow model biofilm repressed
C3_07880C	C3_07880C	0.37692	0.757315	0.0595179	2.69161e-05	Protein of unknown function; Spider biofilm repressed
C6_03020W	PEP3	0.707854	0.757189	0.00944064	0.00467586	Peptidase; activity useful for strain identification by multilocus enzyme electrophoresis (MLEE); clade-associated gene expression
C1_05060W	REI1	-1.06159	0.756806	0.00269831	0.0381298	Putative cytoplasmic pre-60S factor; Hap43-induced; repressed by prostaglandins
C5_04680W	PSD2	1.29627	0.756792	1.92408e-13	3.13503e-05	Ortholog(s) have phosphatidylserine decarboxylase activity, role in phosphatidylcholine biosynthetic process and endosome localization
C5_01210W	VPS1	0.246978	0.756765	0.432537	0.00384395	Dynamin-family GTPase-related protein; induced upon adherence to polystyrene; regulated by Gcn2p and Gcn4p
C4_02910W	C4_02910W	0.565815	0.756194	0.494798	0.32534	Ortholog of Candida albicans WO-1 : CAWG_03507
CR_05640C	CR_05640C	0.698012	0.75616	0.000202337	4.25594e-05	Ortholog of C. dubliniensis CD36 : Cd36_30990, C. parapsilosis CDC317 : CPAR2_204660, C. auris B8441 : B9J08_005117 and Candida tenuis NRRL Y-1498 : CANTEDRAFT_104939
C2_00390C	C2_00390C	1.24513	0.75493	1.28391e-06	0.00482383	Putative peroxisomal cystathionine beta-lyase; Gcn4p-regulated
C1_01200W	STB5	1.50382	0.754543	3.52181e-20	8.52194e-06	Putative transcription factor with zinc cluster DNA-binding motif; hyperactive mutation causes YOR1 overexpression and resistance to beauvericin; Hap43p-repressed gene
CR_09110C	CR_09110C	-0.156511	0.752548	0.540096	0.000170523	Putative oxidoreductase; similar to S. cerevisiae Pga3p; possible Kex2p substrate
C7_04250W	TPO2	0.187169	0.751103	0.550966	0.0027122	Putative polyamine transport protein; fungal-specific (no human or murine homolog)
C2_03710W	MNN41	0.0882323	0.750483	0.948665	0.447873	Ortholog(s) have enzyme activator activity and role in protein N-linked glycosylation, protein O-linked glycosylation
C6_03330C	C6_03330C	1.27849	0.749696	8.69134e-20	1.87396e-07	Putative protein of unknown function; mutation confers hypersensitivity to amphotericin B; overlaps orf19.5621
C4_02380W	C4_02380W	-1.71849	0.747496	0.473459	0.744383	Dubious open reading frame
C1_14400C	MLH3	0.478519	0.746634	0.00664043	7.62425e-06	Ortholog(s) have role in meiotic mismatch repair, mismatch repair, reciprocal meiotic recombination and MutLgamma complex, nucleus localization
C4_04420W	FGR3	0.225017	0.746288	0.424402	0.00130393	SUMO E3 ligase for Wor1, involved in CO2-mediated white-opaque phenotypic switching; mutations affect filamentous growth; lacks an ortholog in S. cerevisiae
C1_05790W	C1_05790W	0.487375	0.746194	0.172254	0.0234816	Ortholog of C. dubliniensis CD36 : Cd36_61610, C. parapsilosis CDC317 : CPAR2_107530, C. auris B8441 : B9J08_004570 and Candida tenuis NRRL Y-1498 : CANTEDRAFT_115252
C1_03150C	C1_03150C	-0.0291213	0.745665	0.955956	0.0236965	Ortholog of C. dubliniensis CD36 : Cd36_02950, C. parapsilosis CDC317 : CPAR2_108520, C. auris B8441 : B9J08_002035 and Candida tenuis NRRL Y-1498 : CANTEDRAFT_100285
C1_10600C	C1_10600C	-0.422477	0.745281	0.910032	0.81492	Dubious open reading frame
C3_03400C	VTI1	0.658661	0.744231	0.000232531	2.25383e-05	Ortholog(s) have SNAP receptor activity and role in Golgi to vacuole transport, intra-Golgi vesicle-mediated transport, macroautophagy, vacuole fusion, non-autophagic, vesicle fusion
C6_02030C	C6_02030C	1.00874	0.743768	7.49818e-07	0.000351525	Putative protein of unknown function; stationary phase enriched protein
C6_00700C	C6_00700C	0.854682	0.74362	1.27206e-07	4.71942e-06	Putative CTD phosphatase; role in dephosphorylation of RNA polymerase II C-terminal domain, transcription from RNA polymerase II promoter; flow model biofilm induced
C4_04070C	PGA30	1.03934	0.74299	0.641887	0.735673	GPI-anchored protein of cell wall
C3_01120W	C3_01120W	0.458088	0.74275	0.0667669	0.00129846	Predicted methyltransferase; rat catheter biofilm induced
C1_05130W	C1_05130W	1.34268	0.74219	0.19312	0.502364	Ortholog of Candida albicans WO-1 : CAWG_00885
C6_02620C	C6_02620C	0.583882	0.741882	0.110314	0.0307621	Protein of unknown function; Spider biofilm induced
C2_03370W	THI20	-0.105817	0.741543	0.834825	0.0478492	Putative trifunctional enzyme of thiamine biosynthesis, degradation and salvage; Spider biofilm induced
C7_00460W	C7_00460W	0.839079	0.741409	0.00405853	0.0116681	Ortholog of S. cerevisiae : YCL002C, C. dubliniensis CD36 : Cd36_70180, C. parapsilosis CDC317 : CPAR2_805360, C. auris B8441 : B9J08_000224 and Candida tenuis NRRL Y-1498 : cten_CGOB_00114
CR_09020C	CHS2	-0.0882459	0.740826	0.880553	0.0817924	Chitin synthase; nonessential; required for wild-type chitin deposition in hyphae; transcript regulated during dimorphic transition; Chs1 and Chs2, but not Chs3, are inhibited by the protoberberine HWY-289; flow model biofilm repressed
C7_03570W	ARG4	2.8018	0.740047	1.95999e-37	0.00183067	Argininosuccinate lyase, catalyzes the final step in the arginine biosynthesis pathway; alkaline downregulated; flow model biofilm induced; Spider biofilm induced
C7_02060W	LIG1	1.20204	0.739456	0.000637554	0.0461246	tRNA ligase; functional homolog of S. cerevisiae Trl1
C2_01310W	C2_01310W	0.72385	0.739089	0.00544039	0.00407238	Ortholog(s) have phosphatidylinositol binding, phosphatidylinositol-3-phosphate binding activity, role in retrograde transport, endosome to Golgi and endosome localization
C6_02860W	STE23	0.786933	0.738696	0.032499	0.0442191	Ortholog of S. cerevisiae Ste23 metalloprotease; role in N-terminal processing of pro-a-factor to the mature form; Tn mutation affects filamentous growth; Spider biofilm induced
CR_02780W	CR_02780W	0.107248	0.738392	0.852633	0.0788679	Protein with similarity to carbonic anhydrases
C1_07640C	C1_07640C	0.69821	0.737218	0.164255	0.129997	Protein with predicted serine/threonine kinase and tyrosine kinase domains; possibly an essential gene, disruptants not obtained by UAU1 method; Spider biofilm induced
C5_01420W	C5_01420W	0.205046	0.733797	0.437087	0.000666864	Protein of unknown function; UPF0057 protein family member; localizes to the plasma membrane; Spider biofilm induced
C1_01800W	C1_01800W	0.722529	0.733532	0.000349656	0.000247449	Ortholog of C. dubliniensis CD36 : Cd36_01640, C. parapsilosis CDC317 : CPAR2_106830, C. auris B8441 : B9J08_004660 and Candida tenuis NRRL Y-1498 : cten_CGOB_00039
C4_00410W	C4_00410W	0.30224	0.73285	0.0326107	9.57324e-09	Protein with B-cell receptor-associated protein 31-like domain; membrane-localized protein
C2_00730C	C2_00730C	0.649084	0.732648	0.0534165	0.0246359	Ortholog of C. dubliniensis CD36 : Cd36_15670, C. parapsilosis CDC317 : CPAR2_213100, C. auris B8441 : B9J08_001290 and Candida tenuis NRRL Y-1498 : CANTEDRAFT_135034
C2_02790C	C2_02790C	0.342527	0.732354	0.623353	0.22382	Predicted amino acid transmembrane transporter; rat catheter biofilm repressed
C2_08520C	C2_08520C	0.297216	0.732203	0.775056	0.401649	Ortholog of C. parapsilosis CDC317 : CPAR2_406905, Candida tropicalis NEW ASSEMBLY : CTRG1_CGOB_00044, Candida orthopsilosis Co 90-125 : CORT_0C06265 and Candida tropicalis MYA-3404 : CTRG_05051
C1_12400C	C1_12400C	0.52943	0.731908	0.0552169	0.00498555	Ortholog of Candida albicans WO-1 : CAWG_00201
C1_05730W	C1_05730W	-0.517775	0.730833	0.414684	0.206453	C/D box small nucleolar RNA (snoRNA); encoded within the 2nd intron of orf19.2478.1
C1_13800C	DUR32	0.763029	0.730822	0.00129965	0.00198301	Putative urea transporter; possibly an essential gene, disruptants not obtained by UAU1 method
C5_01880C	C5_01880C	0.360583	0.730469	0.170909	0.00185918	Has domain(s) with predicted role in vesicle-mediated transport
C6_02040W	MCR1	0.614207	0.730413	0.000381211	1.53316e-05	NADH-cytochrome-b5 reductase; soluble in hyphae; alkaline downregulated; farnesol, ketoconazole or flucytosine induced; protein present in exponential and stationary growth phase yeast; YNB biofilm induced; rat catheter biofilm repressed
C1_07630W	C1_07630W	0.512711	0.730299	0.00051399	2.66429e-07	Ortholog(s) have 2 iron, 2 sulfur cluster binding, disulfide oxidoreductase activity, glutathione disulfide oxidoreductase activity
C1_07140C	RIA1	1.34132	0.729543	3.73439e-08	0.00436182	Putative translation elongation factor; genes encoding ribosomal subunits, translation factors, and tRNA synthetases are downregulated upon phagocytosis by murine macrophage
C7_02140W	C7_02140W	1.0928	0.729136	5.39976e-07	0.00118918	Ortholog of C. dubliniensis CD36 : Cd36_71960, Pichia stipitis Pignal : psti_CGOB_00136, Candida tropicalis NEW ASSEMBLY : CTRG1_05049 and Spathaspora passalidarum NRRL Y-27907 : SPAPADRAFT_63786
C4_02000C	RGA2	0.726632	0.728282	0.00321099	0.00289635	Putative GTPase-activating protein (GAP) for Rho-type GTPase Cdc42; involved in cell signaling pathways controlling cell polarity; induced by low-level peroxide stress; flow model biofilm induced
C7_04260W	C7_04260W	0.360184	0.725043	0.0207868	4.3382e-07	Ortholog(s) have GTPase activity, ribosome binding activity
C2_06950C	C2_06950C	0.206227	0.724595	0.613929	0.0279097	Putative metalloprotease of the mitochondrial inner membrane; expression downregulated in an ssr1 null mutant
C6_04430W	CST5	0.359063	0.72418	0.136008	0.0007376	Scaffold protein for the mitogen-activated protein (MAP) kinase cascade that regulates mating; required for opaque mating or white biofilm formation in response to mating pheromone; induced in response to pheromone; Hap43p-repressed
C1_10790W	CDC48	0.346796	0.723986	0.109203	0.00018826	Putative microsomal ATPase; plasma membrane-localized; regulated by Gcn2 and Gcn4; induced by amino acid starvation (3-AT); macrophage/pseudohyphal-repressed; protein levels decrease in stationary phase yeast; Spider biofilm repressed
C3_06580W	JEN1	1.58434	0.7232	0.220397	0.604015	Lactate transporter; induced by lactic acid, activated by Cat8; alkaline repressed by Rim101; localizes to plasma membrane; Spider biofilm induced
C4_02150C	C4_02150C	0.683408	0.721604	0.0181386	0.0111471	Ortholog(s) have GTPase activating protein binding, cAMP-dependent protein kinase inhibitor activity
C3_00510W	C3_00510W	0.422086	0.721542	0.14589	0.00632859	Ortholog of S. cerevisiae : ECM9, C. glabrata CBS138 : CAGL0L02255g, C. dubliniensis CD36 : Cd36_80470, C. parapsilosis CDC317 : CPAR2_503390 and C. auris B8441 : B9J08_003812
C2_05170W	C2_05170W	0.246861	0.721047	0.156066	1.52398e-06	Ortholog(s) have mitochondrial inner membrane localization
C1_09480W	PPT2	1.71842	0.720922	1.1568e-15	0.0015757	Phosphopantetheinyl transferase (PPTase); Spider biofilm induced
CR_00150C	POT1	0.380128	0.719887	0.762077	0.512187	Putative peroxisomal 3-oxoacyl CoA thiolase; transcript regulated by Nrg1 and Mig1; farnesol regulated; Hap43-repressed
C3_00310C	C3_00310C	0.388263	0.719062	0.21998	0.0112434	Putative ubiquitin-protein ligase; role in protein sumoylation, protein ubiquitination; Spider biofilm induced
C1_14480W	C1_14480W	0.339261	0.71871	0.338983	0.0206337	Ortholog of Candida albicans WO-1 : CAWG_00007
C7_00900W	C7_00900W	0.615656	0.718474	0.405688	0.307595	Ortholog of Candida albicans WO-1 : CAWG_05448
C4_05160C	C4_05160C	0.813074	0.717829	7.12902e-05	0.000482941	Has domain(s) with predicted role in protein transport, vacuolar transport
C4_03950C	C4_03950C	1.12796	0.717073	0.000123048	0.0196138	Protein of unknown function
C5_02220C	C5_02220C	0.384241	0.716283	0.522025	0.175835	Putative polyphosphate phosphatase; role in hydrolysis of diphosphorylated inositol polyphosphates and diadenosine polyphosphates; Spider biofilm induced
C1_10150W	WOR1	0.131903	0.715747	0.889114	0.320752	Transcription factor ("master switch") of white-opaque phenotypic switching; required to establish and maintain the opaque state; opaque-specific, nuclear; regulates its own expression; suggested role in regulation of adhesion factors
C5_05430W	PEX4	0.0672014	0.715238	0.928257	0.173436	Putative peroxisomal ubiquitin conjugating enzyme; regulated by Sef1, Sfu1, and Hap43; rat catheter biofilm induced; Spider biofilm induced
C2_07840W	C2_07840W	-0.693744	0.714186	0.390181	0.355181	Has domain(s) with predicted N,N-dimethylaniline monooxygenase activity, NADP binding, flavin adenine dinucleotide binding activity and role in oxidation-reduction process
C1_08480C	APS3	0.832757	0.713707	1.70497e-07	8.38497e-06	Component of the adaptor complex AP-3, which is involved in vacuolar protein sorting
C3_01250W	PMC1	0.524042	0.712459	0.308657	0.135463	Vacuolar calcium P-type ATPase; transcript regulated by calcineurin and fluconazole; mutant shows increased resistance to fluconazole, lithium; increased sensitivity to calcium; Spider biofilm induced
CR_09040W	CR_09040W	0.342057	0.71236	0.357326	0.0288776	Protein of unknown function; Spider biofilm induced
CR_01250C	CR_01250C	0.614337	0.711943	0.547674	0.458751	Protein of unknown function; transcript detected on high-resolution tiling arrays
C4_03480C	C4_03480C	-1.92127	0.711122	0.573218	0.82734	Ortholog of C. dubliniensis CD36 : Cd36_43270 and Candida albicans WO-1 : CAWG_03460
C6_03800C	C6_03800C	0.761799	0.710747	0.000409616	0.000972097	Putative membrane protein with a predicted role in zinc ion homeostasis; Hap43-induced; fluconazole-induced; rat catheter and Spider biofilm induced
C4_06100W	CWH41	0.587992	0.710618	0.00295018	0.000220018	Processing alpha glucosidase I, involved in N-linked protein glycosylation and assembly of cell wall beta 1,6 glucan; rat catheter biofilm repressed
C3_03430C	C3_03430C	0.579532	0.710465	0.0220528	0.00359067	Ortholog(s) have role in ATP export, protein targeting to membrane, protein targeting to vacuole and ESCRT I complex, endosome localization
C1_14470W	C1_14470W	0.414496	0.709588	0.195996	0.0148664	Putative zinc-finger domain protein with a predicted role in pre-mRNA splicing; Hap43-repressed; Spider biofilm repressed
C1_02810W	RAD16	0.445654	0.709376	0.281977	0.0600868	Ortholog of S. cerevisiae Rad16; a protein that recognizes and binds damaged DNA; flucytosine induced; rat catheter and Spider biofilm induced
C1_06210W	BUD16	1.29189	0.707632	1.94482e-08	0.00337142	Putative pyridoxal kinase; a key enzyme in pyridoxal 5'-phosphate synthesis, the active form of vitamin B6; involved in bud-site selection and genome integrity in S. cerevisiae; induced by alpha pheromone in SpiderM medium
CR_00910W	CR_00910W	0.0717659	0.707462	0.783374	0.000126241	Protein of unknown function; Spider biofilm repressed
C4_03550W	RAD2	0.413566	0.706889	0.131745	0.00471855	Ortholog of S. cerevisiae Rad2, a nucleotide excision repair nuclease; null mutant is extremely sensitive to UV irradiation; transcript induced by interaction with macrophages
C4_00070C	C4_00070C	0.229055	0.705866	0.21998	8.93307e-06	Ortholog(s) have role in protein transport to vacuole involved in ubiquitin-dependent protein catabolic process via the multivesicular body sorting pathway
C4_00150C	PEX5	0.490091	0.705597	0.214631	0.0543851	Pex5p family protein; required for PTS1-mediated peroxisomal protein import, fatty acid beta-oxidation; similar to S. cerevisiae Pas10p peroxisomal targeting receptor; macrophage/pseudohyphal-repressed; Hap43p-repressed
C2_02830C	SGT2	0.354404	0.704664	0.0158392	2.15787e-07	Putative small tetratricopeptide repeat (TPR)-containing protein; protein abundance is affected by URA3 expression in the CAI-4 strain background; Mig1-regulated
C5_03300C	C5_03300C	0.675717	0.704573	0.00722198	0.0044525	Protein of unknown function; rat catheter biofilm induced
CR_02970C	CR_02970C	1.01397	0.703804	1.77502e-09	4.33129e-05	Ortholog(s) have DNA helicase activity, DNA translocase activity
C1_14340C	RIM101	0.395281	0.702988	0.12772	0.00285685	Transcription factor; alkaline pH response; required for alkaline-induced hyphal growth; role in virulence in mice; activated by C-terminal proteolytic cleavage; mediates both positive and negative regulation; Spider biofilm induced
C5_02620C	C5_02620C	0.261584	0.702568	0.411396	0.00923168	Ortholog(s) have chromatin binding, methylated histone binding activity and role in negative regulation of transcription by RNA polymerase II
C1_00170W	LEU4	1.26943	0.700958	5.07651e-09	0.00201968	Putative 2-isopropylmalate synthase; regulated by Nrg1, Mig1, Tup1, Gcn4; induced by human whole blood or PMNs; macrophage/pseudohyphal-repressed after 16h; Spider biofilm repressed
C2_02530W	C2_02530W	2.17561	0.700128	0.00736356	0.465467	Has domain(s) with predicted DNA-binding transcription factor activity, sequence-specific DNA binding, zinc ion binding activity and role in regulation of transcription, DNA-templated
C1_08840W	C1_08840W	0.830493	0.697651	0.0281824	0.0684032	Putative SH3-domain-containing protein
C2_07860W	C2_07860W	1.35029	0.69743	0.000132274	0.0660487	Ortholog(s) have ubiquitin binding activity
C3_03040W	AIP2	1.6088	0.697224	2.17027e-15	0.00116109	Putative actin interacting protein; regulated by Gcn4; induced in response to amino acid starvation (3-AT); repressed by elevated CO2; flow model biofilm repressed
C3_00300W	C3_00300W	0.56476	0.696513	0.0295081	0.00524636	Ortholog of C. dubliniensis CD36 : Cd36_80270, C. parapsilosis CDC317 : CPAR2_504010, Pichia stipitis Pignal : PICST_29581, Candida tropicalis MYA-3404 : CTRG_06175 and Candida albicans WO-1 : CAWG_02365
CR_03130W	CR_03130W	0.565201	0.696009	0.0148352	0.00185591	Ortholog(s) have role in late endosome to vacuole transport via multivesicular body sorting pathway and Vps55/Vps68 complex, late endosome localization
C6_01100W	SEC9	0.568891	0.693745	0.00547928	0.000480016	t-SNARE protein required for secretory vesicle-membrane fusion
C1_09590C	LIP10	3.30231	0.693534	0.00123387	0.588719	Secreted lipase, member of a lipase gene family whose members are expressed differentially in response to carbon source and during infection; may have a role in nutrition and/or in creating an acidic microenvironment
C1_08220W	CCR4	0.793913	0.693187	9.02226e-10	9.65941e-08	Component of the Ccr4-Pop2 mRNA deadenylase; transposon mutation affects filamentous growth
C2_06930C	C2_06930C	-0.602421	0.691996	0.240066	0.143269	Ortholog of C. dubliniensis CD36 : Cd36_21220, C. parapsilosis CDC317 : CPAR2_406700, Candida tenuis NRRL Y-1498 : CANTEDRAFT_127772 and Candida tropicalis MYA-3404 : CTRG_01766
C3_04450C	C3_04450C	-0.29791	0.691377	0.723481	0.318239	Protein of unknown function; induced by alpha pheromone in SpiderM medium
C3_01140W	C3_01140W	0.598029	0.69069	0.000214589	1.25113e-05	Has domain(s) with predicted role in cell redox homeostasis
CM_00370W	NAD4L	-0.908926	0.690668	0.716963	0.757148	Subunit 4L of NADH:ubiquinone oxidoreductase (NADH:ubiquinone dehydrogenase), a multisubunit enzyme complex (complex I) of the mitochondrial inner membrane that catalyzes the first step in mitochondrial respiration
C1_12270W	SRT1	0.527641	0.689625	0.00164401	1.89095e-05	Ortholog(s) have dehydrodolichyl diphosphate synthase activity, prenyltransferase activity, role in dolichol biosynthetic process, protein glycosylation and dehydrodolichyl diphosphate synthase complex, lipid droplet localization
C2_05050C	C2_05050C	0.593456	0.689606	0.0181175	0.00467766	Ortholog(s) have acetylglucosaminyltransferase activity, role in protein N-linked glycosylation and Golgi medial cisterna localization
C5_04240C	C5_04240C	-0.510109	0.689492	0.792522	0.684332	Ortholog of Candida albicans WO-1 : CAWG_04797
C2_08150W	C2_08150W	1.9319	0.689357	0.000948683	0.31199	Ortholog of C. dubliniensis CD36 : Cd36_22330, C. parapsilosis CDC317 : CPAR2_805720, Candida tropicalis MYA-3404 : CTRG_01814 and Candida albicans WO-1 : CAWG_05906
CR_01430W	GPI15	0.530104	0.687829	0.0574967	0.00964225	Ortholog of S. cerevisiae Gpa15; involved in the synthesis of glycosylphosphatidylinositol (GPI) anchors; shuman Pig-H, which is also involved in GPI assembly; Spider biofilm induced
CR_09570W	CR_09570W	0.526736	0.687729	0.258783	0.115212	Has domain(s) with predicted integral component of membrane localization
C1_03970W	C1_03970W	0.412009	0.686435	0.406433	0.121642	Ortholog of Candida albicans WO-1 : CAWG_00996
CR_01020C	CR_01020C	0.174615	0.686418	0.642655	0.0220409	Ortholog of C. dubliniensis CD36 : Cd36_26020, Candida tropicalis NEW ASSEMBLY : CTRG1_00984, Candida tropicalis MYA-3404 : CTRG_00984 and Candida albicans WO-1 : CAWG_01455
C4_00810C	C4_00810C	0.56804	0.686158	0.0460862	0.0121163	Ortholog(s) have N(6)-L-threonylcarbamoyladenine synthase activity and role in mitochondrial tRNA threonylcarbamoyladenosine modification, tRNA threonylcarbamoyladenosine modification
C1_02840W	PDE2	0.163939	0.68581	0.703796	0.043908	High affinity cyclic nucleotide phosphodiesterase; moderates signaling by cAMP; required for virulence, switching, cell wall, hyphal, not pseudohyphal growth; expressed shortly after hyphal induction; rat catheter and Spider biofilm induced
C5_03960W	C5_03960W	0.137165	0.685605	0.541406	9.80216e-05	Putative plasma membrane protein; in S. cerevisiae it is localized to the cell bud and mating projection membrane; repressed by alpha pheromone in SpiderM medium
C3_03680W	C3_03680W	0.59673	0.684981	0.00863918	0.00197757	Ortholog(s) have sphinganine-1-phosphate aldolase activity and role in calcium-mediated signaling, cellular response to starvation, sphingolipid metabolic process
C3_05430W	C3_05430W	0.436537	0.684477	0.0829596	0.00333318	Ortholog(s) have role in vacuole organization
C4_04000W	MET4	-0.254409	0.683514	0.254102	0.000342157	Putative transcription coactivator; predicted role in sulfur amino acid metabolism; required for yeast cell adherence to silicone substrate; Spider biofilm induced
C7_04010W	SSQ1	0.331662	0.682443	0.0708573	3.81527e-05	Protein involved in intracellular sequestering of iron ion and mitochondrial iron-sulfur cluster assembly; repression leads to defects in respiratory growth, activation of autophagy, attenuated virulence
CR_00710C	CR_00710C	1.28251	0.681881	1.87915e-09	0.00236029	Ortholog(s) have 3-oxoacyl-[acyl-carrier-protein] reductase (NADPH) activity, role in aerobic respiration, fatty acid metabolic process and mitochondrion localization
C7_01050W	C7_01050W	0.50769	0.681253	0.121239	0.0257233	Has domain(s) with predicted catalytic activity, coenzyme binding activity and role in cellular metabolic process
C1_02690C	C1_02690C	-0.0283363	0.680771	0.991443	0.680855	Predicted ORF from Assembly 19; removed from Assembly 20; subsequently reinstated in Assembly 21 based on comparative genome analysis
C1_07570C	C1_07570C	0.942078	0.680388	4.29143e-05	0.00399549	Has domain(s) with predicted RNA binding, pseudouridine synthase activity and role in pseudouridine synthesis
C1_11890W	C1_11890W	0.394672	0.678963	0.520774	0.216475	Protein of unknown function; Spider biofilm induced
C1_13240W	C1_13240W	0.449848	0.678723	0.00870095	2.98156e-05	Protein of unknown function; Spider biofilm induced
C3_05150W	C3_05150W	0.322252	0.678232	0.125263	0.000300534	Putative cleavage factor I subunit; required for the cleavage and polyadenylation of pre-mRNA 3' ends; Spider biofilm repressed
C7_00360W	DFI1	-0.206776	0.677779	0.469736	0.00385753	Cell-surface associated glycoprotein; promotes activation of Cek1 in a matrix-dependent manner; N-glycosylated; Spider biofilm induced
CR_02910W	CR_02910W	1.72892	0.677119	5.03418e-25	0.000124823	Predicted regulatory subunit of the Atg1 signaling complex; required for vesicle formation during autophagy and the cytoplasm-to-vacuole targeting (Cvt) pathway; Spider biofilm induced
CR_00170W	ZCF38	0.138221	0.676019	0.634766	0.00265244	Putative Zn(II)2Cys6 transcription factor
C6_03520C	C6_03520C	0.584469	0.675292	0.0593143	0.0240726	Has domain(s) with predicted zinc ion binding activity and role in intracellular protein transport, vesicle-mediated transport
C7_01180W	MDM12	0.958466	0.674998	5.75875e-16	1.92802e-08	Ortholog(s) have lipid transfer activity, phosphatidylcholine binding, phosphatidylethanolamine binding, phosphatidylglycerol binding activity
C2_00340C	ARO8	1.83722	0.674505	3.96319e-26	0.000243707	Aromatic transaminase of the Ehrlich fusel oil pathway of aromatic alcohol biosynthesis; Rim101 independent alkaline induction; protein abundance affected by URA3 expression in CAI-4 strain; Gcn4-regulated; stationary phase enriched
C4_01000C	PGA57	-0.127025	0.674141	0.854797	0.200211	Putative GPI-anchored protein; Hap43p-induced gene
C3_02280C	GFA1	-0.948071	0.672917	3.20895e-12	1.07105e-06	Glucosamine-6-phosphate synthase, homotetrameric enzyme of chitin/hexosamine biosynthesis; inhibited by UDP-GlcNAc, FMDP, N-acyl peptide, kanosamine-6-P; functional homolog of S. cerevisiae Gfa1p; Cagrowth-phase regulated; catalytic Cys
C1_09130W	MNN47	-0.149607	0.6722	0.699089	0.0265778	Protein of unknown function; Spider biofilm induced
C1_02980W	GOR1	1.04428	0.671756	0.000348488	0.0278436	Ortholog(s) have glyoxylate reductase activity, role in glyoxylate catabolic process and extracellular region localization
C4_04570W	RCE1	0.152038	0.670526	0.480933	9.28228e-05	Putative Type II CAAX prenyl protease; induced during the mating process
C1_01900C	C1_01900C	0.386992	0.669888	0.130249	0.00399367	Ortholog(s) have RNA binding activity and role in rRNA processing
C2_08490W	DSE1	0.38179	0.669508	0.0963741	0.00141089	Essential cell wall protein involved in cell wall integrity and rigidity; periodic mRNA expression peaks at M/G1 phase; Ace2p-induced; required for virulence in a mouse model of infection
C1_01280C	MED22	0.612288	0.669493	0.0671667	0.0391965	RNA polymerase II mediator complex subunit
C1_02950W	C1_02950W	0.522508	0.668802	0.0157122	0.00122216	Ortholog of C. dubliniensis CD36 : Cd36_02750, C. parapsilosis CDC317 : CPAR2_106015, C. auris B8441 : B9J08_003254 and Candida tenuis NRRL Y-1498 : CANTEDRAFT_107500
C3_07220C	PRO2	1.40205	0.668528	1.52317e-10	0.00392249	Putative gamma-glutamyl phosphate reductase with a predicted role in proline biosynthesis; regulated by Gcn2p and Gcn4p
C1_08820C	C1_08820C	-0.236313	0.668359	0.350979	0.00153002	Ortholog(s) have aminoacyl-tRNA hydrolase activity and role in mitochondrial translation
C1_09160W	AOX1	0.40273	0.668129	0.167859	0.0120765	Alternative oxidase; low abundance; constitutively expressed; one of two isoforms (Aox1p and Aox2p); involved in a cyanide-resistant respiratory pathway present in plants, protists, and some fungi, absent in S. cerevisiae; Hap43p-repressed
C4_05320W	LYS1	1.65519	0.667903	1.37004e-27	2.78234e-05	Saccharopine dehydrogenase (biosynthetic); enzyme of alpha-aminoadipate lysine biosynthesis pathway; functionally complements S. cerevisiae lys1 mutation; fungal-specific (no human or murine homolog)
C4_05620C	C4_05620C	0.458047	0.666981	0.0374206	0.00126687	Ortholog of C. dubliniensis CD36 : Cd36_45230, C. parapsilosis CDC317 : CPAR2_500450, C. auris B8441 : B9J08_005037 and Candida tenuis NRRL Y-1498 : CANTEDRAFT_103249
C2_03940C	SCH9	0.424047	0.666253	0.110546	0.00659981	Protein kinase; involved in growth control, ribosomal protein synthesis, cell size, resistance to rapamycin,, chlamydospore formation, filamentous growth, and virulence; prevents hyphal growth in hypoxia at high CO2
CR_06870C	CR_06870C	-0.169939	0.664015	0.826372	0.274675	Protein similar to ferric reductase Fre10p
C2_06160W	C2_06160W	0.741681	0.663647	0.0333136	0.0576382	Ortholog of C. parapsilosis CDC317 : CPAR2_104840, C. auris B8441 : B9J08_001223, Candida tenuis NRRL Y-1498 : CANTEDRAFT_116070 and Debaryomyces hansenii CBS767 : DEHA2F04994g
C7_00210C	C7_00210C	0.646122	0.663241	0.00376189	0.00260797	Ortholog(s) have telomeric DNA binding activity, role in protein localization to chromosome, telomere maintenance, telomere maintenance via telomerase and nuclear chromosome, telomeric region localization
C1_10500W	C1_10500W	0.0919881	0.661542	0.768504	0.00362296	Protein of unknown function; rat catheter biofilm repressed
C5_00230C	C5_00230C	0.483565	0.660717	0.0285675	0.00159188	Ortholog(s) have 5'-flap endonuclease activity, role in DNA-dependent DNA replication and Slx1-Slx4 complex localization
C5_00440C	VPS2	0.687245	0.659972	1.62831e-06	3.85638e-06	Ortholog(s) have role in ATP export, intralumenal vesicle formation, late endosome to vacuole transport and protein retention in Golgi apparatus, more
C2_04230W	BAT21	1.36881	0.659745	8.63074e-10	0.00524636	Putative branched chain amino acid aminotransferase; regulated by Gcn4, Gcn2; induced in response to amino acid starvation (3-aminotriazole treatment); early-stage flow model biofilm formation
CR_08140W	CR_08140W	0.0504311	0.659015	0.941464	0.146711	C/D box small nucleolar RNA (snoRNA)
C3_07240W	C3_07240W	0.423536	0.658442	0.376294	0.130134	Ortholog of Candida albicans WO-1 : CAWG_03032
C1_13220C	AKR1	0.36566	0.657282	0.390751	0.0842557	Ankyrin-repeat protein; induced by fluphenazine
C2_06650C	C2_06650C	1.98861	0.655363	6.01083e-27	0.000961658	Ortholog(s) have role in mRNA splicing, via spliceosome, spliceosomal snRNP assembly and U4/U6 x U5 tri-snRNP complex localization
C4_02140C	TIM10	0.0139417	0.655255	0.964318	0.000242914	Predicted protein of the mitochondrial intermembrane space with role in protein import into mitochondrial inner membrane
C1_14190C	C1_14190C	-0.0206281	0.654944	0.973052	0.0678224	Protein phosphatase inhibitor; Hap43-repressed; homozygous Tn insertion decreases colony wrinkling but does not block hyphal growth in liquid media; mutation confers hypersensitivity to toxic ergosterol analog; Spider biofilm induced
C7_03250C	PDI1	1.0368	0.653274	2.77281e-09	0.000279749	Putative protein disulfide-isomerase; antigenic in human infection; soluble protein in hyphae; induced by filamentous growth; protein present in exponential and stationary growth phase yeast cultures; flow model biofilm repressed
C7_00130W	C7_00130W	0.396926	0.653253	0.139144	0.0078406	Ortholog(s) have tRNA-specific adenosine-37 deaminase activity and role in tRNA modification
C2_04990W	C2_04990W	0.745185	0.652601	0.00883418	0.0228466	Ortholog(s) have role in regulation of DNA-dependent DNA replication initiation and DNA replication preinitiation complex, chromosome, centromeric region localization
C6_02820W	C6_02820W	0.0484413	0.652182	0.97303	0.479915	Ortholog of Candida albicans WO-1 : CAWG_05078
C4_07050W	YDC1	0.516686	0.651943	0.0610818	0.0132125	Alkaline dihydroceramidase; involved in sphingolipid metabolism; Mob2-dependent hyphal regulation; transcript is regulated by Nrg1 and Mig1; Hap43-repressed
C5_00530W	C5_00530W	-0.650705	0.651881	0.56222	0.533494	Ortholog of C. dubliniensis CD36 : Cd36_50530, C. parapsilosis CDC317 : CPAR2_303990, Candida tenuis NRRL Y-1498 : CANTEDRAFT_107934 and Pichia stipitis Pignal : PICST_63283
C3_03780W	C3_03780W	0.449301	0.651672	0.267335	0.0806027	Protein of unknown function
C1_11970C	C1_11970C	0.41738	0.650494	0.244288	0.0479584	Ortholog of C. dubliniensis CD36 : Cd36_11210, C. parapsilosis CDC317 : CPAR2_805180, C. auris B8441 : B9J08_002727 and Candida tenuis NRRL Y-1498 : CANTEDRAFT_116279
CR_02170W	MET2	0.409553	0.650466	0.178405	0.0201886	Homoserine acetyltransferase; Hap43p-, Gcn4p-regulated; macrophage/pseudohyphal-repressed; not highly biofilm induced, in contrast to many sulfur amino acid metabolic genes; no human or murine homolog; virulence-group-correlated expression
CR_08470W	CR_08470W	0.408254	0.649825	0.0893283	0.00340893	Protein involved in N-glycosylation; Spider biofilm induced; rat catheter biofilm repressed
C4_00470C	C4_00470C	0.364536	0.649724	0.0971321	0.00117718	Has domain(s) with predicted zinc ion binding activity
C1_03180W	C1_03180W	0.793504	0.649101	4.50914e-06	0.000207082	Putative lipoyl ligase; role in modification of mitochondrial enzymes by attachment of lipoic acid groups; rat catheter biofilm induced
C3_07350W	C3_07350W	0.732146	0.648278	7.05318e-05	0.000458889	Ortholog(s) have Rab GTPase binding activity and Golgi apparatus localization
C6_00460C	FET3	0.454728	0.648062	0.0913248	0.0102204	Multicopper oxidase; required for growth in low iron and prostaglandin E2 synthesis
C4_02030W	RFX2	0.334152	0.647984	0.363028	0.0467907	Transcriptional repressor; regulator of filamentation, response to DNA damage, adhesion, virulence in murine mucosal, systemic infections; RFX domain; regulated by Nrg1, UV-induced; partially complements S. cerevisiae rfx1 mutant defects
C1_07540C	BBC1	0.824588	0.647856	0.000547464	0.00771832	Putative SH3-domain-containing protein
C3_02070C	C3_02070C	0.166299	0.647782	0.719812	0.0758252	Has domain(s) with predicted oxidoreductase activity and role in oxidation-reduction process
C4_04950W	C4_04950W	1.17217	0.647403	1.04932e-05	0.022343	Protein of unknown function; rat catheter biofilm induced
C3_00140W	C3_00140W	-0.0810128	0.646442	0.873879	0.0816268	Protein of unknown function
C4_03090W	C4_03090W	0.425437	0.646413	0.0181216	0.000143211	Ortholog(s) have TBP-class protein binding, transcription coregulator activity and role in RNA polymerase II preinitiation complex assembly, transcription initiation from RNA polymerase II promoter
C1_01610C	C1_01610C	1.01371	0.646026	0.00101697	0.0462459	Protein of unknown function; Hap43-induced; Spider biofilm induced
CR_09610C	CR_09610C	2.07864	0.642827	1.46329e-25	0.00275504	Protein of unknown function; rat catheter and flow model biofilm induced
CR_07160C	CR_07160C	-0.442649	0.641816	0.289435	0.0952287	Has domain(s) with predicted role in transmembrane transport and integral component of membrane localization
C7_02650W	TEP1	1.33586	0.640436	3.50415e-08	0.0134351	Putative protein phosphatase of the PTP family (tyrosine-specific), similar to S. cerevisiae Tep1p
CR_00320C	NAP1	-0.232898	0.638279	0.162479	1.0094e-05	Nucleosome assembly protein; mutants show constitutive filamentous growth; present in exponential and stationary growth phase yeast cultures
C1_12360C	RIB3	0.699924	0.638112	0.0613672	0.0866594	3,4-Dihydroxy-2-butanone 4-phosphate synthase; homodimeric enzyme of riboflavin biosynthesis; converts ribulose 5-phosphate to L-3,4-dihydroxy-2-butanone 4-phosphate; transcription regulated on yeast-hyphal switch, macrophage interaction
CR_09690C	PLB3	-0.898091	0.637663	2.46128e-05	0.00349802	GPI-anchored cell surface phospholipase B; possibly secreted; fungal-specific (no mammalian homolog); induced by Tbf1; fluconazole-induced; possible essential gene (UAU1 method); Spider and flow model biofilm induced
C3_06170C	C3_06170C	0.257714	0.637641	0.372012	0.00973386	Predicted ORF identical to orf19.7420
C5_02200W	C5_02200W	0.625203	0.637537	0.000830873	0.000560843	Ortholog of C. dubliniensis CD36 : Cd36_52020, C. parapsilosis CDC317 : CPAR2_100400, C. auris B8441 : B9J08_002552 and Debaryomyces hansenii CBS767 : DEHA2F14278g
C5_03940C	C5_03940C	0.889579	0.636463	0.000336317	0.0128257	Putative multidrug resistance protein; upregulated by Efg1p
C1_03040W	C1_03040W	-0.226722	0.636037	0.378273	0.00312144	Protein of unknown function; induced by nitric oxide; rat catheter and Spider biofilm induced
C4_01090C	C4_01090C	-0.03161	0.634667	0.962524	0.133334	Possile protease; mutation confers hypersensitivity to toxic ergosterol analog
C6_04230W	C6_04230W	0.673298	0.634135	0.0487209	0.0617589	Ortholog of C. dubliniensis CD36 : Cd36_64900, C. parapsilosis CDC317 : CPAR2_600390, Pichia stipitis Pignal : PICST_30726 and Candida guilliermondii ATCC 6260 : PGUG_04023
C2_06440C	C2_06440C	0.283155	0.633705	0.441663	0.0469228	Protein with homology to peroxisomal membrane proteins; Sef1p-, Sfu1p-, and Hap43p-regulated gene
C3_05140C	C3_05140C	-0.678017	0.632978	2.99417e-06	9.9379e-06	Ortholog(s) have tRNA (guanine-N2-)-methyltransferase activity, role in tRNA methylation and cytoplasm, tRNA (m2G10) methyltransferase complex localization
C4_04560C	C4_04560C	0.262232	0.632489	0.177542	0.000201093	Predicted transmembrane protein with a role in cell wall polymer composition; Plc1-regulated; Spider biofilm induced
C2_09610W	C2_09610W	1.00304	0.631716	0.000732799	0.0430249	Ortholog(s) have NAD transmembrane transporter activity, pyruvate secondary active transmembrane transporter activity, role in NAD transmembrane transport, mitochondrial pyruvate transmembrane transport and mitochondrion localization
C6_04080W	C6_04080W	0.0390733	0.631706	0.863142	3.45848e-05	Ortholog(s) have metalloaminopeptidase activity and role in protein initiator methionine removal involved in protein maturation
C2_09150W	MIT1	-0.390416	0.631683	0.260789	0.0456261	Mannosylinositol phosphorylceramide (MIPC) synthase catalytic subunit; sphingolipid biosynthesis; fluconazole, caspofungin induced; macrophage-repressed; Spider biofilm induced
C1_12150C	C1_12150C	1.30877	0.631561	2.12939e-06	0.0336478	Ortholog(s) have role in macroautophagy and phagophore assembly site localization
C1_02460W	RPL10	0.51483	0.630908	0.00154496	6.62905e-05	Ribosomal protein L10; intron in 5'-UTR; downregulated upon phagocytosis by murine macrophage; transcription regulated by yeast-hypha switch; Spider biofilm repressed
C2_02820C	C2_02820C	0.517693	0.630652	0.011992	0.00152914	Protein of unknown function; rat catheter and Spider biofilm induced
C4_05870C	C4_05870C	0.114182	0.629041	0.891081	0.322901	Has domain(s) with predicted DNA binding, zinc ion binding activity, role in transcription, DNA-templated and nucleus localization
C6_04520W	ILS1	1.07278	0.628658	3.52873e-13	3.55941e-05	Putative isoleucyl-tRNA synthetase, the target of drugs including the cyclic beta-amino acid icofungipen/PLD-118/BAY-10-8888 and mupirocin; protein present in exponential and stationary growth phase yeast cultures
C6_03550C	C6_03550C	0.160985	0.628418	0.612564	0.012696	Ortholog(s) have DNA binding activity and role in chromatin silencing at rDNA, negative regulation of extrachromosomal rDNA circle accumulation involved in replicative cell aging, termination of RNA polymerase I transcription
C1_05350W	YPT53	0.390422	0.628368	0.0395412	0.000356829	Rab-family GTPase involved in vacuolar trafficking, colocolizes with Vps1p and Ypt52p in late endosome; Hap43-repressed gene
C3_00500C	C3_00500C	0.171903	0.627717	0.499386	0.00232579	Ortholog(s) have role in mRNA splicing, via spliceosome and Prp19 complex, spliceosomal complex localization
CR_10280W	CR_10280W	-0.256051	0.627541	0.376002	0.011172	Protein with a predicted role in cytochrome c oxidase assembly; rat catheter biofilm induced
C4_03420C	C4_03420C	-0.0759043	0.625993	0.929637	0.307255	Ortholog of Candida albicans WO-1 : CAWG_03466
C7_00030W	C7_00030W	0.205712	0.625734	0.389529	0.00174657	Protein of unknown function; Spider biofilm repressed
C1_03720C	C1_03720C	1.31246	0.625387	6.91354e-16	0.000240158	Protein of unknown function; rat catheter biofilm repressed
C1_02440C	C1_02440C	-0.0232208	0.62508	0.936723	0.00058009	Ortholog(s) have thiol-dependent ubiquitin-specific protease activity and role in protein deubiquitination, regulation of transcription, DNA-templated
C3_00640W	C3_00640W	0.394126	0.62482	0.235865	0.0402355	Putative cysteine sulfinate decarboxylase; transcript positively regulated by Tbf1; Spider biofilm induced
CR_10250C	FDH3	0.357379	0.624638	0.322206	0.0539416	Glutathione-dependent formaldehyde dehydrogenase; glycine catabolism; repressed by Efg1 in yeast, not hyphal growth conditions; induced by Mnl1 under weak acid stress; Spider biofilm repressed
C2_00740C	C2_00740C	0.197326	0.624215	0.272146	3.64882e-05	Ortholog(s) have sterol esterase activity, role in cellular lipid metabolic process, sterol metabolic process and integral component of membrane, lipid droplet localization
C2_09730C	IPK2	0.219348	0.624097	0.680051	0.157879	Putative inositol polyphosphate multikinase; involved in regulation of calcium homeostasis, secretion and hyphal growth
C6_00120W	C6_00120W	-0.117614	0.623281	0.780072	0.0500999	Ortholog of S. cerevisiae : YNL211C, C. glabrata CBS138 : CAGL0K04785g, C. dubliniensis CD36 : Cd36_19820, C. parapsilosis CDC317 : CPAR2_603375 and C. auris B8441 : B9J08_005197
C1_12210W	TRP3	1.27687	0.623007	2.92489e-07	0.0193045	Putative bifunctional enzyme with predicted indole-3-glycerol-phosphate synthase and anthranilate synthase activities; regulated by Gcn2p and Gcn4p
C4_01580C	C4_01580C	-0.345033	0.621588	0.383526	0.0719179	C/D box small nucleolar RNA (snoRNA)
C5_01450W	PRC2	0.361547	0.621446	0.34927	0.0732947	Putative carboxypeptidase; induced by human neutrophils; Spider biofilm induced
C5_05510C	C5_05510C	0.397292	0.620665	0.205264	0.0312973	Protein similar to S. cerevisiae Ybr075wp; transposon mutation affects filamentous growth; clade-associated gene expression
CR_03870W	CR_03870W	-0.515265	0.620207	0.217636	0.115712	Putative protein of unknown function; Hap43p-repressed gene; S. cerevisiae ortholog YDL157C localizes to mitochondria
C1_08070W	CDR4	-0.877407	0.620005	0.0447979	0.169614	Putative ABC transporter superfamily; fluconazole, Sfu1, Hog1, core stress response induced; caspofungin repressed; fluconazole resistance not affected by mutation or correlated with expression; rat catheter and flow model biofilm induced
C4_05940W	PPS1	0.757929	0.619609	0.000429038	0.00449671	Putative dual specificity protein phosphatase, similar to S. cerevisiae Pps1p; mutant shows virulence defect
C2_02570W	C2_02570W	0.599499	0.618633	0.085412	0.0692004	Predicted membrane transporter; member of the drug:proton antiporter (12 spanner) (DHA1) family, major facilitator superfamily (MFS); mRNA binds She3
C6_00930C	C6_00930C	0.704018	0.618596	0.177279	0.233628	Protein of unknown function; Spider biofilm induced
C3_06660C	C3_06660C	0.572564	0.618412	0.489292	0.433606	Ortholog of C. dubliniensis CD36 : Cd36_86630, Candida tropicalis NEW ASSEMBLY : CTRG1_05698 and Candida tropicalis MYA-3404 : CTRG_05698
C1_01220C	C1_01220C	0.0213068	0.617673	0.972514	0.0868063	Protein of unknown function; Hap43-repressed; rat catheter and Spider biofilm induced
CR_09420C	BGL22	0.758548	0.617585	0.00480877	0.0241414	Putative glucanase; induced during cell wall regeneration
C1_09320C	C1_09320C	-0.0521169	0.617133	0.889114	0.0162319	Protein with a regulator of G-protein signaling domain; Plc1-regulated; Spider biofilm induced; rat catheter biofilm repressed
C2_05080C	C2_05080C	-0.795507	0.617015	8.69971e-05	0.00207647	Predicted nucleolar S-adenosylmethionine-dependent rRNA methyltransferase; Spider biofilm induced
C3_05910W	ZCF35	-0.292868	0.616581	0.21503	0.00296359	Zn(II)2Cys6 transcription factor; Hap43-induced; Spider biofilm induced
C1_14150C	PAM16	0.305696	0.616055	0.155954	0.00134449	Putative maltase; regulated by Gcn4; repressed by amino acid starvation (3-AT); rat catheter biofilm induced
C1_11210C	HAP43	0.425406	0.615319	0.232051	0.0620998	CCAAT-binding factor-dependent transcription factor; repressor; also called CAP2; required for low iron response; similar to bZIP transcription factor AP-1; repressed by Sfu1; ciclopirox olamine induced; rat catheter, Spider biofilm induced
C6_03440W	C6_03440W	-0.106011	0.615315	0.791318	0.0402355	Ortholog(s) have rRNA binding activity, role in RNA splicing, mitochondrial RNA processing, mitochondrial genome maintenance, rRNA metabolic process and mitochondrion localization
CR_03510W	CR_03510W	0.391373	0.614828	0.204015	0.0296141	Protein of unknown function; induced by alpha pheromone in SpiderM medium
C1_07380C	KSP1	0.522476	0.614336	0.000609841	3.60606e-05	Putative serine/threonine protein kinase; mRNA binds She3 and is localized to hyphal tips; mutation confers hypersensitivity to amphotericin B
C2_00480C	PHHB	-0.270063	0.614309	0.426605	0.0355285	Putative 4a-hydroxytetrahydrobiopterin dehydratase; transposon mutation affects filamentous growth; flow model biofilm induced; Spider biofilm induced
C4_06300C	PGA42	0.69728	0.613441	0.0937049	0.138874	Putative GPI-anchored adhesin-like protein; decreased transcription is observed in azole-resistant strains that overexpress CDR1 and CDR2 or MDR1
C1_10250C	C1_10250C	-0.456662	0.612471	0.337629	0.162443	Ortholog of C. dubliniensis CD36 : Cd36_09650, C. parapsilosis CDC317 : CPAR2_805060, C. auris B8441 : B9J08_004034 and Candida tenuis NRRL Y-1498 : CANTEDRAFT_95780
CR_03480W	CR_03480W	0.979529	0.611289	0.0483103	0.241911	Ortholog of C. dubliniensis CD36 : Cd36_28730, Candida tropicalis NEW ASSEMBLY : CTRG1_00749, Candida tropicalis MYA-3404 : CTRG_00749 and Candida albicans WO-1 : CAWG_01683
C2_06120C	C2_06120C	0.055382	0.611207	0.875727	0.013437	Ortholog(s) have ubiquitin conjugating enzyme binding activity and role in mRNA polyadenylation, pre-mRNA cleavage required for polyadenylation, proteasome-mediated ubiquitin-dependent protein catabolic process
C2_08880W	BUD20	-1.00929	0.609864	0.446601	0.635755	Protein similar to S. cerevisiae Bud20p, which affects bud site selection; transposon mutation affects filamentous growth
CR_03360W	CR_03360W	-0.912637	0.609338	0.00290837	0.0555044	Ortholog(s) have role in endonucleolytic cleavage in 5'-ETS of tricistronic rRNA transcript (SSU-rRNA, 5.8S rRNA and LSU-rRNA), more
C1_13160W	PSA2	0.0700735	0.608453	0.873274	0.0548055	Mannose-1-phosphate guanyltransferase; Hap43, macrophage-repressed; stationary phase enriched protein; Spider biofilm induced; rat catheter biofilm repressed
CR_07930C	CR_07930C	-0.347296	0.608152	0.664469	0.383074	Ortholog of Candida albicans WO-1 : CAWG_02087
C5_05240C	C5_05240C	0.354189	0.60771	0.405688	0.110027	Ortholog of C. dubliniensis CD36 : Cd36_54840, C. parapsilosis CDC317 : CPAR2_100270, C. auris B8441 : B9J08_003974 and Candida tenuis NRRL Y-1498 : cten_CGOB_00242
C1_03250C	SPP1	0.308324	0.607173	0.143418	0.00129713	Putative histone methyltransferase; induced by nitric oxide independent of Yhb1p; cell-cycle regulated periodic mRNA expression
C3_07280C	C3_07280C	0.689825	0.606912	0.0418535	0.07453	protein with ENTH Epsin domain, N-terminal; Spider biofilm repressed
C5_03270W	TEF4	-0.497817	0.604246	0.497369	0.378729	Putative translation elongation factor; genes encoding ribosomal subunits, translation factors, and tRNA synthetases are downregulated upon phagocytosis by murine macrophage
C3_01160W	MSS4	0.316371	0.603646	0.139372	0.00174657	Phosphatidylinositol-4-phosphate 5-kinase; activity induced by phosphatidic acid (Pld1 product); macrophage/pseudohyphal-repressed; mRNA binds to She3, localized to yeast cell buds and hyphal tips; Hap43-induced; Spider biofilm induced
C1_03760C	STR2	1.28221	0.603281	2.47397e-07	0.0237696	Ortholog(s) have cystathionine gamma-synthase activity and role in sulfur compound metabolic process, transsulfuration
C2_01750C	C2_01750C	0.112137	0.602656	0.739348	0.0182584	Protein with a life-span regulatory factor domain; regulated by Sef1, Sfu1, and Hap43; flow model biofilm induced; Spider biofilm induced
C6_00360C	C6_00360C	0.451882	0.602485	0.119191	0.0274301	Predicted mitochondrial intermembrane space protein of unknown function; possibly an essential gene, disruptants not obtained by UAU1 method
C1_05200C	C1_05200C	0.240948	0.602148	0.534339	0.0673809	Protein of unknown function; constitutive expression independent of MTL or white-opaque status; upregulated in a cyr1 mutant
C1_00460W	C1_00460W	0.212935	0.600751	0.441663	0.00977666	Putative TIM23 translocase complex subunit; membrane-localized; Hap43-repressed
CR_00160C	CR_00160C	0.161129	0.600632	0.441316	0.000401404	Ortholog of C. dubliniensis CD36 : Cd36_25180, C. parapsilosis CDC317 : CPAR2_800030, C. auris B8441 : B9J08_001485 and Candida tenuis NRRL Y-1498 : CANTEDRAFT_125790
CR_08250C	HSP104	0.579327	0.599499	0.0200315	0.0146102	Heat-shock protein; roles in biofilm and virulence; complements chaperone, prion activity in S. cerevisiae; guanidine-insensitive; heat shock/stress induced; repressed in farnesol-treated biofilm; sumoylation target; Spider biofilm induced
C2_06210C	SER1	1.32356	0.598902	2.76338e-18	0.000163973	Putative 3-phosphoserine aminotransferase; predicted role in serine and glycine biosynthesis; protein present in exponential and stationary yeast growth phases; Spider biofilm repressed
C3_02270W	C3_02270W	0.360671	0.598023	0.235835	0.0297665	Ortholog of C. dubliniensis CD36 : Cd36_82240, C. parapsilosis CDC317 : CPAR2_405130, C. auris B8441 : B9J08_002633 and Candida tenuis NRRL Y-1498 : CANTEDRAFT_127317
C2_07930C	VRP1	0.391478	0.59718	0.00702495	1.44885e-05	Verprolin-related protein involved in actin cytoskeleton organization and polarized morphogenesis; interacts with Wal1p and Myo5p; downregulated upon adherence to polystyrene
C4_01220C	C4_01220C	-0.318421	0.597039	0.610153	0.274562	Protein with a glycoside hydrolase domain; mutants are viable
C4_01590C	C4_01590C	-0.231025	0.596798	0.620395	0.120984	C/D box small nucleolar RNA (snoRNA)
C1_05480C	C1_05480C	0.0964816	0.596679	0.819831	0.0580478	Ortholog of C. dubliniensis CD36 : Cd36_05200, C. parapsilosis CDC317 : CPAR2_107660, C. auris B8441 : B9J08_003698 and Candida tenuis NRRL Y-1498 : cten_CGOB_00159
C4_01320C	OPT6	0.567753	0.596465	0.009676	0.00566456	Putative oligopeptide transporter; fungal-specific (no human or murine homolog); expression of OPT6, OPT7, or OPT8 does not suppress defect of mutant lacking Opt1p, Opt2p, and Opt3p; alleles are nonidentical
C1_13090W	C1_13090W	0.0897296	0.596277	0.91105	0.321488	Dubious open reading frame
C3_02370C	ALR1	-0.50621	0.596028	0.00689767	0.00105178	Putative transporter of divalent cations; hyphal-induced expression; rat catheter biofilm induced
C3_03660W	IRS4	0.328653	0.595199	0.128662	0.00237164	Protein with roles in cell wall integrity, systemic (but not oral) murine infection, adherence, hyphal growth, and agar-embedded filamentous growth; antigenic in human infection; similar to S. cerevisiae Irs4p
C1_10710C	C1_10710C	1.14014	0.594752	4.10503e-07	0.0128257	Protein similar to S. cerevisiae Yor378w; MFS family transporter; transposon mutation affects filamentous growth; null mutants are viable; fungal-specific (no human or murine homolog)
C2_05820W	C2_05820W	0.101869	0.594547	0.781827	0.030067	Protein of unknown function; Hap43-repressed gene
C7_03360W	CPY1	0.248018	0.592838	0.342997	0.00846592	Carboxypeptidase Y; transcript regulated at yeast-hypha transition or macrophage response; induced human neutrophils; regulated by Gcn2 and Gcn4; putative N-glycosylation
C2_07380W	SSC1	-0.0919729	0.592805	0.598322	6.89074e-06	Heat shock protein; at yeast-form cell surface, not hyphae; antigenic; Gcn4-regulated; induced by amino acid starvation (3-AT) or by adherence to polystyrene; macrophage-repressed; sumoylation target; possibly essential
C1_12930C	C1_12930C	0.969634	0.592642	5.72782e-05	0.0194799	Predicted membrane transporter; sugar porter (SP) family member, major facilitator superfamily; caspofungin induced; Spider biofilm induced
C4_06860C	C4_06860C	0.426492	0.591703	0.0132579	0.000310149	Ortholog(s) have cytidine deaminase activity, role in cytidine catabolic process, deoxycytidine catabolic process, pyrimidine-containing compound salvage and cytoplasm, nucleus localization
C3_05870C	UBP1	0.272833	0.590407	0.0545255	4.20653e-06	Ortholog(s) have thiol-dependent ubiquitin-specific protease activity, role in protein deubiquitination and cytoplasm, endoplasmic reticulum localization
C3_03920W	C3_03920W	0.0359099	0.590288	0.885638	0.000364139	Ortholog of C. parapsilosis CDC317 : CPAR2_502850, Candida tenuis NRRL Y-1498 : CANTEDRAFT_135869, Debaryomyces hansenii CBS767 : DEHA2F18260g and Pichia stipitis Pignal : psti_CGOB_00119
C2_02370C	HOM2	1.10304	0.589748	8.3483e-16	3.24827e-05	Aspartate-semialdehyde dehydrogenase; forms a homodimer; conserved in bacteria, archaea, and fungi but not in mammals; ketoconazole-repressed; protein present in exponential and stationary growth phase yeast cultures; GlcNAc-induced protein
C1_12130C	ZCF30	0.363402	0.589406	0.225862	0.0313819	Predicted Zn(II)2Cys6 transcription factor; mutants are viable; repressed by fluphenazine; Spider biofilm induced
C3_05030W	PHB2	0.373998	0.588954	0.0690496	0.00202779	Prohibitin 2; plasma membrane localized
C2_06880C	PRB1	0.745177	0.588207	0.000111574	0.00269904	Endoprotease B; regulated by heat, carbon source (GlcNAc-induced), nitrogen, macrophage response, human neutrophils; similar to (does not replace) S. cerevisiae vacuolar B protease Prb1p; flow model biofilm induced; Spider biofilm induced
C1_05620C	STE3	0.451827	0.588005	0.0217802	0.00176552	Protein similar to S. cerevisiae Ste3p, the receptor for a-factor mating pheromone; alpha mating-type-specific transcription
C1_04060W	IFI3	1.22355	0.587834	1.29176e-12	0.00123113	Protein of unknown function; constitutive expression independent of MTL or white-opaque status
C2_05520W	C2_05520W	-0.101771	0.587674	0.605396	7.90658e-05	Ortholog(s) have protein-lysine N-methyltransferase activity and role in peptidyl-lysine dimethylation, peptidyl-lysine monomethylation, vesicle-mediated transport
C1_04530C	C1_04530C	0.465371	0.586574	0.0302755	0.00441104	Putative tRNA U44 2'-O-methyltransferase; virulence-group-correlated expression; induced during oral infection; mutants have reduced ability to damage oral epithelial cells; early-stage flow model biofilm induced
CR_09700W	CR_09700W	0.34893	0.586548	0.0629944	0.000642144	Predicted membrane transporter, member of the aromatic acid:proton symporter (AAHS) family, major facilitator superfamily (MFS)
CR_08320W	ATS1	-0.112643	0.585826	0.722175	0.0155572	Protein required for modification of wobble nucleosides in tRNA; induced upon adherence to polystyrene; regulated by Sef1, Sfu1, and Hap43
C1_05020C	ARG2	1.24873	0.58555	0.000128574	0.0984817	Putative enzyme of arginine biosynthesis; transcription of genes of arginine biosynthesis pathway, except for ARG2, is induced upon phagocytosis by macrophage
C7_01060W	C7_01060W	0.375403	0.585221	0.779727	0.620716	Ortholog of C. dubliniensis CD36 : Cd36_70990 and Candida albicans WO-1 : CAWG_05464
CR_03550W	NCS2	-0.692453	0.584949	0.0356864	0.0776467	Putative cytosolic thiouridylase subunit; Spider biofilm induced
CR_00820C	CR_00820C	1.11594	0.584748	0.000826778	0.103487	Ortholog(s) have actin monomer binding, polysome binding, protein kinase inhibitor activity, ribosome binding activity and role in negative regulation of protein phosphorylation
C5_02600W	PUT1	0.884866	0.584207	0.525196	0.679201	Putative proline oxidase; alkaline upregulated by Rim101; flow model biofilm induced; Spider biofilm induced
CR_05580C	CR_05580C	1.07736	0.583812	0.69584	0.834742	Ortholog(s) have role in meiotic DNA recombinase assembly, reciprocal meiotic recombination and condensed nuclear chromosome localization
C2_05890C	IDP1	1.47013	0.582913	7.40783e-26	7.26213e-05	Putative isocitrate dehydrogenase; transcriptionally induced by interaction with macrophage; alkaline induced; Spider biofilm repressed
C5_04570C	URA7	-0.835205	0.582713	2.3751e-06	0.00130228	CTP synthase 1; flucytosine induced; protein present in exponential and stationary growth phase yeast cultures
CM_00140C	ATP9	0.935947	0.582644	0.490636	0.676097	Subunit 9 of the F0 sector of mitochondrial F1F0 ATP synthase, which is a large, evolutionarily conserved enzyme complex required for ATP synthesis
C1_03390W	EHT1	-0.913072	0.581258	0.000326056	0.0287014	Putative acyl-coenzymeA:ethanol O-acyltransferase; regulated by Sef1, Sfu1, and Hap43; induced by alpha pheromone in SpiderM medium; Spider biofilm induced; promoter bound by Ndt80
C1_13650C	C1_13650C	0.445911	0.581246	0.00586704	0.000191533	Ortholog(s) have GTPase regulator activity and cytoplasm, nucleus localization
C2_10270W	PUS7	-0.93698	0.581169	0.0023589	0.0726464	Pseudouridine synthase; catalyzes pseudouridylation in U2 snRNA, 5S rRNA, cytoplasmic tRNAs and in pre-tRNA(Tyr); F-12/CO2 early biofilm induced
C4_02390W	PGA62	-0.432677	0.580874	0.00934501	0.000272664	Adhesin-like cell wall protein; putative GPI-anchor; fluconazole-induced; induced in high iron; induced during cell wall regeneration; Cyr1 or Ras1 repressed; Tbf1 induced
C5_00060C	C5_00060C	0.73197	0.58084	0.000744849	0.00864707	Ortholog(s) have ubiquitin protein ligase activity, role in anaphase-promoting complex-dependent catabolic process, protein ubiquitination and anaphase-promoting complex, nuclear periphery localization
C4_03390W	CSH3	0.326751	0.58068	0.0632603	0.000321847	Functional homolog of S. cerevisiae Shr3p, which is a chaperone specific for amino acid permeases; localized to ER; required for wild-type amino-acid responsive hyphal growth and for mouse systemic virulence; regulated by Gcn2p and Gcn4p
C5_03150W	C5_03150W	0.360824	0.579932	0.365286	0.109988	Putative serine/threonine protein kinase; Hog1p-induced
CR_02880W	CR_02880W	0.199052	0.579831	0.568901	0.0443252	Protein of unknown function; Hap43-repressed; induced in core caspofungin response; regulated by yeast-hypha switch; Spider biofilm repressed
C2_00230W	C2_00230W	0.62798	0.579769	0.00578197	0.0109406	Ortholog(s) have arginyltransferase activity and role in protein arginylation
C5_04940W	C5_04940W	1.00625	0.57904	0.015811	0.192546	Maltase; induced during growth on sucrose; induced by alpha pheromone in SpiderM medium; early-stage flow model biofilm indced
C2_02990C	HYU1	1.31349	0.576974	1.92536e-08	0.0221124	Putative hydantoin utilization protein A; induced upon adherence to polystyrene; regulated by Gcn2p and Gcn4p
C4_07260W	C4_07260W	0.654358	0.576848	0.286974	0.342284	Protein of unknown function
C2_01540W	C2_01540W	1.30306	0.576579	2.78054e-16	0.000599125	S. pombe ortholog SPCC576.01c is a predicted sulfonate dioxygenase; possibly transcriptionally regulated upon hyphal formation; Spider biofilm induced
C6_02610C	CDC37	0.360983	0.576059	0.0461919	0.000642144	Chaperone for Crk1p; interacts with Crk1p kinase domain and with Sti1p; putative phosphorylation site at Ser14; functional homolog of S. cerevisiae Cdc37p; likely to be essential for growth; regulated by Gcn2p and Gcn4p
C5_00790C	C5_00790C	0.0950255	0.575922	0.664908	0.000524088	Putative RNA-binding protein; transcript is upregulated in an RHE model of oral candidiasis
CR_00630W	CR_00630W	1.22028	0.57558	0.000222621	0.109415	Putative transcriptional activator; expression upregulated during growth in the mouse cecum; Spider biofilm induced
C4_01170C	BMT9	0.656106	0.574508	0.115979	0.166582	Beta-mannosyltransferase, 9-gene family that includes characterized genes BMT1, BMT2, BMT3, and BMT4 with roles in beta-1,2-mannosylation of cell wall phosphopeptidomannan; regulated by Sef1, Sfu1, Hap43; rat catheter biofilm repressed
C2_08710W	PEX17	0.792923	0.574213	1.45417e-05	0.0021796	Putative peroxin
C2_10780C	PSO2	-0.136085	0.573415	0.699995	0.0382482	Putative DNA cross-link repair protein; expressed in opaque or white MTLa/MTLa or MTLalpha/MTLalpha, but not MTLa/MTLalpha cells; telomere-proximal gene; mutation does not affect white-to-opaque phenotypic switching
CR_06500C	CR_06500C	2.66918	0.573409	1.7225e-24	0.0541031	Protein of unknown function; Hap43-induced; regulated by Nrg1, Tup1; repressed by alpha pheromone in SpiderM medium; Spider biofilm induced; Bcr1-repressed in RPMI a/a biofilms
CR_08950W	ARP2	0.369485	0.572513	0.0126818	4.32818e-05	Component of the Arp2/3 complex; required for virulence, hyphal growth, cell wall/cytoskeleton organization, not for endocytosis; mutation confers hypersensitivity to cytochalasin D; regulated by Gcn2 and Gcn4; Spider biofilm repressed
C2_09550C	C2_09550C	0.555254	0.571921	0.276292	0.244298	C/D box small nucleolar RNA (snoRNA)
C4_05910C	VPS11	0.62333	0.571538	0.00390775	0.00828622	Protein involved in protein trafficking; putative role in vesicle-target membrane fusion; mutant lacks vacuole; role in hyphal growth, possibly via vacuole expansion into hypha; role in killing of and survival within macrophage
C1_10860C	ADA2	0.304952	0.571147	0.0472585	4.95915e-05	Zinc finger and homeodomain transcriptional coactivator; role in cell wall integrity and in sensitivity to caspofungin; required for the normal transcriptional response to caspofungin; required for yeast cell adherence to silicone substrate
C2_04340C	C2_04340C	0.561853	0.570777	0.00809472	0.00640904	Putative gluconokinase; rat catheter biofilm induced
C2_06350C	C2_06350C	0.869335	0.570344	0.236511	0.454955	Ortholog(s) have 4-hydroxyphenylpyruvate dioxygenase activity and role in aromatic amino acid family biosynthetic process
C3_01700W	CDC53	0.477049	0.570208	0.0339209	0.00868169	Cullin, a scaffold subunit of the SCF ubiquitin-ligase complexes; depletion leads to increased filamentous growth and premature cell death
C7_02090C	C7_02090C	0.290696	0.569609	0.543464	0.175236	Ortholog(s) have GTPase activator activity, role in positive regulation of GTPase activity, positive regulation of TORC1 signaling and Lst4-Lst7 complex, cytoplasm, vacuolar membrane localization
C3_05470W	TEA1	1.01324	0.568798	0.000752802	0.0759316	Putative transcription factor with zinc cluster DNA-binding motif; has similarity to S. cerevisiae Tea1p; Hap43p-repressed gene
C2_07400C	C2_07400C	0.133118	0.5687	0.612046	0.00575084	Vacuolar aspartic proteinase; transcript equivalent in yeast-form and mycelial cells but is elevated at lower growth temperatures; upregulated iby human neutrophils; protein enriched in stationary phase; Spider biofilm induced
C2_02580W	C2_02580W	1.68312	0.568007	1.92612e-12	0.0307508	Predicted MFS membrane transporter; monocarboxylate porter family member; colony morphology-related gene regulation by Ssn6; flow model biofilm induced; Spider biofilm induced
C4_02450W	C4_02450W	0.116089	0.567832	0.732821	0.0300254	Has domain(s) with predicted role in cell redox homeostasis
CR_09010C	CR_09010C	1.14181	0.566231	2.71977e-08	0.00943909	Putative cystathionine gamma-synthase; decreased levels in stationary phase cultures; Hog1p-induced; Gcn4p-regulated
C1_09070W	C1_09070W	0.739037	0.566138	0.00992437	0.0543424	Ortholog(s) have poly(A)-specific ribonuclease activity, role in nuclear-transcribed mRNA poly(A) tail shortening, postreplication repair and PAN complex localization
C5_00850C	C5_00850C	0.163144	0.566109	0.497186	0.00367872	Ortholog(s) have role in aerobic respiration and mitochondrial intermembrane space localization
C1_00510W	C1_00510W	0.607862	0.565913	0.00429378	0.0078406	Ortholog(s) have 3-methyl-2-oxobutanoate hydroxymethyltransferase activity, role in pantothenate biosynthetic process and mitochondrion localization
C1_08490W	C1_08490W	1.15938	0.565481	1.41584e-07	0.0162221	Putative kynureninase; predicted role in NAD biosynthesis; Hap43-repressed gene; flow model biofilm induced
C4_05900C	C4_05900C	0.569117	0.562601	0.3637	0.357907	Protein of unknown function; Rgt1, Hap43-repressed; flow model biofilm induced; Spider biofilm induced
C7_03460W	C7_03460W	1.55468	0.562513	2.64129e-10	0.0377691	Ortholog of Candida albicans WO-1 : CAWG_05678
C3_07630C	C3_07630C	0.21307	0.56236	0.215768	0.000150782	Ortholog(s) have DNA binding, DNA secondary structure binding activity
C1_08790W	TPO3	2.32647	0.562286	9.45336e-07	0.316843	Putative polyamine transporter; MFS-MDR family; induced by Sfu1, regulated upon white-opaque; decreased expression in hyphae vs yeast-form cells; regulated by Nrg1; Spider biofilm repressed
C1_04800C	C1_04800C	1.43045	0.562248	0.00221555	0.292816	Ortholog of C. parapsilosis CDC317 : CPAR2_105580, C. dubliniensis CD36 : Cd36_04550, Lodderomyces elongisporus NRLL YB-4239 : LELG_03202 and Candida metapsilosis : CMET_5254
C6_03310W	C6_03310W	1.04551	0.561645	0.00119999	0.104815	Protein of unknown function; induced by alpha pheromone in SpiderM medium; Spider biofilm induced
C5_05320C	HIS1	0.990088	0.56085	4.17185e-09	0.0014023	ATP phosphoribosyl transferase; enzyme of histidine biosynthesis; acid upregulated/alkaline repressed by Rim101; regulated by Gcn2, Gcn4; strain CA9 is a his1 mutant; flow model biofilm induced; Spider biofilm repressed
C3_03380W	C3_03380W	1.24082	0.560787	6.53715e-08	0.0233945	Sef1p-, Sfu1p-, and Hap43p-regulated gene
C3_03580C	GTT13	1.07435	0.56067	0.177279	0.510308	Putative glutathione S-transferase; opaque-specific transcript; repressed by alpha pheromone in SpiderM medium; Spider biofilm induced
C1_13960W	YBP1	1.32101	0.56034	2.57872e-07	0.0448555	Protein involved in response to oxidative stress, binds and stabilizes Cap1p transcription factor in response to H2O2; essential for macrophage killing
C6_04310W	PEX11	-0.00624464	0.560256	0.993287	0.164022	Putative peroxisomal membrane protein; role in fatty acid oxidation; expression is Tac1-regulated; Hms1p-dependent induction by geldamycin; Spider biofilm induced
C6_03260W	C6_03260W	0.287084	0.559491	0.199728	0.0051638	Putative ribonuclease H1; possibly an essential gene, disruptants not obtained by UAU1 method; flow model biofilm induced; Spider biofilm induced
C1_04560W	C1_04560W	0.862824	0.559304	3.53019e-05	0.00992993	Putative transcription factor with C3HC4 zinc finger DNA-binding motif; mutants are viable
C5_01740C	MTLA1	0.441608	0.558935	0.0155791	0.0014333	Homeodomain protein of the MTLa mating type locus; a1 and alpha2 together repress white-opaque switching and mating (an opaque-specific process); a/alpha mating type may increase virulence by competitive advantage; Spider biofilm induced
C2_00990W	C2_00990W	-0.0728925	0.558453	0.948494	0.487345	Ortholog of Candida albicans WO-1 : CAWG_03878
C4_07240W	C4_07240W	0.0920538	0.558386	0.819745	0.0664369	Ortholog(s) have role in vesicle-mediated transport and integral component of Golgi membrane localization
CR_01390W	MGE1	-0.0773638	0.557563	0.771778	0.00410585	Putative mitochondrial matrix cochaperone; overexpression increases resistance to fluconazole; macrophage/pseudohyphal-repressed
C6_01770W	RAD18	0.487859	0.55645	0.139448	0.0791942	Putative transcription factor with zinc finger DNA-binding motif; Hap43p-repressed gene
C2_08940C	VPS28	0.263806	0.556288	0.26043	0.00680216	ESCRT I protein sorting complex subunit; involved in Rim8 processing and proteolytic activation of Rim101, which regulates pH response; role in echinocandin, azole sensitivity
C1_08610C	C1_08610C	0.190939	0.555352	0.476326	0.012922	Ortholog of S. cerevisiae Aim38/Rcf2, cytochrome c oxidase subunit; plasma membrane localized; Hap43-repressed; induced in oralpharyngeal candidasis; flow model biofilm induced; Spider biofilm repressed
C5_00700C	SPE2	0.561448	0.555276	0.000998873	0.00105583	Putative S-adenosylmethionine decarboxylase; Hap43-induced gene; possibly adherence-induced; Spider biofilm induced
C4_07090C	TRP4	0.961577	0.555027	0.00641508	0.139081	Predicted enzyme of amino acid biosynthesis; upregulated in biofilm; regulated by Gcn2p and Gcn4p; S. cerevisiae ortholog is Gcn4p regulated
C3_02450W	HRT1	0.440426	0.554096	0.0136999	0.00126592	Ortholog of S. cerevisiae Hrt1; component of a nuclear ubiquitin-protein ligase complex involved in cell cycle control; induced by hydroxyurea; Spider biofilm induced
C2_06340W	EFH1	0.452862	0.553936	0.0214688	0.00337447	APSES transcription factor; homodimer; minor role in transcriptional regulation vs Efg1; regulates filamentous growth, phenotypic switch; EFG1 and EFH1 genetically interact; expression interferes with mouse intestinal tract colonization
CR_07400C	LPD1	0.594974	0.553492	7.8326e-05	0.000236523	Putative dihydrolipoamide dehydrogenase; soluble in hyphae; antigenic in human oral infection and murine systemic infection; macrophage-induced protein; protein present in exponential and stationary phase yeast cultures; Hap43p-repressed
C7_04360C	TLO16	0.0849309	0.553332	0.745013	0.00414872	Member of a family of telomere-proximal genes of unknown function; may be spliced in vivo
C1_07200W	YMC1	0.829746	0.553157	6.05483e-11	2.0062e-05	Putative inner mitochondrial membrane transporter; flucytosine induced; Spider biofilm repressed
C1_14500C	C1_14500C	0.0967575	0.552927	0.696551	0.00337142	Putative polyamine acetyltransferase; acetylates polyamines (e.g. putrescine, spermidine, spermine) and aralkylamines (e.g. tryptamine, phenylethylamine); Spider biofilm repressed
C3_05900W	C3_05900W	0.877592	0.552214	5.68682e-08	0.000960624	Possible G-protein coupled receptor; vacuolar membrane transporter for cationic amino acids; PQ-loop motif; rat catheter and Spider biofilm induced
C7_03680W	C7_03680W	1.4148	0.551317	1.50597e-13	0.00745972	Ortholog of C. dubliniensis CD36 : Cd36_73260 and Candida albicans WO-1 : CAWG_05699
C7_01220W	GCN3	0.643065	0.550659	0.0052193	0.0180662	Putative translation initiator; downregulated in the presence of human whole blood or polymorphonuclear (PMN) cells
C6_00610C	C6_00610C	0.966107	0.550365	0.184914	0.478553	Dubious open reading frame
CR_02260C	CR_02260C	0.964029	0.550193	0.000344414	0.054678	Ortholog of C. dubliniensis CD36 : Cd36_27230, C. parapsilosis CDC317 : CPAR2_801320, C. auris B8441 : B9J08_002705 and Candida tenuis NRRL Y-1498 : CANTEDRAFT_113198
C6_02390W	C6_02390W	0.169701	0.549854	0.840798	0.423743	C/D box small nucleolar RNA (snoRNA)
C2_05910W	C2_05910W	0.340271	0.549762	0.0500495	0.000659446	Putative protein of unknown function; transcript is upregulated in clinical isolates from HIV+ patients with oral candidiasis
C3_01190C	C3_01190C	0.674163	0.549283	0.000326045	0.00388976	Ortholog of S. cerevisiae : RMD1, C. glabrata CBS138 : CAGL0M10483g, C. dubliniensis CD36 : Cd36_81090, C. parapsilosis CDC317 : CPAR2_101950 and C. auris B8441 : B9J08_002355
C1_10510W	C1_10510W	0.384095	0.548943	0.259368	0.0805232	Protein of unknown function; induced by Mnl1 under weak acid stress; flow model biofilm repressed
C4_03250C	RHD2	0.559531	0.548606	0.000579362	0.000683707	Predicted ORF in retrotransposon Tca4 with similarity to the Gag region encoding nucleocapsid-like protein; overlaps blocked reading frame orf19.2668.1; yeast-enriched transcript; rat catheter biofilm induced
C3_00350W	TPT1	0.506801	0.547918	0.052674	0.0317227	tRNA 2'-phosphotransferase; enzyme of tRNA splicing; functionally complements viability of S. cerevisiae tpt1 null mutant
C5_04080C	C5_04080C	-0.163718	0.54714	0.3309	7.62048e-05	Putative splicing factor required for the first step of pre-mRNA splicing; Spider biofilm induced
C3_00910W	C3_00910W	0.659497	0.545586	0.00312344	0.0160577	Ortholog of C. dubliniensis CD36 : Cd36_80830, Debaryomyces hansenii CBS767 : DEHA2F17930g, Candida tropicalis NEW ASSEMBLY : CTRG1_04030 and Candida tropicalis MYA-3404 : CTRG_04030
C3_04210W	C3_04210W	-0.171602	0.544933	0.857054	0.478553	Ortholog of C. dubliniensis CD36 : Cd36_84160, C. auris B8441 : B9J08_001714, Candida tenuis NRRL Y-1498 : cten_CGOB_00085 and Debaryomyces hansenii CBS767 : DEHA2B08404g
CR_07320C	CR_07320C	0.101248	0.544738	0.742086	0.0193491	Ortholog of S. cerevisiae Mrpl4, a mitochondrial ribosomal protein of the large subunit; repressed by nitric oxide
C1_07480C	C1_07480C	0.35988	0.543608	0.349684	0.120927	Has domain(s) with predicted ATP binding, DNA binding, helicase activity, hydrolase activity, nucleic acid binding activity
C4_06110C	TRP5	1.11851	0.543093	6.9723e-12	0.00155887	Predicted tryptophan synthase; identified in detergent-resistant membrane fraction (possible lipid raft component); predicted N-terminal acetylation; Gcn4p-regulated; S. cerevisiae ortholog is Gcn4p regulated; upregulated in biofilm;
C1_10330C	C1_10330C	0.471537	0.542911	0.0782987	0.0356075	Ortholog(s) have nucleosome binding activity, role in chromatin remodeling, chromatin silencing at telomere, histone exchange and Swr1 complex, cytoplasm, nuclear chromosome, telomeric region, nuclear periphery localization
C2_10770W	RPC11	-0.246085	0.5418	0.325562	0.0125197	Putative RNA polymerase III subunit C11; repressed in core caspofungin response; Spider biofilm induced
C5_01620C	VPS22	0.342837	0.541734	0.132074	0.00967647	ESCRT-II complex protein with a role in multivesicular body (MVB) trafficking; required for processing of Rim8p; Hap43p-repressed gene
C5_04360C	C5_04360C	1.0873	0.541504	1.84875e-08	0.00827752	Possible pyrimidine 5' nucleotidase; protein present in exponential and stationary growth phase yeast cultures; Hap43p-repressed gene
C1_11780W	C1_11780W	-0.491884	0.540677	0.178064	0.11616	H/ACA box small nucleolar RNA (snoRNA)
C5_04670W	SRP101	0.424343	0.540612	0.0622013	0.0126824	Signal recognition particle (SRP) receptor alpha subunit; involved in SRP-dependent protein targeting; rat catheter biofilm repressed
C1_14010W	CSK1	0.824381	0.540439	0.566038	0.707598	Putative mitogen-activated protein (MAP) kinase with an unknown role; null mutant produces wrinkled colonies; similar to S. cerevisiae Smk1p, which is a protein kinase required for sporulation
C6_03910C	C6_03910C	0.0164796	0.540439	0.96284	0.0100063	Ortholog(s) have U2 snRNA binding activity, role in RNA folding, U2-type prespliceosome assembly and U2 snRNP, U2-type spliceosomal complex localization
C3_00870W	C3_00870W	0.3487	0.540428	0.816047	0.6867	Ortholog of Candida albicans WO-1 : CAWG_02424
C1_05110C	ARO4	0.767845	0.540348	0.00270201	0.0418486	3-deoxy-D-arabinoheptulosonate-7-phosphate synthase; aromatic amino acid biosynthesis; GCN-regulated; feedback-inhibited by tyrosine if produced in S. cerevisiae Aro3p and Aro4p catalyze same reaction; protein decreases in stationary phase
C6_01620W	C6_01620W	0.402356	0.539144	0.399065	0.225481	RING/FYVE/PHD zinc finger protein; Spider biofilm induced
C1_10780C	HNT1	0.22059	0.539008	0.327369	0.00527496	Histidine triad nucleotide-binding protein; protein level decreases in stationary phase cultures
C4_00520W	PAM18	-0.235034	0.538279	0.346405	0.0123583	Predicted component of the presequence translocase-associated import motor (PAM complex) involved in protein import into mitochondrial matrix; rat catheter biofilm induced
C2_04110W	C2_04110W	0.301522	0.538045	0.191616	0.00984067	Ortholog(s) have DNA helicase activity, MutLbeta complex binding, heteroduplex DNA loop binding activity
C1_01470W	C1_01470W	0.0690256	0.53802	0.788177	0.00371303	Ortholog(s) have 5S rRNA binding, 7S RNA binding, poly(A) binding, ribonuclease P RNA binding, tRNA binding activity
C7_03640C	C7_03640C	1.00493	0.537773	1.31377e-09	0.00197022	Ortholog(s) have asparagine-tRNA ligase activity, role in asparaginyl-tRNA aminoacylation, mitochondrial asparaginyl-tRNA aminoacylation and mitochondrion localization
C1_12840W	C1_12840W	0.169436	0.537738	0.691106	0.122998	Ortholog(s) have role in cellular response to DNA damage stimulus and FANCM-MHF complex localization
C2_05870W	C2_05870W	0.893405	0.536312	0.0038806	0.101684	Protein conserved in C. dublinensis
C3_03200C	C3_03200C	0.637845	0.53572	0.045671	0.0962667	Ortholog of S. cerevisiae : YDR286C, C. glabrata CBS138 : CAGL0H01111g, C. dubliniensis CD36 : Cd36_83160, C. parapsilosis CDC317 : CPAR2_101820 and Candida tenuis NRRL Y-1498 : CANTEDRAFT_113333
C6_00630W	C6_00630W	1.19925	0.534799	9.77019e-09	0.0183472	Ortholog of C. dubliniensis CD36 : Cd36_60540, C. parapsilosis CDC317 : CPAR2_602830, Candida tenuis NRRL Y-1498 : CANTEDRAFT_108530 and Debaryomyces hansenii CBS767 : DEHA2F15532g
C5_05360C	C5_05360C	0.3046	0.534259	0.590562	0.289583	Ortholog(s) have role in ergosteryl 3-beta-D-glucoside catabolic process and cytosol localization
C5_04710W	C5_04710W	1.12648	0.53425	0.000181813	0.102224	Ortholog(s) have glutaminyl-tRNA synthase (glutamine-hydrolyzing) activity and role in endoplasmic reticulum organization, glutaminyl-tRNAGln biosynthesis via transamidation
C4_05890W	C4_05890W	0.339424	0.533744	0.235835	0.0417764	Protein with a selenoprotein domain and a thioredoxin-like fold domain; similar to S. cerevisiae Vhs3p, which is a putative phosphopantothenoylcysteine decarboxylase
C5_04910W	C5_04910W	-0.590004	0.532433	0.0776217	0.108689	Protein required for maturation of 18S rRNA; rat catheter biofilm repressed
C6_01930W	YHM1	1.16032	0.532387	1.34242e-15	0.000491774	Putative mitochondrial carrier protein; fungal-specific (no human or murine homolog); Hap43p-repressed gene
C1_03370W	C1_03370W	0.211792	0.531984	0.285011	0.00177647	Putative poly(A)-binding protein; regulated by Gcn4p; induced in response to amino acid starvation (3-AT treatment); protein present in exponential and stationary growth phase yeast cultures
C2_08600W	GTR1	0.0169828	0.531622	0.953591	0.00243345	Putative GTP-binding protein; involved in activation of TOR1C during starvation response; transcript is upregulated in clinical isolates from HIV+ patients with oral candidiasis; (see Locus History Note for Assembly 19 correction)
C1_05410C	TRP99	0.235172	0.531451	0.323057	0.0100206	Putative thioredoxin peroxidase/alkyl hydroperoxide reductase; induced in low iron; regulated by Gcn4; induced in response to amino acid starvation (3-AT treatment)
CR_03750C	PRP42	0.672498	0.530731	0.0168267	0.0648505	Putative component of the U1 snRNP, involved in splicing; ortholog of S. cerevisiae PRP42
C3_04410C	C3_04410C	0.685877	0.530041	0.0154514	0.067791	Ortholog of C. dubliniensis CD36 : Cd36_84350, C. parapsilosis CDC317 : CPAR2_806070, C. auris B8441 : B9J08_005507 and Candida tenuis NRRL Y-1498 : CANTEDRAFT_133308
C7_00880C	C7_00880C	-0.150544	0.529273	0.706428	0.0987318	Protein of unknown function; Spider biofilm induced
C1_02060W	C1_02060W	0.150031	0.529068	0.507843	0.00401293	Predicted plasma membrane protein; gene has intron
C5_04580C	C5_04580C	0.229763	0.528715	0.647248	0.217701	Ortholog(s) have structural molecule activity
C3_07120W	C3_07120W	0.538605	0.527824	0.384237	0.382534	Protein with a predicted role in cotranslational protein targeting to membrane; induced during chlamydospore formation in both C. albicans and C. dubliniensis
C4_00670W	TOK1	-0.0302284	0.527573	0.928257	0.0173798	Outwardly rectifying, noisily gated potassium channel; modulates sensitivity to human salivary histatin (Hst5); very similar to S. cerevisiae Tok1p; Bcr1-repressed in RPMI a/a biofilms
C2_02060C	FMO1	0.132424	0.527307	0.891206	0.495336	Putative oxidoreductase; mutation confers hypersensitivity to toxic ergosterol analog, and to amphotericin B
C2_04060C	SSY1	0.231962	0.526636	0.365653	0.0182458	Amino acid sensor; required for wild-type hyphal growth on solid serum or Lees media, not under all conditions; 12 predicted membrane spanning regions; Hap43-repressed; Spider biofilm induced
C2_06010W	SPO72	0.766455	0.526414	0.00329434	0.0526876	Protein described as similar to S. cerevisiae sporulation protein; ortholog of S. cerevisiae Atg2, an autophagic vesicle formation protein; up-regulation associated with azole resistance; Spider biofilm induced
C2_03550C	C2_03550C	1.19091	0.524845	6.19763e-09	0.0173318	Ortholog(s) have role in DNA recombination, nuclear-transcribed mRNA catabolic process, 3'-5' exonucleolytic nonsense-mediated decay, nuclear-transcribed mRNA catabolic process, nonsense-mediated decay and cytoplasm, polysome localization
C1_01760W	FGR38	0.437449	0.524478	0.022862	0.00473866	Protein lacking an ortholog in S. cerevisiae; member of a family of related proteins; transposon mutation affects filamentous growth; macrophage-induced gene; Hap43p-repressed gene
C4_00690C	C4_00690C	-0.401071	0.52212	0.123342	0.0328005	Ortholog(s) have role in peptidyl-diphthamide biosynthetic process from peptidyl-histidine
C7_04340C	C7_04340C	-0.144259	0.522077	0.650428	0.0401634	Putative protein of unknown function, transcript is upregulated in an RHE model of oral candidiasis
C2_08340C	C2_08340C	0.425535	0.521371	0.582436	0.469992	Ortholog of C. dubliniensis CD36 : Cd36_22470, Candida tropicalis NEW ASSEMBLY : CTRG1_01829, Candida tropicalis MYA-3404 : CTRG_01829 and Candida albicans WO-1 : CAWG_05920
C3_03980C	C3_03980C	0.817702	0.521362	0.00243853	0.0661113	Protein of unknown function; Spider biofilm induced
C2_04710C	URE2	0.631517	0.520233	0.0281824	0.0746534	Functional homolog of S. cerevisiae Ure2p, which is a regulator of nitrogen utilization, and which also has an infectious prion form called [URE3]; forms [URE3] prion when expressed in S. cerevisiae
CR_05970C	CR_05970C	0.09124	0.520156	0.659147	0.000973955	Ortholog(s) have ATPase-coupled transmembrane transporter activity, protein transmembrane transporter activity
C6_03090W	C6_03090W	2.02449	0.519102	9.94426e-05	0.404116	Ortholog of C. dubliniensis CD36 : Cd36_63980, Candida tenuis NRRL Y-1498 : CANTEDRAFT_115187, Candida tropicalis NEW ASSEMBLY : CTRG1_02719 and Candida tropicalis MYA-3404 : CTRG_02719
C5_03910C	C5_03910C	0.498079	0.518967	0.130692	0.104217	Ortholog of C. dubliniensis CD36 : Cd36_53630, C. parapsilosis CDC317 : CPAR2_302980, Pichia stipitis Pignal : PICST_32155, Candida tropicalis MYA-3404 : CTRG_03184 and Candida albicans WO-1 : CAWG_04763
C5_04400W	RNY11	0.0233011	0.518424	0.962832	0.092865	Ortholog(s) have endoribonuclease activity, role in RNA catabolic process, apoptotic process, cell morphogenesis and cytosol, extracellular region, fungal-type vacuole, vacuole localization
C2_06640C	VAS1	1.78047	0.518315	4.45853e-28	0.0031181	Putative tRNA-Val synthetase; genes encoding ribosomal subunits, translation factors, and tRNA synthetases are downregulated upon phagocytosis by murine macrophage
C7_02930C	C7_02930C	-0.294198	0.518036	0.0902821	0.00104859	Ortholog(s) have role in maturation of SSU-rRNA
C1_06830W	C1_06830W	-0.272391	0.517877	0.552759	0.184125	H/ACA box small nucleolar RNA (snoRNA)
C6_01730W	FGR37	0.534293	0.517259	0.612239	0.605132	Protein lacking an ortholog in S. cerevisiae; transposon mutation affects filamentous growth
CR_01190C	SFT1	0.487289	0.516313	0.0622375	0.0428266	Putative Golgi v-SNARE; Plc1-regulated; Spider biofilm induced
C3_00340W	C3_00340W	0.154496	0.516006	0.714838	0.131615	Ortholog(s) have protein folding chaperone activity, role in mitochondrial respiratory chain complex III assembly and mitochondrial matrix, mitochondrion localization
CR_03930C	CR_03930C	0.184347	0.515869	0.590351	0.0699083	Ortholog(s) have role in lipid homeostasis, nuclear envelope organization and endoplasmic reticulum, integral component of membrane, nuclear envelope localization
C2_00680C	SOD5	-0.208559	0.515436	0.715986	0.287395	Cu-containing superoxide dismutase; protects against oxidative stress; induced by neutrophils, hyphal growth, caspofungin, osmotic/oxidative stress; oralpharyngeal candidiasis induced; rat catheter and Spider biofilm induced
C7_02200W	WHI3	0.440367	0.51527	0.17473	0.0970148	Putative RNA binding protein; induced during infection of murine kidney, compared to growth in vitro; has murine homolog
C7_00400W	LEU2	0.938692	0.514915	0.000142221	0.0505367	Isopropyl malate dehydrogenase; leucine biosynthesis; induced by human whole blood or PMNs; protein level decreases in stationary phase; GlcNAc-induced protein; flow model biofilm repressed
CR_09640C	CR_09640C	0.411	0.514524	0.0053509	0.000312576	Ortholog(s) have role in cytoplasmic translation
C4_03150W	C4_03150W	0.169702	0.513974	0.532292	0.022343	Ortholog(s) have mRNA binding activity, role in mRNA splicing, via spliceosome, spliceosomal complex assembly and U2 snRNP, U2-type prespliceosome localization
C5_02500C	C5_02500C	0.887375	0.513662	4.08345e-06	0.0112275	Ortholog(s) have mRNA binding activity and role in cellular protein-containing complex localization, establishment of mitochondrion localization, nuclear-transcribed mRNA catabolic process, deadenylation-dependent decay
C1_03610C	IMP1	0.337659	0.513347	0.317043	0.0953041	Predicted subunit of the mitochondrial inner membrane peptidase complex involved in protein targeting to mitochondria
C5_00350C	C5_00350C	0.0125976	0.513052	0.968113	0.00447509	Putative DnaJ-like chaperone; Hap43-repressed gene
C4_05200C	C4_05200C	0.201596	0.512612	0.90526	0.716274	Ortholog of C. dubliniensis CD36 : Cd36_44860, Candida tropicalis NEW ASSEMBLY : CTRG1_04054, Candida tropicalis MYA-3404 : CTRG_04054 and Candida albicans WO-1 : CAWG_03295
C2_02390W	C2_02390W	-0.277464	0.512534	0.423498	0.0954643	Protein of unknown function; flow model biofilm induced; Spider biofilm induced; repressed by alpha pheromone in SpiderM medium
C4_06470W	C4_06470W	0.143909	0.512263	0.656557	0.0506002	Ortholog in S. cerevisiae is localizedto the bud, mating projection tip, and associates with ribosomes; Spider biofilm induced
C3_03130C	C3_03130C	0.266131	0.511542	0.42979	0.0853849	Putative mitochondrial protein with a predicted role in cell wall biogenesis; possibly an essential gene, disruptants not obtained by UAU1 method
C2_00250W	STF2	-0.311316	0.511479	0.358346	0.0955497	Protein involved in ATP biosynthesis; repressed in hyphae; repressed by Efg1, Hap43; transcript upregulated in clinical isolates from HIV+ patients with oral candidiasis; rat catheter, flow model and Spider biofilm induced
C1_05170C	CUE5	0.163895	0.511292	0.440003	0.00369445	Predicted ubiquitin-binding protein; rat catheter biofilm repressed
C1_02970W	C1_02970W	1.76078	0.511205	1.5665e-20	0.0138766	Predicted aminotransferase based on S. pombe ortholog SPBC660.12c; flow model biofilm induced
C1_09220W	C1_09220W	0.222556	0.511084	0.333047	0.0101703	Predicted MFS family membrane transporter, member of the drug:proton antiporter (12 spanner) (DHA1) family; Spider biofilm induced
CR_07330W	SMX4	0.420194	0.510885	0.143548	0.0620867	Component of heteroheptameric complexes (Lsm1p, Lsm8p) involved in RNA processing and decay; flucytosine induced
C4_00140C	HIS4	0.935017	0.510756	8.94449e-06	0.0221936	Multifunctional enzyme that catalyzes three steps of histidine biosynthesis, with phosphoribosyl-AMP cyclohydrolase, phosphoribosyl-ATP diphosphatase, and histidinol dehydrogenase activities; required for wild-type adhesion to human calls
C1_09180W	LYS143	-0.102483	0.510674	0.823996	0.15231	Zn(II)2Cys6 transcription factor; ortholog of S. cerevisiae Lys14 involved in the regulation of lysine biosynthesis genes
C4_06820C	CZF1	-0.0434699	0.509901	0.891081	0.0190167	Transcription factor; regulates white-opaque switch; hyphal growth regulator; expression in S. cerevisiae causes dominant-negative inhibition of pheromone response; required for yeast cell adherence to silicone; Spider biofilm induced
C4_06950W	C4_06950W	1.54314	0.508953	9.78653e-07	0.152282	Predicted pseudouridine synthase; Spider biofilm induced
C1_01440C	POX18	0.672691	0.508718	0.157381	0.295366	Similar to Pox18, a peroxisomal protein; induced during chlamydospore formation in C. albicans and C. dubliniensis; A21 sequence updated based on new sequence and analysis, the allelic orf19.10841 was reinstated; Spider biofilm induced
CR_04275W	SCR1	0.526383	0.508702	0.286346	0.291957	Putative ortholog of S. cerevisiae signal recognition particle (SRP) RNA; gene transcribed by RNA Pol III
C6_01750C	C6_01750C	0.134694	0.507752	0.515228	0.00230884	Ortholog of S. cerevisiae : BUD17, C. glabrata CBS138 : CAGL0M10725g, C. dubliniensis CD36 : Cd36_61840, C. parapsilosis CDC317 : CPAR2_602630 and C. auris B8441 : B9J08_005378
CR_09560C	CR_09560C	0.522196	0.507733	0.355722	0.357764	Ortholog of C. parapsilosis CDC317 : CPAR2_201040, C. auris B8441 : B9J08_001657, Candida tenuis NRRL Y-1498 : CANTEDRAFT_112677 and Debaryomyces hansenii CBS767 : DEHA2E02420g
C4_06290W	C4_06290W	0.417485	0.50771	0.198525	0.0990132	Ortholog(s) have chromatin DNA binding activity
C1_07170C	ZCF23	-0.022002	0.507259	0.981813	0.390091	Predicted Zn(II)2Cys6 transcription factor; ortholog of S. cerevisiae Gsm1; flow model biofilm induced
CR_04730W	CR_04730W	0.66009	0.506962	9.37025e-05	0.00325385	Has domain(s) with predicted membrane localization
C4_04630C	C4_04630C	-0.0510506	0.505454	0.899722	0.0695922	Protein of unknown function; transcript detected on high-resolution tiling arrays
C2_10170C	C2_10170C	0.773149	0.504554	0.025167	0.162197	Protein of unknown function; rat catheter and Spider biofilm induced
C2_10660W	ASH1	0.0311869	0.50437	0.893723	0.0010514	GATA-like transcription factor; localizes to daughter cell, hyphal tip cell nuclei; mRNA localization mediated by She3; required for WT virulence and filamentous growth on solid media; Ras1 repressed in yeast, Cyr1 repressed yeast, hyphae
C6_00580W	C6_00580W	-0.121226	0.503986	0.905732	0.530046	Ortholog of Candida albicans WO-1 : CAWG_05300
C4_00790C	MLH1	0.684501	0.503966	0.046994	0.154277	Putative mismatch repair protein; cell-cycle regulated periodic mRNA expression
C1_00120C	TRP1	0.212648	0.503603	0.326397	0.00702074	Phosphoribosylanthranilate isomerase; tryptophan biosynthesis; expected unifunctional, unlike trifunctional enzyme of some other fungi; complements E. coli trpC, S. cerevisiae trp1 mutant; CCT1 and TRP1 overlap; Spider biofilm repressed
C2_00160C	NAT2	0.283755	0.503403	0.399208	0.0953041	Putative N-terminal acetyltransferase; Hap43p-repressed gene; mutation confers hypersensitivity to toxic ergosterol analog
CR_09760W	MED21	0.190653	0.501411	0.408887	0.0102748	Ortholog(s) have RNA polymerase II repressing transcription factor binding, transcription coactivator activity, transcription corepressor activity
C2_05770W	C2_05770W	-0.079139	0.500499	0.911322	0.358284	Zn(II)2Cys6 domain transcription factor; regulated by Mig1 and Tup1; rat catheter and Spider biofilm induced
C7_02870C	TAF19	0.253731	0.499977	0.322885	0.0271433	Putative TFIID subunit; mutation confers hypersensitivity to amphotericin B; rat catheter biofilm induced
C7_04080C	C7_04080C	2.68607	0.499907	0.0353327	0.755665	Putative adhesin-like protein
CR_00420W	CR_00420W	0.288571	0.49924	0.541924	0.239223	Predicted membrane transporter; fucose:proton symporter family member, MFS superfamily; flow model biofilm induced
CR_03110W	CR_03110W	0.252245	0.498237	0.483827	0.115266	Ortholog(s) have role in mitochondrial translation and mitochondrion localization
C3_01570W	C3_01570W	0.136262	0.498205	0.658764	0.0449846	Has domain(s) with predicted phosphotransferase activity, alcohol group as acceptor activity and role in carbohydrate metabolic process
C2_10870W	C2_10870W	0.389277	0.497676	0.240741	0.110972	Ortholog(s) have fungal-type vacuole membrane localization
C2_07200W	C2_07200W	0.651136	0.497476	4.08396e-06	0.00054613	Ortholog(s) have DNA-directed 5'-3' RNA polymerase activity, RNA-directed 5'-3' RNA polymerase activity
C7_00220W	C7_00220W	0.254972	0.497159	0.551224	0.185367	Has domain(s) with predicted exonuclease activity and intracellular localization
C1_10290W	GCA1	0.271804	0.497045	0.60159	0.278279	Extracellular/plasma membrane-associated glucoamylase; expressed in rat oral infection; regulated by carbohydrates, pH, galactose; promotes biofilm matrix formation; flow model biofilm induced; Bcr1 repressed in RPMI a/a biofilms
C6_00010W	NRG2	0.227867	0.496625	0.907128	0.762368	Transcription factor; transposon mutation affects filamentous growth
C5_00170W	C5_00170W	0.0723299	0.496255	0.722221	0.00101254	Protein with predicted hydrolase domains; similar to a universal stress protein family protein; possibly essential, disruptants not obtained by UAU1 method; Spider biofilm repressed
C2_04490W	C2_04490W	0.180422	0.495961	0.344749	0.0021285	Similar to HMG-box variant of S. pombe; Spider biofilm repressed
C3_03940C	C3_03940C	1.09716	0.495745	0.403537	0.725514	Ortholog of Candida albicans WO-1 : CAWG_02711
C5_01120W	C5_01120W	0.18601	0.49568	0.873439	0.608404	Dubious open reading frame
CR_03860C	CR_03860C	0.413314	0.494897	0.103093	0.0414139	Putative protein similar to S. cerevisiae Mgr3p, a subunit of the i-AAA protease supercomplex that degrades misfolded mitochondrial proteins
C4_02750W	HIT1	1.14062	0.494854	6.72316e-05	0.11578	Ortholog of S. cerevisiae Hit1; protein of unknown function required for high temperature growth; flow model biofilm induced; Spider biofilm induced
CR_00010C	CR_00010C	0.145297	0.494723	0.671378	0.0751222	Protein similarity to mutator-like element (MULE) transposase
C1_05600W	GSL1	0.872301	0.493553	1.76566e-06	0.0102144	Beta-1,3-glucan synthase subunit; 10 predicted transmembrane regions; caspofungin induced; repressed by yeast-to-hypha transition; young biofilm repressed, induced by biofilm drug exposure; Bcr1-repressed in RPMI a/a biofilms
C3_00680C	C3_00680C	0.29975	0.493498	0.51259	0.230101	Ortholog of Candida albicans WO-1 : CAWG_02403
C4_07030W	MET16	-0.173485	0.49324	0.525523	0.0307855	Putative 3'-phosphoadenylsulfate reductase; sulfur amino acid metabolism; reports differ on regulation during biofilm formation; fungal-specific; possibly an essential gene, disruptants not obtained by UAU1 method; Hap43p-repressed gene
CM_00160C	ATP6	-0.376919	0.492654	0.78866	0.694597	Subunit 6 of the F0 sector of mitochondrial F1F0 ATP synthase, which is a large, evolutionarily conserved enzyme complex required for ATP synthesis
CR_06960W	CR_06960W	0.710676	0.492229	1.0489e-05	0.00304023	Ortholog(s) have ATP binding, DNA replication origin binding activity
C6_03830W	SAL6	0.751959	0.492028	0.000100294	0.0143666	Putative protein phosphatase of the Type 1 family; serine/threonine-specific; similar to S. cerevisiae Ppq1; mutant has virulence defect; Spider biofilm induced
CR_07560W	RGD3	-0.0240334	0.491976	0.938754	0.014228	Putative Rho GTPase activating protein; fungal-specific (no human or murine homolog)
C3_03630W	ECM18	0.242818	0.491821	0.481548	0.103162	Ortholog of S. cerevisiae : ECM18, C. glabrata CBS138 : CAGL0B01969g, C. parapsilosis CDC317 : CPAR2_103190, C. auris B8441 : B9J08_000758 and Debaryomyces hansenii CBS767 : DEHA2G08448g
C6_01790C	ZCF18	0.668333	0.491603	0.000168155	0.00700082	Putative Zn(II)2Cys6 transcription factor; heterozygous null mutant displays sensitivity to virgineone and decreased colonization of mouse kidneys
CR_07420W	KGD2	0.342624	0.491394	0.215768	0.0559998	Putative dihydrolipoamide S-succinyltransferase; induced in high iron; Hap43-repressed; Spider biofilm repressed
C1_04450C	FMA1	1.66926	0.491354	6.71491e-12	0.0715478	Putative oxidoreductase; induced by ciclopirox olamine; upregulation correlates with clinical development of fluconazole resistance; Spider biofilm repressed
C1_01720C	C1_01720C	0.44359	0.491331	0.190205	0.13165	H/ACA box small nucleolar RNA (snoRNA)
CR_05280W	CR_05280W	-0.503829	0.491263	0.538995	0.523563	Ortholog of Candida albicans WO-1 : CAWG_01857
C4_06560W	PGA15	0.41577	0.491195	0.262528	0.160806	Putative GPI-anchored protein
C3_06600C	C3_06600C	0.723511	0.491142	0.000549425	0.0239782	Ortholog(s) have role in mitochondrial genome maintenance, plasmid maintenance
C6_00790C	CTR1	2.35915	0.490956	9.00604e-33	0.0275979	Copper transporter; transcribed in low copper; induced Mac1, Tye7, macrophage interaction, alkaline pH via Rim101; 17-beta-estradiol repressed; complements S. cerevisiae ctr1 ctr3 copper transport mutant; flow model/Spider biofilm induced
C5_05150C	C5_05150C	0.531729	0.490868	0.011619	0.0198191	Ortholog(s) have protein-lysine N-methyltransferase activity, role in peptidyl-lysine methylation, peptidyl-lysine monomethylation, peptidyl-lysine trimethylation and nucleolus localization
C3_07100C	C3_07100C	0.568481	0.489911	0.0410123	0.0802678	Ortholog(s) have mRNA binding activity, role in 3'-UTR-mediated mRNA destabilization, mitochondrion organization and P-body, cytoplasmic stress granule, perinuclear region of cytoplasm localization
C5_02170C	GCD11	0.684808	0.489884	3.0909e-05	0.0036972	Gamma subunit of translation initiation factor eIF2; involved in identification of the start codon; likely essential for growth, based on an insertional mutagenesis strategy; Spider biofilm repressed
CR_02190C	SEF1	-0.105292	0.489622	0.832263	0.207295	Zn2-Cys6 transcription factor; regulates iron uptake; negatively regulated by Sfu1p, positively regulated by Tbf1; promotes virulence in mice; mutants display decreased colonization of mouse kidneys; Spider biofilm induced
C4_02930W	C4_02930W	0.61176	0.488916	0.720057	0.765925	Protein of unknown function; Ras1 and Cyr1 repressed; rat catheter and Spider biofilm induced
C1_13790C	C1_13790C	0.451102	0.48879	0.0126875	0.00582239	Ortholog(s) have role in [4Fe-4S] cluster assembly, protein maturation by [4Fe-4S] cluster transfer and mitochondrial matrix localization
C2_02940W	MET1	-0.561861	0.488377	0.0509557	0.0910715	Putative uroporphyrin-3 C-methyltransferase, methionine biosynthesis enzyme; upregulated by human whole blood or polymorphonuclear (PMN) cells; Hog1p-induced; fungal-specific (no human or murine homolog); Hap43p-repressed
C5_00180W	AFL1	0.518788	0.488147	0.00178037	0.00324435	Ortholog(s) have 2 iron, 2 sulfur cluster binding, diphosphoinositol-pentakisphosphate kinase activity and inositol 1,5-bisdiphosphate 2,3,4,6-tetrakisphosphate 1-diphosphatase activity, more
C5_04320C	C5_04320C	0.377768	0.488016	0.0797184	0.0172064	RNI-like superfamily domain-containing protein; early-stage flow model biofilm induced; Spider biofilm induced
C5_01530C	C5_01530C	0.451228	0.487579	0.0399639	0.0232532	Ortholog of C. dubliniensis CD36 : Cd36_50820, C. parapsilosis CDC317 : CPAR2_501670, C. auris B8441 : B9J08_002922 and Candida tenuis NRRL Y-1498 : CANTEDRAFT_115294
CR_03560W	CR_03560W	0.294626	0.487505	0.23286	0.0297204	Has domain(s) with predicted role in anaphase-promoting complex-dependent catabolic process, regulation of mitotic metaphase/anaphase transition and anaphase-promoting complex localization
C2_07490W	HEM15	0.44965	0.486016	0.0677174	0.0425985	Putative ferrochelatase involved in heme biosynthesis; transcript not regulated by iron levels and not affected by a yfh1 null mutation; Spider biofilm repressed
C1_06750W	C1_06750W	0.6081	0.485866	0.219132	0.330536	Protein of unknown function; Spider biofilm induced
C1_07530W	C1_07530W	0.00541965	0.485848	0.995812	0.344906	Ortholog of Candida albicans WO-1 : CAWG_00667
C2_00260C	MUQ1	0.0998949	0.48499	0.798466	0.108707	Putative choline phosphate cytidylyltransferase/phosphoethanolamine cytidylyltransferase; repressed in hyphae compared vs yeast; Hap43-repressed; flow model biofilm induced; Spider biofilm repressed
CR_03390C	YKU80	0.503037	0.484777	0.0248722	0.0296954	Yku70p-Yku80p Ku complex subunit involved in nonhomologous end joining during double-strand break repair repair; Hap43-repressed gene; flow model biofilm induced
C2_09130C	IFF6	0.456419	0.484334	0.124864	0.093346	Putative GPI-anchored adhesin-like protein; opaque-specific transcript; macrophage-induced gene; Hap43-repressed gene; Spider biofilm induced
C2_00800C	PGA27	1.33938	0.484135	4.45909e-11	0.030218	Putative GPI-anchored protein
C4_02510W	C4_02510W	0.366778	0.483076	0.125504	0.0323309	Predicted membrane transporter; member of the monocarboxylate porter (MCP) family, major facilitator superfamily; Hap43-induced gene; alkaline upregulated by Rim101; possibly an essential gene, disruptants not obtained by UAU1 method
C3_06350W	C3_06350W	0.164375	0.482913	0.505513	0.0186858	Ortholog(s) have transcription coactivator activity, role in RNA polymerase II preinitiation complex assembly, positive regulation of transcription by RNA polymerase II and core mediator complex localization
C3_04720C	C3_04720C	0.406484	0.482763	0.113432	0.0499267	Protein of unknown function; Spider biofilm induced
C5_03760C	MTR10	0.628043	0.482181	0.000216257	0.00536676	Putative importin; member of a family of fungal-specific nuclear importins; Mig1-regulated
C1_12540W	C1_12540W	0.216479	0.481169	0.28214	0.00592117	Ortholog of C. dubliniensis CD36 : Cd36_11720, C. parapsilosis CDC317 : CPAR2_201890, C. auris B8441 : B9J08_003468 and Candida tenuis NRRL Y-1498 : CANTEDRAFT_91948
C1_13950C	C1_13950C	1.27939	0.480645	1.17792e-05	0.140769	Ortholog(s) have Atg8 ligase activity, enzyme activator activity, protein tag activity
CR_02090C	CET1	0.117483	0.480042	0.582357	0.00457927	mRNA 5'-triphosphatase; large subunit of mRNA capping enzyme; positively regulates Ceg1 activity; functional homolog of S. cerevisiae Cet1; Cet1 and Cgt1 form a 2:1 complex; flow model biofilm induced
C2_00240C	SOD6	0.473967	0.480039	0.051316	0.0449846	Copper-containing superoxide dismutase; gene family includes SOD1, SOD4, SOD5, and SOD6; gene may contain an intron; Hap43-repressed; flow model and rat catheter biofilm induced
CR_08120C	DCP2	0.542184	0.478984	0.0010381	0.00397949	Ortholog(s) have chromatin binding, hydrolase activity, m7G(5')pppN diphosphatase activity, mRNA binding activity
CR_09090C	CR_09090C	0.179488	0.477104	0.346108	0.00311045	Ortholog of C. dubliniensis CD36 : Cd36_34510, Candida tropicalis NEW ASSEMBLY : CTRG1_05938, Candida tropicalis MYA-3404 : CTRG_05938 and Candida albicans WO-1 : CAWG_02183
C2_03450W	C2_03450W	0.447822	0.476876	0.0130856	0.00709786	Protein required for respiratory growth
C2_01970C	ROD1	0.247792	0.476276	0.535975	0.175602	Protein similar to S. cerevisiae Rod1;a membrane protein with a role in drug tolerance; repressed by Rgt1; mutant is viable
C1_05910W	SIP5	0.339236	0.476061	0.404885	0.205827	Protein of unknown function; flow model, rat catheter and Spider biofilm induced
C1_14410W	C1_14410W	0.14169	0.476056	0.638622	0.0517975	Ortholog of S. cerevisisae/S. pombe Lsm5; Lsm (Like Sm) protein involved in mRNA decay; Predicted ORF from Assembly 19; removed from Assembly 20; restored based on comparative genome analysis; flucytosine induced
CR_01480W	PRS	1.12612	0.475822	1.82831e-08	0.0283636	Putative prolyl-tRNA synthetase; monofunctional Class II synthetase; gene is constitutively expressed
C6_04610C	NAG3	2.0726	0.47565	9.55246e-35	0.0107719	Putative MFS transporter; similar to Nag4; required for wild-type mouse virulence and cycloheximide resistance; in gene cluster that includes genes encoding enzymes of GlcNAc catabolism; Spider biofilm repressed
C2_00520W	DFG5	0.207076	0.475507	0.15477	0.000208363	N-linked mannoprotein of cell wall and membrane; possible signal transducer; role in hyphal growth and HWP1 induction in alkaline pH; GPI modification predicted; dfg5 dcw1 double mutant is inviable; caspofungin-induced, fungal-specific
C1_01580W	C1_01580W	0.124594	0.474291	0.74001	0.110802	Ortholog(s) have structural constituent of ribosome activity and fungal-type vacuole, mitochondrial large ribosomal subunit localization
C1_03510C	C1_03510C	0.715305	0.474208	0.00118526	0.0396376	Protein of unknown function; present in exponential and stationary phase yeast; identified in extracts from biofilm and planktonic cells; flow model biofilm induced gene; GlcNAc-induced protein
C2_08060W	C2_08060W	0.552752	0.473632	0.0119868	0.0328643	Protein of unknown function; Spider biofilm induced
C1_06510C	C1_06510C	0.319676	0.472984	0.159414	0.024826	Predicted MFS membrane transporter; member of the monocarboxylate porter (MCP) family; Spider biofilm induced
C3_06610W	C3_06610W	0.287064	0.472613	0.319335	0.0694531	Ortholog(s) have protein binding, bridging activity, role in septin ring assembly and cellular bud neck, cellular bud neck septin ring localization
C2_00770W	C2_00770W	-0.0932454	0.471643	0.812757	0.121031	Putative protein of unknown function; Hap43p-repressed gene; mutation confers hypersensitivity to toxic ergosterol analog, and to amphotericin B
C3_04730C	C3_04730C	-0.560064	0.471621	0.539951	0.589072	Protein of unknown function; transcript induced by benomyl treatment
C7_01070C	C7_01070C	0.590416	0.470578	0.000301663	0.00458031	Ortholog(s) have role in reciprocal meiotic recombination
C2_01650W	C2_01650W	0.451242	0.469954	0.183985	0.15295	Ortholog(s) have mRNA (N6-adenosine)-methyltransferase activity, role in mRNA methylation, meiotic cell cycle, negative regulation of pseudohyphal growth and RNA N6-methyladenosine methyltransferase complex localization
C4_04940W	C4_04940W	1.09601	0.469883	7.37886e-06	0.0805232	Ortholog of C. dubliniensis CD36 : Cd36_44580
C1_13180W	C1_13180W	-0.195403	0.468745	0.78866	0.442043	Ortholog of C. dubliniensis CD36 : Cd36_12240, C. parapsilosis CDC317 : CPAR2_801750, C. auris B8441 : B9J08_002031, Candida tenuis NRRL Y-1498 : CANTEDRAFT_135403 and Pichia stipitis Pignal : PICST_29111
C1_13580W	SEC18	0.31144	0.468654	0.352106	0.126442	Functional homolog of S. cerevisiae Sec18p, which acts in protein transport; conserved ATP binding site; not glycosylated
C3_05360C	C3_05360C	1.26172	0.468311	2.23693e-05	0.158211	ATP-dependent LON protease family member; Hap43-repressed gene; regulated by Gcn2 and Gcn4; Spider biofilm induced
C4_06260W	PGA43	0.649301	0.466794	0.00309851	0.039922	Putative GPI-anchored protein
C4_06650W	C4_06650W	0.597785	0.465848	0.00254756	0.0216205	Ortholog(s) have cargo adaptor activity, phosphatidylinositol-3-phosphate binding activity
C5_01300C	C5_01300C	0.920332	0.465819	2.93809e-05	0.0494546	Ortholog(s) have mRNA 3'-UTR binding activity, role in regulation of mRNA stability, regulation of phosphate metabolic process and cytoplasm localization
CR_07190W	CR_07190W	-0.0503256	0.465551	0.838251	0.00812366	Ortholog(s) have GTPase activator activity and role in establishment or maintenance of actin cytoskeleton polarity, small GTPase mediated signal transduction
C7_00270W	C7_00270W	1.24306	0.465254	5.92696e-09	0.0475661	Ortholog(s) have fluoride transmembrane transporter activity, role in cellular detoxification of fluoride, fluoride export across plasma membrane, fluoride transmembrane transport and plasma membrane localization
CR_04310C	CR_04310C	0.224047	0.465218	0.51259	0.118704	Ortholog(s) have RNA polymerase I general transcription initiation factor activity, RNA polymerase I upstream control element sequence-specific DNA binding activity and role in nucleolar large rRNA transcription by RNA polymerase I
C4_01880W	TYR1	0.413393	0.465089	0.0486932	0.0224063	Putative prepephenate dehydrogenase; enzyme of tyrosine biosynthesis; fungal-specific (no human or murine homolog)
C6_01590W	C6_01590W	0.289876	0.464979	0.0961909	0.00381048	Protein of unknown function; flow model biofilm induced
C3_03760W	C3_03760W	1.15753	0.464652	4.99239e-06	0.0967399	Putative diacylglycerol acyltransferase; catalyzes the terminal step of triacylglycerol formation; flow model biofilm induced; Spider biofilm induced
C1_14060W	C1_14060W	0.288207	0.464642	0.0285089	0.000159887	Glucan 1,3-beta-glucosidase; regulated by Nrg1, Tup1 and possibly Tac1; induced by NO and during cell wall regeneration; stationary phase enriched; possibly essential (UAU1 method); F-12/CO2 early biofilm induced; flow biofilm repressed
C2_06390C	IMH3	-0.103428	0.464627	0.633557	0.00614046	Inosine monophosphate (IMP) dehydrogenase; enzyme of GMP biosynthesis; target of mycophenolic acid and mizoribine monophosphate; antigenic during infection; repressed in core stress response; snoRNA snR54 encoded within IMH3 intron
C1_10550C	GCA2	0.454769	0.464533	0.393286	0.369158	Predicted extracellular glucoamylase; induced by ketoconazole; possibly essential, disruptants not obtained by UAU1 method; promotes biofilm matrix formation; Spider biofilm induced; Bcr1-induced in RPMI a/a biofilms
C2_09170W	SLP2	0.00651995	0.463306	0.988414	0.0548971	Protein similar to stomatin mechanoreception protein
C6_03190C	C6_03190C	-0.206118	0.463162	0.798466	0.496065	Ortholog of Candida albicans WO-1 : CAWG_05051
C6_00520W	C6_00520W	-0.0517529	0.462794	0.923338	0.229838	Predicted ORF from Assembly 19; removed from Assembly 20; restored based on comparative genome analysis
C6_03150C	C6_03150C	0.448488	0.462359	0.00774939	0.00531838	Ortholog(s) have extracellular region localization
C3_04530C	TEC1	0.723083	0.461685	3.99434e-05	0.0118886	TEA/ATTS transcription factor; white cell pheromone response, hyphal gene regulation; required for Spider and RPMI biofilm formation; regulates BCR1; Cph2 regulated transcript; alkaline, rat catheter, Spider, flow model biofilm induced
C1_00760W	C1_00760W	0.0558529	0.461167	0.765275	0.000603822	Protein of unknown function; transcript detected on high-resolution tiling arrays
CR_00530W	CR_00530W	0.31743	0.461164	0.785424	0.659588	Ortholog of C. dubliniensis CD36 : Cd36_25640, C. parapsilosis CDC317 : CPAR2_803740, Candida tropicalis MYA-3404 : CTRG_01022 and Candida albicans WO-1 : CAWG_01412
C1_03440C	C1_03440C	-0.00113269	0.460898	0.996416	8.05678e-05	Predicted aldehyde dehydrogenase domain; virulence-group-correlated expression
C1_02830W	C1_02830W	0.262182	0.460738	0.309328	0.0461694	Ortholog of C. dubliniensis CD36 : Cd36_02630, C. parapsilosis CDC317 : CPAR2_108390, C. auris B8441 : B9J08_003270 and Candida tenuis NRRL Y-1498 : CANTEDRAFT_115724
C7_03720C	HIS7	0.7134	0.460652	0.00224348	0.0598906	Putative imidazole glycerol phosphate synthase; histidine biosynthesis; no human/murine homolog; transcription induced by histidine starvation; regulated by Gcn2p and Gcn4p; higher protein level in stationary phase
C7_03340C	PRR2	1.25292	0.459812	0.000587063	0.266191	Putative serine/threonine protein kinase; mutation confers resistance to 5-fluorocytosine (5-FC)
C7_04310C	C7_04310C	0.159704	0.459098	0.594803	0.0646328	Butyrobetaine dioxygenase, the fourth enzyme of the carnitine biosynthesis pathway
C3_03180C	PNP1	0.432919	0.458987	0.0543934	0.0372847	Purine nucleoside phosphorylase; metabolizes inosine and guanosine nucleosides; in the nicotinamide riboside salvage pathway; Spider biofilm repressed
C7_04320W	C7_04320W	0.260003	0.458528	0.476523	0.156382	Protein of unknown function; Hap43-repressed gene
C4_00890W	ARO1	1.33096	0.458522	1.98663e-11	0.0357676	Putative pentafunctional arom enzyme; required for aromatic amino acid biosynthesis; involved in cell wall integrity and formation of biofilm; fungal-specific (no human or murine homolog); Gcn2p-, Gcn4p-regulated
CR_09460C	CR_09460C	0.0540485	0.458085	0.819698	0.0073	Protein of unknown function; Spider biofilm induced
C1_04310C	GIG1	-0.414715	0.457715	0.195996	0.133689	Protein induced by N-acetylglucosamine (GlcNAc); localized in cytoplasm; mutation causes increased resistance to nikkomycin Z
CR_00500C	CR_00500C	-0.301114	0.456742	0.787138	0.635755	Highly conserved U5 small nuclear RNA involved in splicing; exists predominantly as a short form lacking the 3' 18 nt of the annotated sequence, but full-length transcript is also present in vivo; ortholog of S. cerevisiae SNR7-L and SNR7-S
C5_00580W	C5_00580W	0.35871	0.456693	0.0726384	0.0163764	Ortholog of Candida albicans WO-1 : CAWG_04452
CR_06260W	CR_06260W	0.621888	0.456323	0.00336014	0.0371702	Protein of unknown function; flow model biofilm induced
CR_07280W	FRE30	0.976849	0.454352	0.00759054	0.259436	Protein with similarity to ferric reductases; downregulated in response to amphotericin B, estradiol, or ciclopirox olamine, and upregulated by interaction with macrophage; un-merged from orf19.6139 in a revision of Assembly 21
C1_13980C	DUR7	0.734663	0.454324	3.78608e-05	0.0149116	Putative urea transporter; fungal-specific (no human or murine homolog)
C2_05390C	C2_05390C	0.107604	0.453691	0.855932	0.332231	Ortholog of C. dubliniensis CD36 : Cd36_19870, C. parapsilosis CDC317 : CPAR2_209420, C. auris B8441 : B9J08_003636 and Candida tenuis NRRL Y-1498 : CANTEDRAFT_100922
C5_04280C	GLN3	0.747981	0.453648	0.000796949	0.0543292	GATA transcription factor, involved in regulation of nitrogen starvation-induced filamentous growth; regulates transcription of Mep2 ammonium permease; regulated by Gcn2 and Gcn4; mRNA binds She3; Spider biofilm induced
CR_07700W	CR_07700W	1.44686	0.453136	6.8677e-10	0.0846201	Has aminoglycoside phosphotransferase and protein kinase domains; rat catheter and flow model biofilm induced
C1_14450C	C1_14450C	0.0999422	0.452982	0.626855	0.00480781	Putative X-Pro aminopeptidase; Spider biofilm repressed
CR_07130C	ALK8	1.13199	0.452866	0.00347201	0.300658	Alkane-inducible cytochrome P450; catalyzes hydroxylation of lauric acid to hydroxylauric acid; overproduction causes fluconazole resistance in WT and causes multidrug resistance in a cdr1 cdr2 double mutant; rat catheter biofilm repressed
C1_10630C	C1_10630C	0.151517	0.452553	0.644573	0.0952287	Has domain(s) with predicted role in mitotic sister chromatid cohesion
C5_04990W	C5_04990W	-0.630336	0.45173	0.0604652	0.188316	Ortholog(s) have DNA-directed 5'-3' RNA polymerase activity, RNA polymerase III activity and role in tRNA transcription by RNA polymerase III, transcription initiation from RNA polymerase III promoter
CR_02120C	CR_02120C	0.260177	0.451533	0.242593	0.0247657	C2H2 zinc finger transcription factor; expression reduced in ssr1 null mutant; flow model biofilm induced
C7_04050W	HLJ1	0.239697	0.451427	0.360069	0.0528719	Putative HSP40 co-chaperone; repressed during the mating process
C3_07590W	C3_07590W	-0.123582	0.451143	0.755503	0.15295	Protein of unknown function; repressed by alpha pheromone in SpiderM medium; Spider biofilm induced
C1_12610W	C1_12610W	-0.278043	0.450996	0.394677	0.126485	Ortholog(s) have structural constituent of ribosome activity and mitochondrial large ribosomal subunit localization
C5_05260W	PSY4	0.478176	0.450587	0.178641	0.197735	Regulatory subunit of protein phosphatase PP4; required for recovery from filamentation induced by DNA damage; mutants show increased virulence
C1_01640W	RPS42	0.137028	0.450052	0.412211	0.00114694	Predicted ribosomal protein S4, component of the small ribosomal subunit; has paralog RPS41
CR_04370W	CR_04370W	-0.0197715	0.449753	0.948665	0.0199957	Protein of unknown function; flow model biofilm induced
CR_05940W	CEK2	0.309829	0.449265	0.799055	0.68349	MAP kinase required for wild-type efficiency of mating; component of the signal transduction pathway that regulates mating; ortholog of S. cerevisiae Fus3; induced by Cph1, pheromone; transposon mutation affects filamentous growth
C7_02520W	C7_02520W	0.123277	0.449061	0.553809	0.00726638	Ortholog of C. dubliniensis CD36 : Cd36_72260, C. parapsilosis CDC317 : CPAR2_702840, Candida tenuis NRRL Y-1498 : CANTEDRAFT_115664 and Debaryomyces hansenii CBS767 : DEHA2B05940g
C6_01850W	C6_01850W	0.122408	0.448896	0.664469	0.0478677	Ortholog(s) have histone binding activity, role in chromatin remodeling, histone exchange and Swr1 complex localization
C6_04490W	LIP4	0.703061	0.447948	0.00632855	0.0976711	Secreted lipase, member of a differentially expressed lipase gene family with possible roles in nutrition and/or in creating an acidic microenvironment; expressed more strongly during mucosal infections than during systemic infections
C3_07870W	C3_07870W	0.0896577	0.447797	0.95559	0.710711	Ortholog of Candida albicans WO-1 : CAWG_03093
C4_02730C	C4_02730C	0.118258	0.447437	0.904171	0.567527	Ortholog of Candida albicans WO-1 : CAWG_03525
CR_03310C	CR_03310C	-0.034905	0.447267	0.903318	0.0231276	Putative transcription factor with zinc finger DNA-binding motif
C1_12180C	C1_12180C	0.314649	0.446739	0.302687	0.112141	Protein of unknown function; Hap43-repressed gene
C3_00790W	C3_00790W	0.760113	0.446546	0.0212327	0.202383	Ortholog of S. cerevisiae Elm1; a serine/threonine protein kinase that regulates cellular morphogenesis, septin behavior, and cytokinesis in S. cerevisiae; possibly an essential gene, disruptants not obtained by UAU1 method
C3_05460W	C3_05460W	0.452361	0.445702	0.118386	0.116486	Ortholog of C. dubliniensis CD36 : Cd36_85460, C. parapsilosis CDC317 : CPAR2_405760, C. auris B8441 : B9J08_000903 and Candida tenuis NRRL Y-1498 : CANTEDRAFT_116052
C2_02880C	EBP7	-0.347705	0.445093	0.149264	0.0508521	Putative NADPH oxidoreductase; mutation confers hypersensitivity to toxic ergosterol analog; oxidative stress-induced via Cap1p
CR_06110C	RFX1	0.157734	0.444903	0.653505	0.128362	Transcription factor; involved in DNA damage responses, morphogenesis, and virulence; Spider biofilm induced
C1_01190C	C1_01190C	1.05235	0.444866	0.0017337	0.233122	Flavin-containing monooxygenase; catalyzes oxidation of biological thiols to maintain the ER redox buffer ratio for correct folding of disulfide-bonded proteins; Spider biofilm repressed
C5_04180W	C5_04180W	-0.0552455	0.444805	0.925965	0.307485	Putative benzene desulfurase; induced by nitric oxide independent of Yhb1p
C1_00730C	CMP1	0.79456	0.443729	9.09021e-10	0.00103625	Catalytic subunit of calcineurin (Ca[2+]-calmodulin-regulated S/T protein phosphatase); required for wild-type virulence, resistance to high pH, Na(+), Li(+), Mn(2+), and fluconazole tolerance; micafungin is fungicidal to null mutant
C3_07620C	RIT1	-0.384182	0.44366	0.0402486	0.0136576	Putative initiator tRNA methionine ribosyltransferase; fungal-specific (no human or murine homolog)
C4_04750W	C4_04750W	0.536996	0.443646	0.00434654	0.0203907	Ortholog(s) have role in negative regulation of gluconeogenesis, proteasome-mediated ubiquitin-dependent protein catabolic process, traversing start control point of mitotic cell cycle and GID complex localization
C3_05340W	DIE2	1.12196	0.443493	8.38148e-08	0.0539416	Ortholog(s) have dolichyl-phosphate-glucose-glycolipid alpha-glucosyltransferase activity, role in protein N-linked glycosylation and endoplasmic reticulum membrane localization
C5_05140W	C5_05140W	0.996022	0.443151	1.45609e-06	0.0487218	Has domain(s) with predicted 2-dehydropantoate 2-reductase activity, NADP binding, coenzyme binding, oxidoreductase activity, oxidoreductase activity, acting on the CH-OH group of donors, NAD or NADP as acceptor activity
C2_00820W	C2_00820W	0.701882	0.442699	0.000314784	0.0302433	Ortholog(s) have role in mitochondrial tRNA wobble uridine modification and mitochondrial inner membrane localization
C1_11610C	C1_11610C	-0.286119	0.442161	0.507843	0.262281	Protein similar to A. nidulans CysA serine O-trans-acetylase; suggests that C. albicans uses an O-acetyl-serine (OAS) pathway of sulfur assimilation; F-12/CO2 early biofilm induced; Spider biofilm induced
C1_06720C	C1_06720C	0.585008	0.441493	0.0212086	0.0903952	Has domain(s) with predicted oxidoreductase activity and role in oxidation-reduction process
C2_03870W	GNA1	0.0521029	0.441273	0.83252	0.0129725	Glucosamine-6-phosphate acetyltransferase; enzyme of UDP-GlcNAc biosynthesis; required for viability in absence of GlcNAc supplementation; required for persistent infection and wild-type virulence in mouse systemic infection
C2_09010W	STB3	0.256978	0.440976	0.605129	0.319562	Putative SIN3-binding protein 3 homolog; caspofungin induced; macrophage/pseudohyphal-repressed; rat catheter biofilm induced
C3_00990C	C3_00990C	0.547183	0.44087	0.344865	0.444876	Ortholog of S. cerevisiae : YGL138C, C. glabrata CBS138 : CAGL0H08910g, C. dubliniensis CD36 : Cd36_80910, C. parapsilosis CDC317 : CPAR2_102230 and C. auris B8441 : B9J08_002616
C5_03880C	C5_03880C	-0.0252203	0.437912	0.976401	0.412864	Protein with Mob2p-dependent hyphal regulation; fluconazole-induced
CR_07620W	AAT21	0.956017	0.437573	0.00134158	0.180065	Putative aspartate aminotransferase; stationary phase enriched protein; Gcn4-regulated; Spider biofilm induced
C6_02660C	C6_02660C	0.561525	0.435987	0.0614789	0.15295	Has domain(s) with predicted amidase activity, carbon-nitrogen ligase activity, with glutamine as amido-N-donor activity
C1_09250W	CRP1	-0.0195989	0.435565	0.978156	0.315929	Copper transporter; CPx P1-type ATPase; mediates Cu resistance; similar to Menkes and Wilson disease proteins; copper-induced; Tbf1-activated; suppresses Cu sensitivity of S. cerevisiae cup1 mutant; flow model biofilm induced
C1_13600W	C1_13600W	0.0947922	0.435533	0.854239	0.274626	Ortholog of S. cerevisiae : YBL029W, C. glabrata CBS138 : CAGL0F04125g, C. parapsilosis CDC317 : CPAR2_201430, C. auris B8441 : B9J08_000642 and Candida tenuis NRRL Y-1498 : CANTEDRAFT_136724
C4_00560C	MMM1	0.198854	0.434732	0.548473	0.129963	Subunit of ER-mitochondrion tether ERMES complex, required for evasion of host immune response
C4_06280C	C4_06280C	0.50662	0.434424	0.0292252	0.0637659	Predicted oxidoreductase; rat catheter biofilm induced
C5_02540C	SPR28	0.381782	0.434162	0.0225697	0.00744073	Septin; similar to S. cerevisiae meiotic/sporulation septin; mutant has no obvious phenotype; two introns with noncanonical branch site and 5' splice site, respectively; splicing inhibited upon exposure to alpha-factor
C2_08580W	C2_08580W	0.432082	0.433155	0.418838	0.403438	Possible pseudogene; similar to Ywp1p; ORF extended upstream from the initiating Met of orf19.3621 has a stop codon in the region corresponding to the Ywp1p signal peptide; disruption causes no apparent phenotype; no expression detected
C6_02050W	DBR1	0.548383	0.432863	0.0749286	0.164889	Debranchase; homozygous mutant accumulates lariat intermediates of mRNA splicing; rat catheter biofilm repressed
C1_13040C	C1_13040C	0.367359	0.431497	0.594803	0.504131	C/D box small nucleolar RNA (snoRNA)
C1_07060C	C1_07060C	-0.129726	0.431218	0.710207	0.127992	Ortholog of S. cerevisiae : YIL156W-B, C. glabrata CBS138 : CAGL0H06732g, C. dubliniensis CD36 : Cd36_06600, C. parapsilosis CDC317 : CPAR2_208850 and C. auris B8441 : B9J08_005435
C4_01260W	RLM1	-0.143794	0.430301	0.527109	0.0220885	Putative transcription factor; required for wild-type resistance to cell wall perturbation, caspofungin treatment; regulates caspofungin induction of PGA13
CR_10370W	HCR1	0.0661051	0.430135	0.864244	0.139143	Putative translation initiation factor; repressed upon phagocytosis by murine macrophage; Spider biofilm repressed
C4_01870C	ERG8	0.240583	0.429782	0.143933	0.00397949	Putative phosphomevalonate kinase; enzyme of the mevalonate pathway of isoprenoid biosynthesis; transcript regulated by Nrg1; possible drug target; not conserved in H. sapiens
C2_06400C	C2_06400C	-0.249151	0.429767	0.75602	0.542786	C/D box small nucleolar RNA (snoRNA); snR54 is encoded within the intron of orf19.18/IMH3
C7_00100W	FRP2	0.192582	0.429447	0.366385	0.0206752	Putative ferric reductase; alkaline induced by Rim101; fluconazole-downregulated; upregulated in the presence of human neutrophils; possibly adherence-induced; regulated by Sef1, Sfu1, and Hap43
C2_02030W	ARO3	1.34264	0.429356	1.16776e-09	0.0814618	3-deoxy-D-arabinoheptulosonate-7-phosphate synthase; aromatic amino acid synthesis; GCN-regulated; feedback-inhibited by phe if expressed in S. cerevisiae; decreased in stationary phase; flow model biofilm repressed
C1_04960C	C1_04960C	0.381452	0.429182	0.253092	0.177693	Ortholog(s) have role in SCF-dependent proteasomal ubiquitin-dependent protein catabolic process, cellular response to DNA damage stimulus, cellular response to methylmercury
C5_02440C	C5_02440C	0.792343	0.428908	0.00889432	0.186936	Ortholog(s) have protein serine/threonine kinase activity
CR_09500C	CR_09500C	0.0919316	0.428414	0.744166	0.0490547	Ortholog(s) have ATP binding activity
C2_05650W	VPS35	0.483381	0.428186	0.0930341	0.135701	Putative role in vacuolar sorting; downregulated in biofilm; induced upon adherence to polystyrene
C3_04150W	C3_04150W	-0.215438	0.427525	0.607561	0.241262	U3 small nucleolar RNA (snoRNA)
C3_02970C	C3_02970C	0.701077	0.426805	9.37594e-07	0.00413692	Ortholog(s) have SUMO binding, SUMO ligase activity, metalloendopeptidase activity, metallopeptidase activity
C7_02660C	C7_02660C	0.731137	0.426107	0.0874522	0.34853	Protein of unknown function that may function in RNA processing; filament induced
C1_09790C	C1_09790C	-0.128887	0.426104	0.522246	0.00964727	Ortholog(s) have 3'-5' RNA helicase activity, RNA binding, polynucleotide adenylyltransferase activity, protein binding, bridging activity
C1_00520W	C1_00520W	1.23913	0.425153	0.000208853	0.265	Ortholog(s) have phosphatase activity and role in dephosphorylation
C1_03890W	C1_03890W	-0.336033	0.424251	0.658306	0.535343	Ortholog of Candida albicans WO-1 : CAWG_01004
C2_01910W	C2_01910W	1.30629	0.424201	1.0338e-07	0.125041	Has domain(s) with predicted aminoacyl-tRNA hydrolase activity
C4_01950W	C4_01950W	0.715102	0.423739	1.72124e-08	0.00130421	Putative F-actin-capping protein subunit beta; possibly an essential gene, disruptants not obtained by UAU1 method
C4_00050W	C4_00050W	0.290259	0.422637	0.165562	0.0297665	Ortholog of C. dubliniensis CD36 : Cd36_40110, C. parapsilosis CDC317 : CPAR2_402300, C. auris B8441 : B9J08_003539 and Candida tenuis NRRL Y-1498 : CANTEDRAFT_94507
C1_09520C	C1_09520C	0.16464	0.421984	0.338555	0.00396807	Protein of unknown function; induced by nitric oxide
C1_07370C	CPH1	0.79266	0.421311	0.00147192	0.116062	Transcription factor; for mating, filamentation on solid media, pheromone-stimulated biofilms; in pathway with Ess1, Czf1; required with Efg1 for host cytokine response; regulates galactose metabolism genes; rat cathether biofilm repressed
C2_04830W	C2_04830W	-0.00811271	0.42114	0.990093	0.237925	Ortholog of C. dubliniensis CD36 : Cd36_19390, C. parapsilosis CDC317 : CPAR2_209600, C. auris B8441 : B9J08_004606 and Candida tenuis NRRL Y-1498 : CANTEDRAFT_134010
CR_10360C	CTM1	0.93709	0.420958	0.00115085	0.183556	Putative cytochrome c lysine methyltransferase; regulated by Gcn2 and Gcn4; transcript induced by Mnl1 under weak acid stress; early-stage flow model biofilm induced
C1_09240C	C1_09240C	0.569112	0.42075	0.0990611	0.232921	Protein of unknown function; induced during chlamydospore formation in both C. albicans and C. dubliniensis
C2_09250W	C2_09250W	0.0995833	0.420561	0.73115	0.0639796	Has domain(s) with predicted protein tyrosine phosphatase activity
C5_04520W	TIP41	0.434136	0.420174	0.0145675	0.0173586	Protein involved in TOR signaling pathway; regulates protein phosphatase 2A (PP2A) activity; regulates Rad53p during recovery from DNA damage
CR_00100C	EPL1	0.235267	0.419983	0.225917	0.0165383	Subunit of the NuA4 histone acetyltransferase complex
C1_13640W	CUP2	0.435038	0.419592	0.0307413	0.0360318	Putative copper-binding transcription factor; required for normal resistance to copper; activates transcription of metallothionein genes; Hap43-repressed; Spider biofilm induced
C7_01280C	C7_01280C	0.27181	0.419246	0.179495	0.0246898	Dihydrofolate synthetase involved in folic acid biosynthesis
C3_00050C	C3_00050C	0.449895	0.418881	0.313001	0.338122	Predicted ORF from Assembly 19; removed from Assembly 20; restored based on transcription data; almost identical to orf19.6113, orf19.4055, orf19.5370
C2_00670C	C2_00670C	-0.132366	0.41818	0.945219	0.784772	Ortholog of Candida albicans WO-1 : CAWG_03846
C3_00400C	C3_00400C	0.290146	0.418057	0.571131	0.373807	Putative patatin-like phospholipase; macrophage-regulated gene; fungal-specific (no human or murine homolog)
CR_10580W	PRO1	0.893329	0.417908	0.0123705	0.287869	Putative gamma-glutamyl kinase; transcript regulated by Nrg1; regulated by Gcn2 and Gcn4; Hap43-repressed gene; early-stage flow model biofilm induced gene
C1_01130W	C1_01130W	-0.854542	0.416858	0.0133073	0.269876	Putative ubiquitin ligase complex component; induced by heavy metal (cadmium) stress; Hog1-induced; transcript induced by Mnl1p under weak acid stress; flow model biofilm induced; Spider biofilm induced
C4_07210W	C4_07210W	0.244191	0.416732	0.355465	0.0798148	Ortholog(s) have acetyltransferase activity, histone acetyltransferase activity, role in chromatin silencing at telomere and SAS acetyltransferase complex, nuclear chromatin localization
C2_07720C	C2_07720C	0.439916	0.41657	0.0491831	0.0608181	Protein of unknown function; Spider biofilm induced
C7_01680C	C7_01680C	0.365001	0.416404	0.517242	0.435604	Protein of unknown function; rat catheter, flow model and Spider biofilm induced
C2_04030C	ACP12	0.133094	0.416008	0.622645	0.0609945	Putative mitochondrial acyl carrier protein
C7_02570C	RBP1	0.0208949	0.41594	0.933503	0.0100803	Peptidyl-prolyl cis-trans isomerase; rapamycin-binding protein; homozygous null mutation confers rapamycin resistance; regulated by Gcn4p; macrophage-induced protein; repressed in response to 3-AT; functional homolog of S. cerevisiae Rbp1p
C1_13270W	C1_13270W	0.518913	0.415437	0.00922838	0.0410598	Putative ATPase; predicted role in ER-associated protein catabolism; induced during chlamydospore formation in both C. albicans and C. dubliniensis; rat catheter biofilm repressed
C1_14250C	C1_14250C	0.644316	0.415304	0.0080571	0.103209	Putative protein of unknown function; mutation confers hypersensitivity to amphotericin B
C4_01430C	C4_01430C	-0.0631686	0.41457	0.871836	0.155937	Protein of unknown function; Hap43-induced gene
C1_02960C	C1_02960C	0.999167	0.413116	0.000429455	0.188865	Ortholog(s) have role in cellular ion homeostasis, mitochondrion inheritance, mitochondrion organization, regulation of cardiolipin metabolic process and mitochondrial inner membrane, mitochondrion localization
CR_08280W	CR_08280W	-0.035943	0.411844	0.904794	0.0484556	Ortholog of C. dubliniensis CD36 : Cd36_33870, C. parapsilosis CDC317 : CPAR2_204450, C. auris B8441 : B9J08_000583 and Candida tenuis NRRL Y-1498 : CANTEDRAFT_113827
CR_07200W	CR_07200W	0.111676	0.411434	0.753886	0.146395	Ortholog of C. dubliniensis CD36 : Cd36_32830, C. parapsilosis CDC317 : CPAR2_205930, C. auris B8441 : B9J08_003982 and Candida tenuis NRRL Y-1498 : CANTEDRAFT_115846
C2_00620C	C2_00620C	0.102443	0.411356	0.789856	0.172231	Ortholog(s) have protein-lysine N-methyltransferase activity and role in peptidyl-lysine trimethylation
C2_03180C	TOM1	0.161678	0.409649	0.609182	0.123053	Putative E3 ubiquitin ligase; transcript regulated by Nrg1 and Mig1
C3_01370C	PGA44	0.0801442	0.409116	0.900087	0.404116	Putative GPI-anchored protein
C5_01950C	RIM21	0.221502	0.408959	0.130595	0.00196056	Plasma membrane pH-sensor involved in the Rim101 pH response pathway; required for processing and activation of Rim101 and for alkaline pH-induced hyphal growth; Spider biofilm induced
CR_03220C	CR_03220C	0.494767	0.408535	0.204015	0.297866	Ortholog(s) have Atg8-specific protease activity
C2_01800W	C2_01800W	0.273037	0.40852	0.302195	0.088347	Predicted ORF in retrotransposon Tca16 with similarity to the Gag-Pol region of retrotransposons; added to Assembly 21 based on comparative genome analysis; overlaps orf19.1490.2, which is annotated as blocked reading frame
C2_03300W	HEM2	0.863369	0.408373	4.83542e-10	0.00552329	Putative porphobilinogen synthase; induced in high iron; protein level decrease in stationary phase cultures; Spider biofilm repressed
C2_08950W	C2_08950W	0.40483	0.407625	0.164865	0.151105	Predicted homeodomain-like transcription factor; also has a metal-binding Ada DNA repair protein domain; Spider biofilm induced
C2_02150C	C2_02150C	0.22379	0.406836	0.290482	0.0315512	Ortholog(s) have RNA binding activity and role in mRNA polyadenylation, pre-mRNA cleavage required for polyadenylation, regulation of mRNA 3'-end processing, response to DNA damage checkpoint signaling
C1_00080C	RCA1	-0.360255	0.40647	0.174231	0.110027	Protein involved in regulation of carbonic anhydrases; controls CO2 sensing; bZIP domain-containing transcription factor of the ATF/CREB family; null mutant displays slow growth, abnormal colony morphology and invasive growth
C3_04710W	ARV1	0.656841	0.40624	0.104222	0.339056	Lipid transporter involved in sterol trafficking and transport of glycosylphosphatidylinositol and sphingolipid precursors
C5_05130C	C5_05130C	1.28495	0.40613	2.18658e-11	0.0576382	Putative dephospho-CoA kinase; protein likely to be essential for growth, based on an insertional mutagenesis strategy
C1_10480W	DJP1	-0.129345	0.405964	0.460485	0.00488907	Similar to bacterial DnaJ; reported to have a role in peroxisome biogenesis; induced in low iron and upon adherence to polystyrene
CR_10190C	CR_10190C	0.330795	0.404956	0.0811873	0.0254464	Has domain(s) with predicted dynactin complex localization
C1_03310W	C1_03310W	0.525895	0.404056	0.00785225	0.0464038	Putative DNA translocase; Spider biofilm repressed
C2_08750W	C2_08750W	0.57456	0.403929	0.0291499	0.138548	Protein of unknown function; flow model biofilm induced
CR_01580C	DOT6	-0.106949	0.403094	0.670942	0.0454024	Protein with a predicted role in telomeric gene silencing and filamentation; repressed by high-level peroxide stress; Spider biofilm induced
C7_04290W	C7_04290W	-0.0274662	0.402608	0.939861	0.0976711	Ortholog(s) have role in mRNA splicing, via spliceosome
CM_00010W	RRNL	0.890509	0.402597	0.145332	0.546358	Mitochondrial ribosomal RNA of the large ribosomal subunit
C1_00580W	C1_00580W	0.617369	0.402129	0.0233529	0.157879	Protein of unknown function; Spider biofilm induced
C3_03730C	PHB1	0.121555	0.402037	0.540487	0.0134998	Putative prohibitin; identified in detergent-resistant membrane fraction (possible lipid raft component); predicted N-terminal acetylation; Hap43p-repressed gene
C4_05630W	C4_05630W	0.292254	0.401988	0.0178047	0.000630401	Putative RNA polymerase II subunit B44; heterozygous null mutant exhibits resistance to parnafungin in the C. albicans fitness test; Spider biofilm repressed
C3_02000W	RAD50	0.400727	0.401798	0.162574	0.151349	Putative DNA double-strand break repair factor; involved in response to oxidative stress and drug resistance; flow model biofilm repressed
C3_05700W	CHS4	-0.255576	0.400987	0.212535	0.0329612	Activator of Chs3p chitin synthase; required for wild-type wall chitin content, but not for hyphal growth; mutant resistant to Calcofluor white; prenylation and 2 transmembrane segments predicted; functional homolog of S. cerevisiae Chs4p
C5_02820C	C5_02820C	0.337449	0.400614	0.110546	0.0480007	Ortholog(s) have methylthioribulose 1-phosphate dehydratase activity and role in L-methionine salvage from methylthioadenosine
C5_04350C	C5_04350C	-0.0898987	0.400378	0.838	0.24684	Ortholog of S. cerevisiae : FSH3, C. glabrata CBS138 : CAGL0L11044g, C. dubliniensis CD36 : Cd36_54010, C. parapsilosis CDC317 : CPAR2_100920 and C. auris B8441 : B9J08_004360
CR_08700C	ARF1	-0.378101	0.400083	0.0793224	0.0564409	Golgi-localized ADP-ribosylation factor involved in regulation of the ER-mitochondria encounter structure (ERMES); one of several C. albicans ADP-ribosylation factors; N-myristoylprotein; substrate of Nmt1; Spider biofilm induced
C1_09850C	C1_09850C	0.349181	0.399671	0.145332	0.0826207	Ortholog of S. cerevisiae : YPL260W, C. dubliniensis CD36 : Cd36_09270, C. parapsilosis CDC317 : CPAR2_803450, C. auris B8441 : B9J08_002739 and Candida tenuis NRRL Y-1498 : CANTEDRAFT_131760
C4_00490W	C4_00490W	-0.455295	0.397977	0.0670871	0.107321	Has domain(s) with predicted role in peptidyl-diphthamide biosynthetic process from peptidyl-histidine and cytoplasm localization
C7_04040C	NPT1	0.185638	0.397606	0.270827	0.0071261	Putative nicotinate phosphoribosyltransferase, involved in NAD salvage pathway; fungal-specific (no human or murine homolog)
CR_01470W	CSP37	-0.450295	0.397357	0.104222	0.149682	Hyphal cell wall protein; role in progression of mouse systemic infection; predicted P-loop, divalent cation binding, N-glycosylation sites; expressed in yeast and hyphae; hyphal downregulated; stationary-phase enriched; GlcNAc-induced
C7_04100C	MED9	-0.0991841	0.397127	0.797849	0.193989	RNA polymerase II mediator complex subunit; Hap43p-repressed gene
C4_06310C	PGA41	0.414243	0.396438	0.208631	0.219379	Putative GPI-anchored protein; adhesin-like protein
C1_05800C	C1_05800C	0.00625115	0.395778	0.991443	0.233633	Ortholog of S. pombe replication termination factor Rtf2; Spider biofilm induced
C4_05260W	C4_05260W	-0.29809	0.395512	0.289959	0.131096	Subunit of Elongator complex; required for modification of wobble nucleosides in tRNA in S. cerevisiae; Hap43-induced gene
CR_04750W	CR_04750W	-1.15452	0.39547	0.000453972	0.28601	Protein of unknown function; Hap43-induced; rat catheter and Spider biofilm induced
C4_02820W	C4_02820W	0.290882	0.395114	0.656414	0.51039	Ortholog(s) have D-loop DNA binding, Y-form DNA binding, double-stranded DNA binding, four-way junction DNA binding activity, role in reciprocal meiotic recombination and MutSgamma complex, nuclear chromosome localization
C6_02080W	C6_02080W	-0.226589	0.394982	0.70955	0.465058	Ortholog of Candida albicans WO-1 : CAWG_05160
C4_06940C	C4_06940C	1.3793	0.393506	5.22102e-07	0.212838	Protein of unknown function; rat catheter and Spider biofilm induced
C1_06770W	C1_06770W	-0.211024	0.393502	0.380307	0.0660487	Has domain(s) with predicted oxidoreductase activity and role in metabolic process
C4_02050W	HGH1	-0.203517	0.393424	0.352106	0.041921	Putative HMG1/2-related protein; transcript regulated by Mig1
C2_02320C	CPR3	0.0291598	0.3932	0.884969	0.00402163	Putative peptidyl-prolyl cis-trans isomerase; macrophage-induced protein; protein levels decrease in stationary phase yeast cultures; predicted mitochondrial localization; overlaps orf19.1551
C5_05160C	CNB1	0.203007	0.393136	0.30794	0.0256034	Regulatory subunit of calcineurin B (Ca[2+]-calmodulin-regulated S/T protein phosphatase); required for wild-type resistance to fluconazole or to SDS; micafungin is fungicidal to null mutant
CR_01720W	CR_01720W	0.462918	0.392777	0.0753682	0.133281	Predicted intermediate filament protein; required for nuclear and mitochondrial transmission to daughter buds in S. cerevisiae; Spider biofilm induced
C4_00970C	MDN1	-0.658072	0.392543	0.0410116	0.250237	Putative midasin, a very large dynein-related AAA-type ATPase; induced during the mating process
CR_01590C	TRP2	1.2198	0.3921	1.52417e-14	0.0246407	Putative anthranilate synthase with a predicted role in tryptophan biosynthesis; regulated by Gcn2p and Gcn4p
C3_04220C	URK1	-0.903278	0.392093	8.11045e-08	0.0292841	Protein similar to uridine kinase; repressed by ciclopirox olamine; Spider biofilm induced
C3_04440C	C3_04440C	0.272452	0.391391	0.541631	0.338122	Ortholog of S. cerevisiae : YEL023C, C. glabrata CBS138 : CAGL0I03168g, C. dubliniensis CD36 : Cd36_84380, C. auris B8441 : B9J08_005504 and Candida tenuis NRRL Y-1498 : CANTEDRAFT_101635
C4_00830W	SPS20	-0.209031	0.390912	0.642252	0.325334	Peroxisomal 2,4-dienoyl-CoA reductase; stationary phase enriched protein; Spider biofilm induced
C1_11620W	C1_11620W	-0.181617	0.390744	0.598046	0.183449	Ortholog of S. cerevisiae Yft2 required for normal ER membrane biosynthesis; Hap43-repressed gene
C5_03610W	HEX1	0.288685	0.390602	0.150913	0.0386162	Beta-N-acetylhexosaminidase/chitobiase, highly glycosylated enzyme that is secreted to the periplasm and culture medium; required for full virulence; may have role in carbon or nitrogen scavenging; possibly an essential gene (UAU1 method)
CR_09150W	CR_09150W	-0.0456023	0.389917	0.947612	0.433711	Protein of unknown function; Spider biofilm induced
C7_01360C	C7_01360C	-0.264954	0.389871	0.433002	0.201277	Putative heat shock protein with a zinc finger motif; required for protein import into mitochondria in S. cerevisiae; Spider biofilm induced
C3_03740W	C3_03740W	0.20289	0.389645	0.50055	0.142417	Predicted ORF from Assembly 19; removed from Assembly 20; subsequently reinstated in Assembly 21 based on comparative genome analysis
C2_08460C	C2_08460C	0.40522	0.389071	0.269416	0.278376	Ortholog(s) have role in purine nucleobase catabolic process
C2_00350W	C2_00350W	0.901119	0.388965	1.68275e-07	0.0376913	Predicted DNA-dependent ATPase/helicase; Spider biofilm induced
C1_09310C	C1_09310C	0.582792	0.388698	0.0199949	0.137167	Protein of unknown function; Spider biofilm induced
C5_02210W	C5_02210W	0.231979	0.388427	0.216901	0.0230436	Protein with a role in insertion of tail-anchored proteins into the ER membrane; Spider biofilm repressed
C5_03040W	C5_03040W	0.160556	0.388329	0.632989	0.172497	Ortholog of C. dubliniensis CD36 : Cd36_52800, C. parapsilosis CDC317 : CPAR2_303110, C. auris B8441 : B9J08_002492 and Candida tenuis NRRL Y-1498 : CANTEDRAFT_92321
CR_01500W	PIN4	0.317366	0.386781	0.289739	0.170653	Protein with similarity to S. cerevisiae Pin4p; transposon mutation affects filamentous growth
C1_01980W	HGT1	0.819757	0.386684	0.0332822	0.360915	High-affinity MFS glucose transporter; induced by progesterone, chloramphenicol, benomyl; likely essential for growth; protein newly produced during adaptation to the serum; rat catheter and Spider biofilm induced
C1_04470C	C1_04470C	0.0104425	0.386356	0.987773	0.318193	Protein of unknown function; transcript detected in high-resolution tiling arrays; transcription induced by alpha pheromone in SpiderM medium; Spider and early-stage flow model biofilm induced
C5_05170W	PAN3	0.46978	0.386129	0.0262081	0.0716468	Ortholog(s) have RNA binding, poly(A) binding, poly(A)-specific ribonuclease activity, role in DNA repair, nuclear-transcribed mRNA poly(A) tail shortening and PAN complex localization
C2_01760C	C2_01760C	0.109416	0.386056	0.81681	0.3162	Ortholog of C. dubliniensis CD36 : Cd36_16630, C. parapsilosis CDC317 : CPAR2_210300, C. auris B8441 : B9J08_000158 and Candida tenuis NRRL Y-1498 : CANTEDRAFT_116870
C2_04000C	C2_04000C	0.219591	0.385943	0.797594	0.606348	Protein of unknown function; Spider biofilm induced
C1_02760W	C1_02760W	0.0509523	0.385313	0.808399	0.0119741	Putative guanyl-nucleotide exchange factor; Spider biofilm repressed
CR_10420W	CR_10420W	0.325605	0.384749	0.483827	0.382131	Protein with a mitochondrial distribution and morphology domain; possibly an essential gene, disruptants not obtained by UAU1 method; rat catheter and Spider biofilm induced
C2_00110W	C2_00110W	-0.399471	0.384635	0.136489	0.141492	Predicted NADH-dependent flavin oxidoreductase; Hap43-repressed gene
C6_04040C	RVS167	0.103987	0.384535	0.671681	0.0515926	SH3-domain- and BAR domain-containing protein involved in endocytosis; null mutant exhibits defects in hyphal growth, virulence, cell wall integrity, and actin patch localization; cosediments with phosphorylated Myo5p
C7_00240W	C7_00240W	1.65787	0.384069	1.52845e-17	0.0822351	Putative protein of unknown function; Hap43-repressed; repressed by nitric oxide; Spider biofilm induced
C3_07170C	C3_07170C	1.24151	0.383871	3.2861e-15	0.0273063	Putative geranylgeranyltransferase regulatory component
C1_11370C	C1_11370C	0.92142	0.383578	0.000120884	0.14739	Essential protein required for the DNA integrity checkpoint pathway; Spider biofilm induced
CR_00510C	ADE1	0.660424	0.383498	0.00472979	0.123053	Phosphoribosylaminoimadazole succinocarboxamide synthetase, enzyme of adenine biosynthesis; not induced in GCN response, unlike the S. cerevisiae ortholog; fungal-specific (no human or murine homolog); levels decrease in stationary phase
C2_10060C	C2_10060C	0.414087	0.383102	0.0721908	0.0936762	Putative pantetheine-phosphate adenylyltransferase (PPAT); which catalyzes 4th step in coenzyme A biosynthesis from pantothenate; rat catheter biofilm repressed
C5_03680W	FGR27	0.459161	0.383017	0.0749543	0.139725	Zn(II)2Cys6 transcription factor; transposon mutation affects filamentous growth; required for yeast cell adherence to silicone substrate; Spider biofilm induced
C3_04460W	C3_04460W	0.383935	0.382742	0.0716037	0.0677775	Ortholog(s) have role in positive regulation of TORC1 signaling and Seh1-associated complex, extrinsic component of fungal-type vacuolar membrane localization
CM_00340W	CM_00340W	0.0494242	0.382464	0.94981	0.50719	Putative endonuclease encoded by the first exon and part of the first intron of the mitochondrial COB gene; C-terminus contains a GIY-YIG domain found in intron-encoded endonucleases; conserved in fungal mitochondria
CR_04610C	CR_04610C	-0.0128374	0.38201	0.984092	0.326758	Ortholog of a S. cerevisiae Atg22; a vacuolar integral membrane protein required for efflux of amino acids during autophagic body breakdown in the vacuole; possibly an essential gene, disruptants not obtained by UAU1 method
C2_05040C	C2_05040C	-0.102013	0.38137	0.548235	0.00532294	Ortholog(s) have cellular bud neck, fungal-type vacuole localization
CR_00240W	LSM6	-0.0351765	0.381304	0.903318	0.0599411	Putative Lsm protein; flucytosine induced
C3_03880C	PEP8	0.193663	0.381146	0.264379	0.0131602	Protein similar to S. cerevisiae Pep8p, which is involved in retrograde transport; transposon mutation affects filamentous growth
C7_00020C	RVS161	-0.0785214	0.380824	0.75602	0.0511745	Protein required for endocytosis; contains a BAR domain, which is found in proteins involved in membrane curvature; null mutant exhibits defects in hyphal growth, virulence, cell wall integrity, and actin patch localization
C1_01550W	VPS17	0.280796	0.380069	0.0789171	0.0117936	Ortholog(s) have phosphatidylinositol-3-phosphate binding, protein carrier activity and role in ascospore-type prospore membrane assembly, intracellular protein transport, retrograde transport, endosome to Golgi, vesicle-mediated transport
C3_02260C	C3_02260C	0.37191	0.379688	0.165074	0.145379	Putative kinase subunit of RNA polymerase II carboxy-terminal domain kinase I; possibly an essential gene, disruptants not obtained by UAU1 method
C5_05470W	EST1	0.176933	0.379598	0.518884	0.110786	Telomerase subunit; allosteric activator of catalytic activity, but not required for catalytic activity; has TPR domain
CR_06270W	CR_06270W	0.364562	0.379336	0.415443	0.380057	Predicted protein of unknown funtion; overlaps orf19.3879.1, which is a region annotated as blocked reading frame
C7_00650W	C7_00650W	-2.31459	0.378306	0.665542	0.946136	Dubious open reading frame
CR_07710W	ARO2	1.23731	0.377936	2.22302e-21	0.00765821	Putative chorismate synthase; fungal-specific (no human or murine homolog); protein level decreased in stationary phase yeast cultures; GlcNAc-induced protein
CR_09840C	CR_09840C	0.789728	0.377832	4.70166e-05	0.0720963	Ortholog of C. dubliniensis CD36 : Cd36_34965, C. parapsilosis CDC317 : CPAR2_200910, C. auris B8441 : B9J08_005167 and Candida tenuis NRRL Y-1498 : CANTEDRAFT_95984
C2_07330W	TOR1	0.8045	0.377255	0.000801577	0.149924	Protein similar to TOR family phosphatidylinositol kinases; mutation confers resistance to rapamycin; involved in regulation of ribosome protein synthesis, starvation response, and adhesion
C5_04020C	FGR42	0.0709106	0.377179	0.948344	0.648674	Protein lacking an ortholog in S. cerevisiae; transposon mutation affects filamentous growth
C1_03900W	SEN15	-0.309904	0.376722	0.350272	0.223417	Similar to delta subunit of tRNA splicing endonuclease; increased transcription is observed upon fluphenazine treatment
C6_00230W	C6_00230W	-0.146309	0.376344	0.567727	0.0797658	Has domain(s) with predicted catalytic activity and membrane localization
C2_07510W	C2_07510W	0.427017	0.376222	0.0964618	0.141448	Has domain(s) with predicted nucleic acid binding activity
CR_05040W	CR_05040W	-0.00574367	0.375586	0.992015	0.249923	Protein of unknown function; Spider biofilm induced
C5_03990W	MID1	0.571773	0.375369	0.00550039	0.0813814	Putative stretch-activated Ca2+ channel of the high affinity calcium uptake system; role in thigmotropism; decreased transcription is observed upon fluphenazine treatment or in an azole-resistant strain with CDR1 and CDR2 overexpression
C2_01600C	CDC55	0.770079	0.375149	5.05985e-08	0.0127198	Ortholog(s) have protein phosphatase regulator activity, protein serine/threonine phosphatase activity
CR_02470W	CR_02470W	0.0077178	0.374108	0.990144	0.306164	H/ACA box small nucleolar RNA (snoRNA)
C2_02130C	C2_02130C	0.0582858	0.37402	0.946641	0.564118	Protein of unknown function; macrophage-induced gene
C3_03010C	DTD2	0.255815	0.373619	0.266878	0.0782229	Ortholog(s) have D-leucyl-tRNA(Leu) deacylase activity, D-tyrosyl-tRNA(Tyr) deacylase activity and role in D-leucine catabolic process, D-tyrosine catabolic process, tRNA metabolic process
C2_03210W	C2_03210W	0.325003	0.373237	0.184783	0.111825	Ortholog of C. dubliniensis CD36 : Cd36_17965, C. parapsilosis CDC317 : CPAR2_211700, C. auris B8441 : B9J08_004599 and Candida tenuis NRRL Y-1498 : CANTEDRAFT_112898
C4_01900C	MDH1-1	0.710317	0.373098	1.86262e-05	0.0351185	Predicted malate dehydrogenase precursor; macrophage-induced transcript; protein present in exponential and stationary growth phase yeast cultures; Spider biofilm repressed
C2_05720C	C2_05720C	0.253376	0.371706	0.118952	0.0139642	Putative oxysterol binding protein family; probable peripheral membrane protein of the Golgi complex; flow model and Spider biofilm repressed
C5_00810C	C5_00810C	-0.566931	0.371545	0.368182	0.552743	Has domain(s) with predicted heme binding, peroxidase activity and role in oxidation-reduction process, response to oxidative stress
C5_01380W	CFL5	-0.674714	0.371085	0.574625	0.752255	Ferric reductase; induced in low iron; ciclopirox olamine, flucytosine induced; amphotericin B, Sfu1 repressed; Tbf1, Hap43 induced
CR_09320C	PHO88	0.0674044	0.36987	0.856927	0.193581	Protein with a role in phosphate transport; biofilm-regulated expression; amphotericin B repressed
C5_00680W	RMT2	-0.0840943	0.369661	0.816302	0.193788	Minor protein arginine methyltransferases (PRMT) involved in methylation of arginine residues
C4_02230C	C4_02230C	0.365473	0.369301	0.666318	0.648401	Catechol 1,2-dioxygenase (1,2-CTD), involved in degradation of aromatic compounds; Spider biofilm induced
C1_07280C	C1_07280C	0.349323	0.368558	0.372339	0.32991	Ortholog(s) have role in nucleotide-excision repair, phosphorylation of RNA polymerase II C-terminal domain, transcription by RNA polymerase II
C1_03290W	NGG1	0.140311	0.36783	0.471063	0.025258	Ortholog(s) have histone acetyltransferase activity and role in chromatin organization, histone acetylation, regulation of transcription by RNA polymerase II
C6_04550C	C6_04550C	0.511916	0.367804	0.000411666	0.0138063	Putative sulfate permease; S. cerevisiae ortholog YPR003C localizes to the endoplasmic reticulum; regulated by Sef1p-, Sfu1p-, and Hap43p
C1_11520C	ZCF3	0.527494	0.367611	0.000266604	0.0139642	Zn(II)2Cys6 domain transcription factor; required for filamentous growth, resistance to rapamycin and flucytosine; possibly an essential gene, disruptants not obtained by UAU1 method; Hap43-repressed; Spider and flow model biofilm induced
C7_04030C	KAP120	0.339377	0.367421	0.0896932	0.0587236	Putative karyopherin; mutation confers hypersensitivity to cytochalasin D
C2_02300W	C2_02300W	0.461639	0.366594	0.0876083	0.179361	Ortholog(s) have role in mRNA splicing, via spliceosome and U4/U6 x U5 tri-snRNP complex localization
CR_10740W	CSM1	0.0104356	0.366241	0.979454	0.110027	Putative component of the monopolin complex with role in rDNA silencing, homologous chromosome segregation, protein localization to nucleolar rDNA repeats
C3_06620W	FUN31	0.493535	0.36488	0.0605489	0.174834	Putative PAS kinase involved in cell wall damage response; similar to S. cerevisiae Psk1p, a putative serine/threonine protein kinase; induced by Mnl1 under weak acid stress; rat catheter and Spider biofilm induced
C1_03330C	C1_03330C	0.408113	0.364742	0.173736	0.220718	Ortholog(s) have phosphatidylinositol-3,5-bisphosphate binding, phosphatidylinositol-3-phosphate binding, phosphatidylinositol-4-phosphate binding activity
C2_04330C	C2_04330C	0.226996	0.364026	0.370415	0.113811	S. cerevisiae ortholog Env9 has similarity to oxidoreductases and is proposed to have vacuolar functions, found in lipid particles; hyphal-induced expression
CR_09430C	CR_09430C	-0.425391	0.36402	0.445846	0.496995	Protein of unknown function; possibly C. albicans specific; Spider biofilm induced
C2_02240C	HEX3	0.568509	0.36344	0.00408494	0.0803787	Protein similar to S. cerevisiae Hex3p, which is involved in DNA damage response; transposon mutation affects filamentous growth
C7_01510W	C7_01510W	0.0969524	0.363179	0.855132	0.393133	Predicted membrane transporter; vesicular neurotransmitter (VNT) family, major facilitator superfamily (MFS); repressed in core caspofungin response; induced in oralpharyngeal candidasis; Spider biofilm induced
C7_00140C	C7_00140C	0.0687716	0.362905	0.813413	0.104961	Ortholog of S. cerevisiae : YGL242C, C. glabrata CBS138 : CAGL0H07755g, C. dubliniensis CD36 : Cd36_70350, C. parapsilosis CDC317 : CPAR2_300160 and C. auris B8441 : B9J08_000897
C2_08290C	UCF1	-0.883897	0.362546	0.0281018	0.420416	Upregulated by cAMP in filamentous growth; induced in high iron, decreased upon yeast-hypha switch; downregulation correlates with clinical fluconazole resistance; Ras1-regulated; Hap43-repressed; flow model biofilm induced
C6_02520W	ISA1	0.627046	0.362057	0.00492111	0.127302	Putative mitochondrial iron-sulfur protein; alkaline repressed; induced in high iron; regulated by Sef1, Sfu1, Hap43; Spider biofilm induced
C5_04090C	SUI1	-0.249418	0.361951	0.319335	0.115653	Putative translation initiation factor; flucytosine induced; genes encoding ribosomal subunits, translation factors, and tRNA synthetases are downregulated upon phagocytosis by murine macrophage
C6_02670C	WSC2	0.0245335	0.361047	0.944748	0.123495	Putative cell wall integrity and stress response protein; mRNA binds She3; Spider biofilm induced
C1_12030W	SER33	1.05412	0.36074	3.29435e-16	0.0100367	Predicted enzyme of amino acid biosynthesis; Gcn4p-regulated; upregulated in biofilm; protein present in exponential and stationary growth phase yeast cultures; S. cerevisiae ortholog is Gcn4p regulated
C5_05010W	C5_05010W	-0.143404	0.360305	0.742478	0.322901	BLOC-1 complex subunit involved in endosomal maturation; Predicted ORF from Assembly 19; removed from Assembly 20; subsequently reinstated in Assembly 21 based on comparative genome analysis
C6_02110W	C6_02110W	0.316758	0.360146	0.323899	0.237925	Ortholog of C. dubliniensis CD36 : Cd36_62270, C. parapsilosis CDC317 : CPAR2_602240, C. auris B8441 : B9J08_003070 and Candida tenuis NRRL Y-1498 : CANTEDRAFT_114419
C3_04270C	CTP1	1.04064	0.359327	0.000872552	0.3162	Putative citrate transport protein; flucytosine induced; amphotericin B repressed, caspofungin repressed; Hap43p-induced gene
C7_02210W	C7_02210W	-0.166493	0.358957	0.753886	0.424742	Ortholog of C. dubliniensis CD36 : Cd36_72020 and Candida albicans WO-1 : CAWG_05570
CR_06820W	CR_06820W	-0.164011	0.358454	0.457901	0.0602788	Ortholog(s) have mitochondrion localization
C4_05120C	C4_05120C	0.511325	0.35748	0.700268	0.784648	Dubious open reading frame
C1_12700W	C1_12700W	0.360695	0.357363	0.0908838	0.0880287	Ortholog of Candida albicans WO-1 : CAWG_00172
C5_04390C	C5_04390C	-0.71981	0.356871	0.232051	0.558932	Putative protein of unknown function, transcription is activated in the presence of elevated CO2
C3_02340W	C3_02340W	0.870907	0.356852	0.000243935	0.175338	Putative protein of unknown function, transcription is activated in the presence of elevated CO2
CR_08070W	PTP1	0.0476719	0.356816	0.884124	0.136711	Phosphotyrosine-specific protein phosphatase; rat catheter biofilm induced
C2_02630W	C2_02630W	-0.606469	0.356111	0.000916941	0.0620001	Putative transcription factor component of the core factor (CF) rDNA transcription factor complex; Spider biofilm induced
CR_01550C	CR_01550C	0.0379285	0.356107	0.938754	0.31372	Ortholog(s) have 3'-5'-exodeoxyribonuclease activity, endonuclease activity and role in apoptotic DNA fragmentation, cellular response to oxidative stress
C5_02310C	C5_02310C	0.310789	0.355377	0.259352	0.174555	Planktonic growth-induced gene
C4_05090C	SRB8	0.340258	0.355361	0.122046	0.0967294	Putative RNA polymerase II mediator complex subunit; early-stage flow model biofilm induced
C6_04270W	CDC39	0.231694	0.353456	0.441624	0.197439	Protein similar to S. cerevisiae Cdc39p, which is part of the CCR4-NOT transcription regulatory complex; transposon mutation affects filamentous growth
C4_04330C	C4_04330C	0.02517	0.353331	0.936214	0.0953041	Protein of unknown function; transcript is upregulated in an RHE model of oral candidiasis; Hap43-repressed
C3_07860C	MRR2	0.0633287	0.353297	0.847977	0.156997	Zn(II)2Cys6 transcription factor involved in regulation of multidrug resistance via control of CDR1 expression; mutants display decreased colonization of mouse kidneys; required for yeast cell adherence to silicone substrate
C1_07190W	SOG2	0.518581	0.353249	5.27985e-05	0.00770723	Leucine-rich-repeat domain protein of RAM cell wall integrity signaling network; role in cell separation, azole sensitivity; required for hyphal growth; lacks orthologs in higher eukaryotes
C1_05340C	ZCF2	0.457219	0.352583	0.0167492	0.0716468	Zn(II)2Cys6 transcription factor, required for adaptation to reactive sulfur species; regulates sulfite tolerance through expression of SSU1 and CDG1; Hap43-repressed; Spider biofilm induced
C1_00670C	UGA32	0.649955	0.351033	5.49725e-05	0.0412232	Predicted Zn(II)2Cys6 transcription factor; has similarity to S. cerevisiae Uga3, a transcription factor involved in the regulation of gamma-aminobutyrate metabolism genes; rat catheter biofilm induced
C3_00390W	C3_00390W	0.436962	0.350665	0.0608297	0.136879	Putative Golgi membrane protein with a predicted role in manganese homeostasis; Hap43p-repressed gene; clade-associated gene expression
C1_11980W	MED10	0.482418	0.350616	0.0990439	0.241958	RNA polymerase II mediator complex subunit; possibly an essential gene, disruptants not obtained by UAU1 method
CR_09860W	YTA6	0.0265848	0.350106	0.93803	0.130095	Protein similar to S. cerevisiae Yta6p ATPase but ortholog of S. cervisiae Sap1; transposon mutation affects filamentous growth; induced by Mnl1 under weak acid stress
C6_01310W	FIG1	0.201011	0.349891	0.612046	0.31787	S. cerevisiae Fig1 ortholog; an integral membrane protein required for mating; role in thigmotropism; transcript is opaque-specific and a-specific; activated by Cph1 or alpha pheromone
C1_13870W	MET3	-0.262973	0.349724	0.627272	0.485787	ATP sulfurlyase; sulfate assimilation; repressed by Met, Cys, Sfu1, or in fluconazole-resistant isolate; Hog1, caspofungin, white phase-induced; induced on biofilm formation, even in presence of Met and Cys; Spider, F-12/CO2 biofilm induced
C4_00030C	C4_00030C	0.24709	0.349643	0.0863459	0.00964394	Ortholog(s) have double-stranded DNA binding activity, role in DNA damage checkpoint, double-strand break repair, reciprocal meiotic recombination and checkpoint clamp complex, nucleus localization
C4_03280W	MSN5	0.293602	0.349357	0.280441	0.174133	Predicted karyopherin involved in nuclear import and export of proteins; flow model biofilm induced; Spider biofilm induced
CR_08630W	CDC23	0.214497	0.348964	0.414394	0.141832	Similar to anaphase-promoting complex component; possibly transcriptionally regulated by Tac1p
C3_05130C	THI4	0.285491	0.348668	0.377779	0.253464	Thiamine biosynthetic enzyme precursor; repressed during the mating process; stationary phase enriched protein; Spider biofilm induced
C2_10210C	RAS1	0.832578	0.348651	2.18555e-15	0.00176939	RAS signal transduction GTPase; regulates cAMP and MAP kinase pathways; role in hyphal induction, virulence, apoptosis, heat-shock sensitivity; nonessential; plasma membrane-localized; complements viability of S. cerevisiae ras1 ras2 mutant
CR_03000C	CR_03000C	-0.215372	0.348337	0.538538	0.271059	Ortholog of C. dubliniensis CD36 : Cd36_28090, C. parapsilosis CDC317 : CPAR2_802560, C. auris B8441 : B9J08_000343 and Candida tenuis NRRL Y-1498 : CANTEDRAFT_104949
C7_00800C	YAE1	0.184712	0.348301	0.510541	0.158983	Ortholog(s) have protein binding, bridging activity, role in protein maturation by [4Fe-4S] cluster transfer and Yae1-Lto1 complex localization
CR_01710W	CR_01710W	-0.429256	0.348114	0.349112	0.444066	Putative nucleolar protein; implicated in ribosome biogenesis; rat catheter biofilm repressed
C2_05180W	WH11	-1.04098	0.347999	0.360069	0.781435	White-phase yeast transcript; expression in opaques increases virulence/switching; mutant switches as WT; Hap43, hypoxia, ketoconazol induced; required for RPMI biofilm; Bcr1-induced in RPMI a/a biofilm; rat catheter, Spider biofilm induced
C4_05920C	PGA49	0.51008	0.347752	0.0112722	0.0970588	Putative GPI-anchored protein
C2_00090W	C2_00090W	-0.0829193	0.347623	0.826332	0.247464	Protein of unknown function; flow model biofilm induced
C2_02200W	ZRC1	0.38522	0.346759	0.0394017	0.0641499	Putative zinc transporter essential for tolerance to zinc; plays a role in zincosome formation; Hap43-induced; required for normal filamentous growth; mRNA binds She3 and is localized to hyphal tips
C2_01820C	C2_01820C	0.38518	0.346599	0.0160063	0.030846	Ortholog(s) have RNA binding activity, role in mRNA splicing, via spliceosome and U1 snRNP, U2-type prespliceosome localization
C2_06180C	FGR12	0.39057	0.34499	0.745964	0.761603	Protein lacking an ortholog in S. cerevisiae; transposon mutation affects filamentous growth; flow model biofilm induced
C1_08620W	CTR2	-0.24884	0.344844	0.260973	0.092111	Putative low-affinity copper transporter of the vacuolar membrane; induced by nitric oxide; clade-associated gene expression; rat catheter and flow model biofilm induced
C5_00120W	C5_00120W	0.682469	0.344112	0.0161737	0.266879	Ortholog of Candida tropicalis NEW ASSEMBLY : CTRG1_CGOB_00063
C2_09650W	C2_09650W	0.0693533	0.343265	0.844793	0.208316	Ortholog(s) have poly(A) binding activity, role in mRNA metabolic process and cytoplasm localization
C2_03880C	C2_03880C	-0.230591	0.342654	0.555078	0.336292	Ortholog(s) have role in mRNA splicing, via spliceosome and U1 snRNP, U2 snRNP, U2-type prespliceosome, U4/U6 x U5 tri-snRNP complex, U5 snRNP, post-mRNA release spliceosomal complex localization
C3_01340W	C3_01340W	0.620803	0.342622	0.00569968	0.154293	Ortholog of C. dubliniensis CD36 : Cd36_81270, C. parapsilosis CDC317 : CPAR2_502880, C. auris B8441 : B9J08_003308 and Candida tenuis NRRL Y-1498 : CANTEDRAFT_101483
C2_09310C	C2_09310C	-0.0178224	0.34229	0.982782	0.505645	Trimeric GatFAB AmidoTransferase(AdT) complex subunit; involved in the formation of Q-tRNAQ; repressed by fluphenazine treatment or in an azole-resistant strain that overexpresses CDR1; Spider biofilm induced
C7_03110W	PGA28	-0.21884	0.342207	0.810273	0.673493	Protein similar to S. cerevisiae Wsc2p, which has roles in stress- and cell-wall-related processes; predicted Kex2p substrate; putative GPI-anchored adhesin-like protein
C5_04700C	MES1	1.1031	0.341755	1.26079e-10	0.0747006	Cytoplasmic methionyl-tRNA synthetase; zinc-binding motif; ribosomal subunits, translation factors, tRNA synthetases are downregulated upon phagocytosis by murine macrophage; protein present in exponential and stationary phase yeast
C1_00220W	PHR2	-0.980542	0.341254	4.33855e-10	0.0492541	Glycosidase; role in vaginal not systemic infection (low pH not neutral); low pH, high iron, fluconazole, Hap43-induced; Rim101-repressed at pH8; rat catheter biofilm induced; Bcr1-repressed in RPMI a/a biofilms
C6_00030W	TLO13	-0.040123	0.34084	0.881399	0.0794425	Member of a family of telomere-proximal genes of unknown function; may be spliced in vivo; overlaps orf19.6337.1, which is a region annotated as blocked reading frame
C2_06990W	C2_06990W	0.295644	0.340719	0.628091	0.552743	Protein of unknown function; expression regulated by white-opaque switch; repressed by alpha pheromone in SpiderM medium; Spider biofilm induced
C1_00940W	RPB11	-0.0188869	0.34018	0.958197	0.149101	Putative RNA polymerase II subunit; flucytosine induced
C7_03380W	C7_03380W	-0.360451	0.340102	0.187862	0.200684	Ortholog(s) have role in mitochondrial respiratory chain complex assembly and mitochondrial intermembrane space localization
C1_00400W	SVF1	0.210221	0.340093	0.225359	0.031559	Putative survival factor; stationary phase enriched protein; fluconazole-induced; regulated by Gcn4p; repressed in response to amino acid starvation (3-AT treatment); fungal-specific (no human or murine homolog)
CM_00210W	COX1	1.20354	0.339998	0.24185	0.770703	Subunit I of cytochrome c oxidase, which is the terminal member of the mitochondrial (mt) inner membrane electron transport chain; one of three mt-encoded subunits; alternatively spliced transcripts encode 4 putative splicing endonucleases
CR_02980C	SRP40	-0.954949	0.339861	0.0029531	0.352837	Putative chaperone of small nucleolar ribonucleoprotein particles; macrophage/pseudohyphal-induced; rat catheter biofilm induced
C5_02890W	YNK1	0.314931	0.33982	0.126109	0.088292	Nucleoside diphosphate kinase (NDP kinase); homo-hexameric; soluble protein in hyphae; flucytosine induced; biofilm induced; macrophage-induced protein; stationary phase enriched protein; Spider biofilm repressed
C2_01850W	RAD23	-9.91533e-05	0.339768	1	0.150638	S. cerevisiae Rad23 ortholog; binds damaged DNA; Spider biofilm repressed
C2_07530C	C2_07530C	0.356946	0.339695	0.630564	0.632192	Ortholog(s) have protein serine/threonine kinase activity
C4_06670W	C4_06670W	1.26548	0.338923	3.99434e-05	0.349665	Ortholog of C. dubliniensis CD36 : Cd36_46140, C. parapsilosis CDC317 : CPAR2_501210, C. auris B8441 : B9J08_001807 and Candida tenuis NRRL Y-1498 : CANTEDRAFT_97195
C3_01210C	C3_01210C	0.579386	0.338735	7.22867e-06	0.0125392	HMG-box protein; Spider biofilm repressed
CR_07020W	CR_07020W	0.0586945	0.338649	0.718274	0.00571372	Ortholog(s) have thiosulfate sulfurtransferase activity
C2_01170C	C2_01170C	0.682647	0.338229	0.000190486	0.0869136	Ortholog(s) have role in Golgi to vacuole transport, ascospore wall assembly, cellular sphingolipid homeostasis, retrograde transport, endosome to Golgi and GARP complex, Golgi apparatus localization
C1_00030C	C1_00030C	0.384923	0.338114	0.354483	0.410579	Protein of unknown function; transcript detected on high-resolution tiling arrays
C2_04190C	UGA1	0.202166	0.338077	0.683229	0.445963	Putative GABA transaminase; transcription regulated by Mig1 and Tup1; stationary phase enriched protein; rat catheter and Spider biofilm induced
C2_01660C	C2_01660C	0.427979	0.33801	0.00677024	0.0363335	Protein of unknown function; possible ER protein; Hap43p-repressed; Spider biofilm induced
C1_12670C	C1_12670C	-0.514064	0.337882	0.0188919	0.134352	Ortholog(s) have role in mRNA splicing, via spliceosome and U4/U6 snRNP, U4/U6 x U5 tri-snRNP complex localization
C2_07360W	C2_07360W	-0.133409	0.337702	0.68709	0.226953	Ortholog(s) have RNA methyltransferase activity and role in 7-methylguanosine cap hypermethylation, RNA methylation, meiotic cell cycle, nucleologenesis, regulation of telomere maintenance via telomerase, tRNA processing
C2_09620W	C2_09620W	0.321834	0.337341	0.241149	0.203501	Ortholog(s) have protein disulfide isomerase activity, protein-disulfide reductase (glutathione) activity, unfolded protein binding activity and role in protein retention in ER lumen, ubiquitin-dependent ERAD pathway
C6_03490C	SAP1	0.199606	0.336798	0.535975	0.243014	Secreted aspartyl proteinase; acts in utilization of protein as nitrogen source; assessment of virulence role complicated by URA3 effects; regulated by growth phase, alpha-pheromone; produced by opaque cells
C1_00320W	C1_00320W	0.114184	0.336722	0.567727	0.0419891	Ortholog(s) have cargo adaptor activity, role in intracellular protein transport, retrograde transport, endosome to Golgi and endosome, retromer complex, retromer, cargo-selective complex localization
C6_01060C	CAN2	-0.0165461	0.336619	0.992932	0.782497	Basic amino acid permease; arginine metabolism; regulated by Nrg1/Tup1; caspofungin, flucytosine induced; colony morphology-related regulation by Ssn6; Hap43-repressed; rat catheter and Spider biofilm induced; promoter bound by Efg1
C1_07790C	C1_07790C	-1.158	0.336302	1.91813e-05	0.278505	Putative U3-containing 90S preribosome processome complex subunit; Hap43-induced gene; rat catheter and Spider biofilm induced; F-12/CO2 early biofilm induced
C1_10840C	C1_10840C	0.685285	0.334804	0.0357799	0.34853	Ortholog(s) have role in retrograde transport, endosome to Golgi and cytoplasm, late endosome localization
C2_08130W	ARA1	0.406578	0.334716	0.111685	0.192307	D-Arabinose dehydrogenase; dehydro-D-arabinono-1,4-lactone synthesis; active on D-arabinose, L-fucose, L-xylose, L-galactose; inhibited by metal ions, thiol group-specific reagents; induced on polystyrene adherence; Spider biofilm induced
CR_08370W	GSH2	-0.259059	0.334619	0.197388	0.0771747	Putative glutathione synthase; induced in high iron; heavy metal (cadmium) stress-induced
C6_00300C	STV1	0.364299	0.334265	0.12284	0.152175	Predicted subunit a of vacuolar proton-translocating ATPase V0 domain, Golgi isoform
CR_03240C	CR_03240C	0.379211	0.334227	0.100243	0.145379	Putative transcription factor with zinc finger DNA-binding motif; similar to bacterial DnaJ; induced in low iron
C2_03670W	SAP99	0.676613	0.333883	0.156814	0.515709	Putative secreted aspartyl protease; possible Kex2 substrate; induced by low iron; repressed by alpha pheromone in SpiderM medium; possibly essential (UAU1 method); regulated by Sef1, Sfu1, and Hap43; Spider biofilm induced
C3_03100C	C3_03100C	0.256489	0.333683	0.0904584	0.0201856	Ortholog(s) have transcription coactivator activity, transcription coregulator activity and role in chromatin organization, histone acetylation, transcription by RNA polymerase II
C2_08890W	C2_08890W	-0.614103	0.333643	0.540096	0.734654	Ortholog(s) have DNA binding activity
C1_12000C	C1_12000C	0.0944536	0.332673	0.89629	0.564258	Planktonic growth-induced gene
C4_04930C	C4_04930C	0.33362	0.332478	0.0560778	0.0530143	DnaJ chaperone domain protein; role in pre-mRNA splicing; Spider biofilm induced
C7_01920W	CDC34	0.37493	0.332447	0.109481	0.153357	Putative ubiquitin-protein ligase; transcript regulated by Nrg1 and Tup1, and by Gcn2 and Gcn4; rat catheter biofilm induced
CR_04890W	LYS5	0.212037	0.332182	0.523005	0.270674	Phosphopantetheinyl transferase; enzyme of lysine biosynthesis; modifies, and thereby activates, Lys2p alpha-aminoadipate reductase; functional homolog of S. cerevisiae Lys5p
C3_07150C	RPS12	0.228867	0.332102	0.343085	0.134352	Acidic ribosomal protein S12; regulated by Gcn4, activated by Tbf1; repressed by amino acid starvation (3-AT); protein abundance is affected by URA3 expression in CAI-4 strain background; sumoylation target; Spider biofilm repressed
C4_05540W	HOM3	0.420586	0.331842	0.363139	0.476482	Putative L-aspartate 4-P-transferase; fungal-specific (no human or murine homolog); regulated by Gcn2 and Gcn4; early-stage flow model biofilm induced
C5_01640W	MAS2	-0.00910327	0.331797	0.984105	0.227715	Putative processing peptidase, catalytic (alpha) subunit; protein level decreases in stationary phase cultures
C4_00210W	C4_00210W	-0.625613	0.331513	0.000929631	0.0982886	Ortholog of S. cerevisiae : YPL034W, C. dubliniensis CD36 : Cd36_40280, C. parapsilosis CDC317 : CPAR2_402170, C. auris B8441 : B9J08_003513 and Candida tenuis NRRL Y-1498 : CANTEDRAFT_137348
CR_02340W	CR_02340W	0.658458	0.330577	0.305725	0.62859	Protein of unknown function; induced by alpha pheromone in SpiderM medium
C2_06190W	ILV1	1.1078	0.330136	4.02028e-06	0.231981	Putative threonine dehydratase; regulated by Gcn4 and Gcn2; induced by amino acid starvation (3-AT); protein present in yeast exponential and stationary phase cultures; early-stage flow model biofilm induced
C4_00390W	C4_00390W	0.145139	0.330086	0.547638	0.112206	Ortholog(s) have chromatin binding activity
[truncated: 4,308 more rows]

## Sheet: Fig 9 Volcano Data
Gene_ID	Gene_Name	TBHP vs. H2O2	padj_TBHP vs. H2O2	Description
C3_07840C	C3_07840C	29.0072	NA	Ortholog of Candida albicans WO-1 : CAWG_03090
C7_02270W	LDG3	1.25459	0.272497	Putative LDG family protein; F-12/CO2 early biofilm induced
C6_01070C	CIP1	-0.259206	0.461099	Possible oxidoreductase; transcript induced by cadmium but not other heavy metals, heat shock, yeast-hypha switch, oxidative stress (via Cap1), or macrophage interaction; stationary phase enriched protein; Spider biofilm induced
C2_05060C	C2_05060C	0.625838	0.279744	Putative sulfiredoxin; regulated by Tsa1, Tsa1B in minimal media at 37 degrees C; flow model biofilm induced; Spider biofilm induced
C6_01510W	OYE23	0.389881	0.327028	Putative NAPDH dehydrogenase; induced by nitric oxide, benomyl; oxidative stress-induced via Cap1; Hap43p-repressed; rat catheter biofilm induced
C5_05180W	C5_05180W	1.72031	1.61482e-09	Similar to S. pombe mug180, a predicted esterase/lipase; highly induced during chlamydospore formation in both C. albicans and C. dubliniensis; flow model biofilm induced
C4_06900W	GST1	-1.00924	0.000737752	Putative glutathione S-transferase; upregulated in the presence of human neutrophils; expression is regulated upon white-opaque switching; increased transcription is observed upon benomyl treatment
C6_01180C	EBP1	-0.136419	0.766962	NADPH oxidoreductase; interacts with phenolic substrates (17beta-estradiol); possible role in estrogen response; induced by oxidative, weak acid stress, NO, benomyl, GlcNAc; Cap1, Mnl1 induced; Hap43-repressed; rat catheter biofilm induced
C2_08200W	C2_08200W	0.00821968	0.988996	Predicted hydrolase; induced by nitric oxide
C2_08210C	MFA1	0.909712	0.0006812	a-factor mating pheromone; produced in opaque MTLa cells; required for mating competence of MTLa cells, but not MTLalpha; induced by alpha-factor
C4_06780C	OYE32	0.301283	0.386843	NAD(P)H oxidoreductase family protein; induced by nitric oxide, amphotericin B, oxidative stress via Cap1; upregulation associated with MDR1 overexpression or benomyl treatment; macrophage-downregulated protein; Spider biofilm induced
C6_03170C	MDR1	0.969827	0.00574142	Plasma membrane MDR/MFS multidrug efflux pump; methotrexate is preferred substrate; overexpression in drug-resistant clinical isolates confers fluconazole resistance; repressed in young biofilms; rat catheter biofilm induced
C3_05640W	C3_05640W	-0.832327	0.0372616	Predicted oxidoreductase; rat catheter biofilm repressed
C3_00020W	C3_00020W	6.70928	NA	Sef1p-, Sfu1p-, and Hap43p-regulated gene
C6_00850W	GPX	0.904203	0.000118079	Putative glutathione peroxidase; induced by peroxide, exposure to neutrophils and macrophage blood fractions; repressed during infection of macrophages; Spider biofilm induced; flow model biofilm repressed
C4_01350W	C4_01350W	3.40077	5.28828e-06	Protein of unknown function; rat catheter biofilm induced
C6_02480W	C6_02480W	0.438812	0.0411435	Similar to alcohol dehydrogenases; induced by benomyl treatment, nitric oxide; induced in core stress response; oxidative stress-induced via Cap1; Spider biofilm repressed
C6_01870C	C6_01870C	-0.0937562	0.843877	Predicted MFS membrane transporter, member of the drug:proton antiporter (12 spanner) (DHA1) family; induced by nitric oxide, oxidative stress, alpha pheromone; fungal-specific; Hap43-repressed; Spider biofilm induced
C2_07280W	C2_07280W	-0.535244	0.173864	Protein of unknown function; transcription induced by benomyl treatment
C2_02470C	ATO7	1.66376	NA	Putative fungal-specific transmembrane protein
CR_07740W	CR_07740W	0.408235	0.429963	Ortholog of C. dubliniensis CD36 : Cd36_00150, Lodderomyces elongisporus NRLL YB-4239 : LELG_01269 and Candida tropicalis NEW ASSEMBLY : CTRG1_CGOB_00075
C5_02870C	C5_02870C	2.61395	2.8952e-07	Dubious open reading frame
C3_03570C	C3_03570C	-0.912642	0.0029179	Has domain(s) with predicted oxidoreductase activity and role in oxidation-reduction process
C6_01410C	OYE2	-0.398601	0.0865756	Putative NAPDH dehydrogenase; induced by nitric oxide; Spider biofilm induced
C2_07070W	C2_07070W	0.0300478	0.935874	Protein similar to quinone oxidoreductases; induced by benomyl treatment, nitric oxide; oxidative stress-induced via Cap1; stationary-phase enriched protein; Spider biofilm induced
C1_09150W	AOX2	1.75315	2.11659e-12	Alternative oxidase; cyanide-resistant respiration; induced by antimycin A, oxidants; growth; Hap43, chlamydospore formation repressed; rat catheter, Spider biofilm induced; regulated in Spider biofilms by Bcr1, Tec1, Ndt80, Brg1
C4_06710W	C4_06710W	2.68103	9.23126e-28	Putative NADP-dependent oxidoreductase; Hap43-repressed; induced by benomyl treatment; oxidative stress-induced via Cap1; rat catheter biofilm repressed
C5_02710W	TRR1	0.0772198	0.829469	Thioredoxin reductase; regulated by Tsa1/Tsa1B, Hap43; induced by nitric oxide, peroxide; oxidative stress-induce via Cap1; induced by human neutrophils; stationary phase enriched protein
CR_10320W	CR_10320W	0.953947	NA	Protein of unknown function; fluconazole-repressed; Spider biofilm induced
C2_06450C	C2_06450C	3.1441	0.0017041	Pseudogene; added to Assembly 21 based on comparative genome analysis
C1_06810W	CAT1	-0.0181783	0.974732	Catalase; resistance to oxidative stress, neutrophils, peroxide; role in virulence; regulated by iron, ciclopirox, fluconazole, carbon source, pH, Rim101, Ssn6, Hog1, Hap43, Sfu1, Sef1, farnesol, core stress response; Spider biofilm induced
C2_10180W	IFR1	-0.659638	0.00142161	Predicted oxidoreductase/dehydrogenase; induced by nitric oxide; rat catheter and Spider biofilm induced
C7_02280W	C7_02280W	1.20284	0.0691962	Ortholog of C. parapsilosis CDC317 : CPAR2_808370, C. dubliniensis CD36 : Cd36_72070, Candida metapsilosis : CMET_5895 and Candida orthopsilosis Co 90-125 : CORT_0C00800
CR_06460W	GST3	1.29645	6.91483e-09	Glutathione S-transferase; expression regulated upon white-opaque switch; induced by human neutrophils; peroxide-induced; induced by alpha pheromone in SpiderM medium; Spider biofilm induced
C4_06890W	ARR3	-0.717039	0.00146815	Ortholog of S. cerevisiae Arr3; arsenite transporter of the plasma membrane required for resistance to arsenic compounds; benomyl-induced; Gcn4-regulated; Hap43-repressed; mutant is viable; Spider biofilm induced
C1_05840W	PRN1	1.35219	0.00593974	Protein with similarity to pirins; induced by benomyl and in response to alpha pheromone in SpiderM medium; transcript induced by Mnl1 in weak acid stress; rat catheter and Spider biofilm induced
C4_05560C	ARO9	-0.0587381	0.769121	Aromatic transaminase; Ehrlich fusel oil pathway of aromatic alcohol biosynthesis; Rim101-dependent pH-regulation (alkaline induced); Hap43-induced gene
C1_04010C	C1_04010C	4.13874	4.59804e-37	Protein with a NADP-dependent oxidoreductase domain; transcript induced by ketoconazole; rat catheter and Spider biofilm induced
C3_02610C	GLX3	0.983035	6.29567e-05	Glutathione-independent glyoxalase; binds human immunoglobulin E; alkaline, fluconazole, Hog1 repressed; hypoxia, oxidative stress via Cap1, Hap43 induced; stationary-phase enriched; rat catheter, Spider biofilm induced
C4_01330W	C4_01330W	0.176849	0.878008	Protein of unknown function; Spider biofilm induced
C5_01520C	GLR1	-0.039352	0.889027	Glutathione reductase; upregulated by human neutrophils; oxidative stress-induced regulation via Cap1p; overexpression correlates with multidrug resistance in a cap1 mutant, farnesol induced; stationary phase enriched protein
C1_11530C	C1_11530C	0.297532	0.133456	Ortholog(s) have sulfonate dioxygenase activity and role in sulfur compound catabolic process
C2_06720W	GRE2	-0.109872	0.515533	Putative reductase; Nrg1 and Tup1-regulated; benomyl- and hyphal-induced; macrophage/pseudohyphal-repressed; repressed by low iron; possibly involved in osmotic stress response; stationary phase enriched protein; Spider biofilm induced
C1_11700C	MRF1	0.420956	0.297179	Putative mitochondrial respiratory protein; induced by farnesol, benomyl, nitric oxide, core stress response; oxidative stress-induced via Cap1; stationary-phase enriched protein; Spider biofilm induced
CR_01200W	OYE22	-0.335394	0.249769	Putative NADPH dehydrogenase; rat catheter biofilm induced
C2_01940C	C2_01940C	3.05356	NA	Ortholog of Candida albicans WO-1 : CAWG_03962
C2_06460W	RTA3	2.87901	2.21093e-21	7-transmembrane receptor protein involved in regulation of asymmetric lipid distribution in plasma membrane; involved in biofilm formation; putative drug-responsive regulatory site; rat catheter biofilm induced
CR_03280W	IFR2	-0.226693	0.441399	Zinc-binding dehydrogenase; induced by benomyl, ciclopirox olamine, alpha pheromone, Hap43; regulated by oxidative stress via Cap1, osmotic stress via Hog1; protein present in exponential and stationary phase; rat catheter biofilm repressed
C4_02990C	GST2	0.397565	0.173755	Glutathione S transferase; induced by benomyl and in populations of cells exposed to fluconazole over multiple generations; regulated by Nrg1, Tup1; induced by nitric oxide; stationary phase enriched; Spider biofilm induced
C3_06180C	TSA1	0.308974	0.340495	TSA/alkyl hydroperoxide peroxidase C (AhPC) family protein; similar to thiol-dependent peroxidases of oxidative stress signaling; antigenic; hyphal surface, nucleus; yeast-form nucleus, cytoplasm; biofilm, phagocytosis, peroxide induced
C3_06330W	TSA1B	0.303252	0.364082	Putative peroxidase; orf19.7398.1 is contig-truncated fragment of gene identical to TSA1; Tsa1p and Tsa1Bp role under oxidative/reductive stress, hyphal cell wall formation; in hyphal nucleus, cell wall; yeast-form nucleus, cytoplasm
C1_00490C	TTR1	0.108309	0.797955	Putative glutaredoxin; described as a glutathione reductase; induced by human neutrophils and benomyl treatment; alkaline repressed; regulated by Gcn2 and Gcn4; required for virulence in mouse model; Spider biofilm induced
C1_07990C	C1_07990C	1.86074	3.99013e-10	Similar to cell-wall mannoproteins; induced in low iron; induced in cyr1 homozygous null; regulated by osmotic and oxidative stress via Hog1; Spider biofilm induced
C7_00770W	C7_00770W	0.830809	0.11339	Protein of unknown function; induced by benomyl or in an azole-resistant strain overexpressing MDR1; induced by nitric oxide; Spider biofilm induced
C1_03990W	C1_03990W	0.475464	0.20595	Ortholog(s) have proteasome binding activity and role in cellular response to arsenic-containing substance, proteasome-mediated ubiquitin-dependent protein catabolic process
C7_01150W	C7_01150W	-0.165283	0.761441	Protein similar to S. pombe SPBC1709.16c a predicted aromatic ring-opening dioxygenase; induced by benomyl treatment or in azole-resistant strain that overexpresses MDR1; Spider biofilm induced
CR_06550C	CR_06550C	2.35281	2.39331e-54	Protein of unknown function; induced by nitric oxide; predicted ORF from Assembly 19; removed from Assembly 20; restored based on transcription data
C1_09010W	NAR1	-0.288621	0.480975	Putative cytosolic iron-sulfur (FeS) protein assembly machinery protein; induced by nitric oxide; oxidative stress-induced via Cap1p
C3_03460C	C3_03460C	1.5243	3.25877e-08	Protein of unknown function; upregulated by fluphenazine treatment or in an azole-resistant strain that overexpresses CDR1 and CDR2; transcript possibly regulated by Tac1
C1_05830W	C1_05830W	-1.14099	0.00426929	Ortholog(s) have trans-aconitate 3-methyltransferase activity and cytosol localization
C2_03750W	YIM1	0.00433577	0.990826	Protein similar to protease of mitochondrial inner membrane; increased transcription is observed upon benomyl treatment; macrophage-downregulated gene
C1_12060C	C1_12060C	-0.0156832	0.980754	Ortholog of C. dubliniensis CD36 : Cd36_11290, C. parapsilosis CDC317 : CPAR2_805090, C. auris B8441 : B9J08_005277, Pichia stipitis Pignal : PICST_28850 and Candida guilliermondii ATCC 6260 : PGUG_02709
CR_03710C	CR_03710C	0.800159	0.011444	Protein of unknown function; induced by nitric oxide; oxidative stress-induced via Cap1; fungal-specific (no human or murine homolog)
C2_05070W	FRE9	0.975213	0.0458051	Ferric reductase; alkaline induced; ciclopirox olamine; Hap43-induced
CR_10350C	TRX1	0.423252	0.0219119	Thioredoxin; involved in response to reactive oxygen species; biofilm, benomyl, flucytosine, peroxide, Hap43 induced; amphotericin B, caspofungin repressed; induced by human neutrophils; macrophage-repressed gene
C1_11580W	C1_11580W	0.145944	0.834413	Protein of unknown function; transcript upregulated by benomyl treatment
C4_04200C	C4_04200C	0.808036	0.00390406	Protein of unknown function; repressed by Sfu1; Hap43-induced gene
C4_06910W	C4_06910W	-0.949407	0.000556266	PDR-subfamily ABC transporter (half-size); similar to WHITE subfamily proteins; repressed by fluphenazine treatment or in an azole-resistant strain that overexpresses CDR1 and CDR2; induced by nitric oxide; rat catheter biofilm induced
C2_10000C	C2_10000C	2.0173	1.2066e-07	Ortholog of C. parapsilosis CDC317 : CPAR2_407200.1, C. dubliniensis CD36 : Cd36_24070, Candida metapsilosis : CMET_2070 and Pichia stipitis Pignal : PICST_31669
C3_02480C	CCP1	-0.111512	0.678927	Cytochrome-c peroxidase N terminus; Rim101, alkaline pH repressed; induced in low iron or by macrophage interaction; oxygen-induced activity; regulated by Sef1, Sfu1, and Hap43; Spider biofilm induced; rat catheter biofilm repressed
C1_05880W	PRN4	0.356705	0.393963	Protein with similarity to pirins; induced by benomyl treatment; flow model biofilm repressed
C1_05870W	PRN3	1.4571	0.00155128	Protein similar to pirin; induced by Mnl1 under weak acid stress; Hap43-repressed; Spider biofilm induced
C2_02070W	SPR3	0.636568	0.635297	Septin; mutant has no obvious phenotype
C1_07180W	CCS1	0.110004	0.81258	Copper chaperone involved in activation and protection of superoxide dismutase Sod1p
[truncated: 6,233 more rows]
