# Supplementary material for: Candida albicans pathways that protect against organic peroxides and lipid peroxidation
Source: PLoS Genet. 2024 Oct 21;20(10):e1011455. doi: 10.1371/journal.pgen.1011455 (PMC11527291; doi:10.1371/journal.pgen.1011455)
Supplement: S6 Table — (XLSX) [file pgen.1011455.s006.xlsx]

## Sheet: Readme
These data show the log2 fold change of transcript levels compared to the untreated control
The log2 fold change values were color labeled when the padj (adjusted p value) is less than 0.05. Yellow indicates up-regulation and blue indicates down-regulation.

## Sheet: Supp. Data Fig 6A
A. TBHP vs H2O2 Genes in Common (415)
Gene_ID	Gene_Name	0.5mM_H2O2_15min	0.5mM_TBHP_15min	padj_0.5mM_H2O2_15min	padj_0.5mM_TBHP_15min	Description
C7_02270W	LDG3	7.22905	8.48364	3.54784e-06	2.68118e-08	Putative LDG family protein; F-12/CO2 early biofilm induced
C4_06900W	GST1	7.76841	6.75916	1.74759e-190	2.95038e-144	Putative glutathione S-transferase; upregulated in the presence of human neutrophils; expression is regulated upon white-opaque switching; increased transcription is observed upon benomyl treatment
C6_01070C	CIP1	7.21523	6.95602	2.57052e-190	9.30482e-177	Possible oxidoreductase; transcript induced by cadmium but not other heavy metals, heat shock, yeast-hypha switch, oxidative stress (via Cap1), or macrophage interaction; stationary phase enriched protein; Spider biofilm induced
C6_01180C	EBP1	6.83826	6.70185	1.81658e-130	2.13774e-125	NADPH oxidoreductase; interacts with phenolic substrates (17beta-estradiol); possible role in estrogen response; induced by oxidative, weak acid stress, NO, benomyl, GlcNAc; Cap1, Mnl1 induced; Hap43-repressed; rat catheter biofilm induced
C1_06670W	C1_06670W	1.0779	1.29386	1.72469e-08	5.57569e-12	Ortholog of C. dubliniensis CD36 : Cd36_06250, C. parapsilosis CDC317 : CPAR2_206820, C. auris B8441 : B9J08_003766 and Candida tenuis NRRL Y-1498 : CANTEDRAFT_125137
C4_01940W	PHO89	1.83768	1.82732	4.91792e-07	4.78198e-07	Putative phosphate permease; transcript regulated upon white-opaque switch; alkaline induced by Rim101; possibly adherence-induced; F-12/CO2 model, rat catheter and Spider biofilm induced
CR_03720W	TAL1	2.07326	2.23119	1.43729e-44	7.15802e-52	Transaldolase; protein present in exponential and stationary growth phase yeast cultures; oxidative stress-induced via Cap1; induced by nitric oxide independent of Yhb1p; sumoylation target; rat catheter biofilm repressed
C4_02340W	C4_02340W	1.61664	1.42107	1.0114e-16	2.82411e-13	Putative protease B inhibitor; hyphal-induced expression; Cyr1p- and Ras1p-repressed
C1_03140W	C1_03140W	1.13768	1.83423	4.48123e-07	2.76229e-17	Ortholog(s) have role in endosome organization, regulation of protein localization and BLOC-1 complex localization
C3_02220W	CAP1	2.76485	2.68202	5.96214e-26	1.02143e-24	AP-1 bZIP transcription factor; apoptotic, oxidative stress response/resistance, multidrug resistance; nuclear in oxidative stress; complements S. cerevisiae yap1 mutant; oralpharyngeal candidasis-, human neutrophil, Spider biofilm induced
C1_05510C	RPS27A	1.08854	1.66156	1.61276e-08	6.27702e-19	Ribosomal protein S27; rat catheter and Spider biofilm induced
C2_07440C	C2_07440C	1.37172	1.00349	2.43662e-10	5.19452e-06	Ortholog(s) have sterol esterase activity, role in sterol metabolic process and integral component of membrane, lipid droplet localization
C1_10360C	C1_10360C	3.00887	2.94038	1.58087e-12	3.84145e-12	Putative protein of unknown function; Hap43p-repressed gene; increased transcription is observed upon fluphenazine treatment; possibly transcriptionally regulated by Tac1p; induced by nitric oxide; fungal-specific (no human/murine homolog
C3_05440C	C3_05440C	1.53738	1.12101	4.86403e-09	2.77187e-05	Ortholog(s) have mitochondrial ribosome binding activity and role in mitochondrial translational initiation
C4_04470W	SAP10	1.37309	1.19444	1.13982e-18	1.6312e-14	Secreted aspartyl protease; roles in adhesion, virulence (RHE model), cell surface integrity; distinct specificity from Sap9; at cell membrane and wall; GPI-anchored; induced in low iron; Tbf1-activated; Spider biofilm induced
C4_02520C	C4_02520C	1.30563	1.36497	2.43627e-10	2.40708e-11	BTB/POZ domain protein; induced by Mnl1 under weak acid stress; flow model biofilm induced; Spider biofilm induced
CR_07080W	CR_07080W	1.96785	1.29218	3.59315e-21	1.02409e-09	Ortholog of S. cerevisae/S. pombe Tif6; constituent of 66S pre-ribosomal particles; Spider biofilm induced
C2_03750W	YIM1	3.69042	3.69476	1.12772e-79	4.79908e-80	Protein similar to protease of mitochondrial inner membrane; increased transcription is observed upon benomyl treatment; macrophage-downregulated gene
CR_02270C	CR_02270C	1.34674	1.55195	8.17501e-09	1.4224e-11	Protein of unknown function; Spider biofilm induced; upregulated in a cyr1 null mutant
C1_01520C	SOD2	1.23561	1.42626	7.37678e-18	7.77482e-24	Mitochondrial Mn-containing superoxide dismutase; protection against oxidative stress; homotetramer active; N-terminal 34 amino acids removed on mitochondrial import; H2O2-induced via Cap1p; Hap43p-, alkaline-downregulated, farnesol-induced
C7_01700W	C7_01700W	1.0749	1.71427	5.03062e-05	1.63033e-11	Regulator of calcineurin; regulated by calcineurin-Crz1 pathway; feedback regulator of calcineurin-dependent signaling; Hap43-repressed; induced by ketoconazole, hypoxia, during growth in the mouse cecum; Spider biofilm induced
C3_06850W	FCR1	1.67571	1.37398	8.86527e-26	9.10458e-18	Transcription factor; repressor of fluconazole/ketoconazole/brefeldin A resistance; Tn mutation enhances filamentation; partially rescues S. cerevisiae pdr1 pdr3 fluconazole sensitivity; rat catheter biofilm induced/Spider biofilm repressed
CR_04500C	CR_04500C	2.30031	1.27759	3.25204e-15	2.29073e-05	Has domain(s) with predicted 2-oxoglutarate-dependent dioxygenase activity and role in oxidation-reduction process
C7_02070W	GRX1	1.20889	1.25021	2.84302e-05	1.17618e-05	Putative glutaredoxin; induced in low iron
C1_06110C	NPL4	1.31399	1.68626	5.60263e-09	2.17723e-14	Putative ubiquitin-binding protein; regulated by Gcn2p and Gcn4p
C6_00850W	GPX	4.84206	5.74626	4.58702e-118	3.62625e-166	Putative glutathione peroxidase; induced by peroxide, exposure to neutrophils and macrophage blood fractions; repressed during infection of macrophages; Spider biofilm induced; flow model biofilm repressed
CR_10330W	PGA11	1.23924	1.53536	0.00179594	6.10097e-05	Putative GPI-anchored protein
C4_01120C	C4_01120C	1.04701	1.85397	1.09693e-07	1.10807e-22	Predicted triglyceride lipase; Spider biofilm induced
CR_03710C	CR_03710C	2.86614	3.66629	1.96487e-25	1.3292e-41	Protein of unknown function; induced by nitric oxide; oxidative stress-induced via Cap1; fungal-specific (no human or murine homolog)
CR_05320C	CR_05320C	1.21888	1.60575	0.0124547	0.000504941	Dubious open reading frame
C5_01520C	GLR1	4.57584	4.53649	8.29245e-188	2.80444e-184	Glutathione reductase; upregulated by human neutrophils; oxidative stress-induced regulation via Cap1p; overexpression correlates with multidrug resistance in a cap1 mutant, farnesol induced; stationary phase enriched protein
C2_08420W	C2_08420W	3.47134	3.16889	3.22643e-81	7.13301e-68	Ortholog(s) have DNA-3-methyladenine glycosylase activity, alkylbase DNA N-glycosylase activity, damaged DNA binding activity
C3_05930W	CTA4	1.75802	2.07981	2.53748e-05	3.67931e-07	Zn(II)2Cys6 transcription factor; regulates formation of mating projections and same-sex mating; induced by nitric oxide; induced by Mnl1 under weak acid stress; repressed upon adherence to polystyrene; Hap43-repressed
C5_01810W	FCR3	1.72723	1.16158	2.99543e-41	3.88434e-19	bZIP transcription factor; ortholog of S. cerevisiae Yap3; partially complements fluconazole sensitivity of S. cerevisiae pdr1 pdr3; Hap43-induced; required for yeast cell adherence to silicone substrate; flow model biofilm repressed
CR_02440W	CR_02440W	2.47017	1.96681	1.68704e-20	1.97662e-13	Protein of unknown function; Spider biofilm induced
C3_01180C	C3_01180C	1.15443	1.4528	0.000312901	3.13954e-06	Protein of unknown function; induced by Mnl1 under weak acid stress
C5_03620W	BTS1	1.21674	1.81454	2.93601e-09	8.38559e-20	Putative geranylgeranyl diphosphate synthase; repressed by benomyl treatment; Spider biofilm induced
C1_05860W	PRN2	2.35231	2.49041	4.39622e-21	8.18234e-24	Protein similar to pirin; Hap43p-repressed gene
C2_09880C	C2_09880C	1.95761	2.98343	8.51657e-07	8.72921e-15	Putative protein of unknown function; Plc1-regulated; transcript induced by Mnl1 under weak acid stress; flow model, rat catheter, Spider biofilm induced
C6_01080C	C6_01080C	1.41834	1.34487	6.67269e-10	4.30861e-09	Ortholog of C. dubliniensis CD36 : Cd36_61190, C. parapsilosis CDC317 : CPAR2_603230, C. auris B8441 : B9J08_001119 and Candida tenuis NRRL Y-1498 : cten_CGOB_00054
C7_00760C	C7_00760C	1.05947	2.02314	2.53748e-05	2.69029e-17	Ortholog of S. cerevisiae : YLR050C, C. glabrata CBS138 : CAGL0F01991g, C. parapsilosis CDC317 : CPAR2_703230, C. auris B8441 : B9J08_003284 and Candida tenuis NRRL Y-1498 : CANTEDRAFT_117826
C1_10770W	SFT2	1.09909	1.44822	1.68767e-13	3.35706e-23	Putative membrane protein; transcript regulated by Mig1; Spider biofilm induced
C7_02360W	C7_02360W	2.11376	2.55864	1.4406e-06	2.20637e-09	Protein of unknown function; flow model biofilm induced
C5_03490C	C5_03490C	1.06897	2.32048	1.47831e-07	7.67345e-33	Stationary phase enriched protein; predicted ORF from Assembly 19; removed from Assembly 20; subsequently reinstated in Assembly 21 based on comparative genome analysis
C1_05870W	PRN3	2.04257	3.49967	1.79507e-06	1.81693e-17	Protein similar to pirin; induced by Mnl1 under weak acid stress; Hap43-repressed; Spider biofilm induced
C3_03570C	C3_03570C	6.25531	5.34267	1.17985e-113	4.53803e-83	Has domain(s) with predicted oxidoreductase activity and role in oxidation-reduction process
C1_05440C	C1_05440C	1.18894	1.17626	0.00752356	0.00768517	Protein of unknown function; flow model biofilm induced; Spider biofilm induced
C1_02040C	C1_02040C	1.21569	1.89964	9.44741e-05	2.10517e-10	Putative deubiquitinating enzyme; induced by Mnl1 under weak acid stress
C7_00910C	C7_00910C	1.78392	1.87718	0.000110325	3.81527e-05	Ortholog of S. cerevisiae Ioc4, a protein that influences gene expression through chromatin remodeling; oxidative stress-induced via Cap1
CR_06950C	ATX1	2.44079	2.75009	5.83038e-12	3.99558e-15	Putative cytosolic copper metallochaperone; flucytosine induced; Ssr1-repressed; rat catheter biofilm induced
C1_06000W	C1_06000W	1.16329	1.75326	8.43103e-05	6.98456e-10	Putative dicarboxylic amino acid permease; fungal-specific (no human or murine homolog); induced by alpha pheromone in SpiderM medium
C7_03220C	ZCF29	2.81232	2.74985	1.69303e-69	1.10302e-66	Zn(II)2Cys6 transcription factor; mutants sensitive to caffeine, menadione, beauvericin;resistant to fenpropimorph; Hap43-repressed; mutants have decreased CFU in mouse kidneys and defects in filamentous growth; Spider biofilm induced
C5_02710W	TRR1	4.94192	5.01914	1.80582e-122	2.10907e-126	Thioredoxin reductase; regulated by Tsa1/Tsa1B, Hap43; induced by nitric oxide, peroxide; oxidative stress-induce via Cap1; induced by human neutrophils; stationary phase enriched protein
C1_03990W	C1_03990W	3.42112	3.89658	1.33796e-31	3.41644e-41	Ortholog(s) have proteasome binding activity and role in cellular response to arsenic-containing substance, proteasome-mediated ubiquitin-dependent protein catabolic process
C2_10600W	C2_10600W	1.38063	1.59178	1.73345e-16	5.92449e-22	Ortholog of S. cerevisiae Spg5; required for proteasome assembly during quiescence; transcript detected on high-resolution tiling arrays; Spider biofilm induced
C6_01360W	C6_01360W	2.76431	2.25137	1.75628e-18	1.05934e-12	Protein of unknown function; ketoconazole-repressed
C1_13260W	C1_13260W	1.28418	1.31617	2.42158e-12	4.46032e-13	Ortholog(s) have FK506 binding, peptidyl-prolyl cis-trans isomerase activity and membrane localization
C5_00570W	C5_00570W	1.56708	1.40035	3.74764e-12	5.55015e-10	Putative aminophospholipid translocase (flippase); merged with orf19.2226 in Assembly 21; possibly an essential gene, disruptants not obtained by UAU1 method
C1_14000C	DOA4	2.28181	2.3104	1.9552e-25	2.64548e-26	Ortholog of S. cerevisiae Doa4;, a ubiquitin hydrolase involved in recycling ubiquitin from proteasome-bound ubiquitinated intermediates; oxidative stress-induced via Cap1; mutants are viable
C6_01870C	C6_01870C	5.72707	5.63332	3.86186e-93	2.93356e-90	Predicted MFS membrane transporter, member of the drug:proton antiporter (12 spanner) (DHA1) family; induced by nitric oxide, oxidative stress, alpha pheromone; fungal-specific; Hap43-repressed; Spider biofilm induced
C2_01180W	COX17	2.11944	2.6208	6.79206e-28	6.8487e-43	Putative copper metallochaperone; Hap43p-repressed gene; rat catheter biofilm induced; Spider biofilm induced
C7_03350C	C7_03350C	3.68143	3.16696	1.96641e-149	9.36181e-111	Putative aldose reductase; protein level decreases in stationary phase cultures; Spider biofilm repressed
CR_05560W	CR_05560W	1.2044	1.19809	1.98644e-06	1.95605e-06	Putative TFIIH and nucleotide excision repair factor 3 complex subunit; possibly an essential gene, disruptants not obtained by UAU1 method
C1_10370W	C1_10370W	2.40368	3.11043	5.8276e-12	3.74131e-20	Dubious open reading frame
C4_07010C	C4_07010C	1.29588	1.28339	4.02655e-21	5.03542e-21	Putative DNA repair methyltransferase; induced by nitric oxide independent of Yhb1; Spider biofilm induced
C2_00460W	SAP30	1.01918	1.49095	0.00558259	1.98395e-05	Aspartic-type endopeptidase; involved in degradation of alpha pheromone; functional equivalent of S. cerevisiae Bar1; a-cell specific; induced by alpha pheromone
C4_03310C	C4_03310C	2.68811	2.81579	1.52157e-05	4.31218e-06	Protein of unknown function
C4_02330C	C4_02330C	1.51007	1.16612	1.43063e-28	1.81693e-17	Ortholog of C. dubliniensis CD36 : Cd36_42220, C. parapsilosis CDC317 : CPAR2_500340, Debaryomyces hansenii CBS767 : DEHA2G17754g and Pichia stipitis Pignal : PICST_31424
C2_03580W	C2_03580W	1.12506	1.24169	0.00418769	0.00118684	H/ACA box small nucleolar RNA (snoRNA)
C2_05360C	BIO32	2.83088	1.1861	3.81039e-31	3.1463e-06	Putative class III aminotransferase with a predicted role in biotin biosynthesis; Spider biofilm induced
C1_11570W	C1_11570W	2.75711	2.35908	5.96214e-26	2.19855e-19	Ortholog of S. cerevisiae : YJR112W-A, C. glabrata CBS138 : CAGL0C04829g, C. dubliniensis CD36 : Cd36_10860, C. parapsilosis CDC317 : CPAR2_203700 and C. auris B8441 : B9J08_001575
CR_03300C	CR_03300C	1.27292	1.22607	0.00225756	0.00312516	Ortholog(s) have aldehyde dehydrogenase (NAD) activity, role in response to furfural and intracellular localization
CR_05380C	YCP4	2.63161	2.7355	2.59065e-41	6.70207e-45	Flavodoxin-like protein involved in oxidative stress protection and virulence; flow model, rat catheter and Spider biofilm repressed
CR_04350C	CR_04350C	1.08549	1.16712	1.19974e-08	5.78116e-10	Has domain(s) with predicted ubiquitin-protein transferase activity, zinc ion binding activity
CR_06510W	CR_06510W	2.13212	1.03073	9.46705e-16	0.000214686	Protein of unknown function; Hap43-induced; rat catheter and Spider biofilm induced
C2_02980C	DLD1	2.13285	1.3635	9.46705e-16	4.89115e-07	Putative D-lactate dehydrogenase; white cell-specific trancript; colony morphology-related gene regulation by Ssn6; Hap43-repressed; rat catheter biofilm induced; Spider biofilm repressed
C7_03490W	GYP7	1.31766	1.59229	3.82649e-06	1.24447e-08	Protein similar to S. cerevisiae Gyp7p (GTPase-activating protein for Ypt1p); caspofungin-induced
C4_00640W	C4_00640W	1.67115	1.94661	6.36373e-06	7.02817e-08	Putative adhesin-like protein
C1_00500C	GLO1	1.88899	1.59312	2.4891e-37	6.21638e-27	Putative monomeric glyoxalase I; oxidative stress-induced via Cap1; flow model and rat catheter biofilm repressed
C3_02750W	C3_02750W	4.18737	1.35487	1.13747e-13	0.0307583	Protein with a ribonuclease III domain; flow model biofilm induced; Spider biofilm induced
CR_06040W	CR_06040W	1.42766	2.11464	7.22661e-12	2.59253e-25	Ortholog of S. cerevisiae Sat4; amphotericin B induced; clade-associated gene expression; Spider biofilm induced
C2_07070W	C2_07070W	5.13354	5.16359	1.11134e-135	2.53065e-137	Protein similar to quinone oxidoreductases; induced by benomyl treatment, nitric oxide; oxidative stress-induced via Cap1; stationary-phase enriched protein; Spider biofilm induced
C7_02280W	C7_02280W	3.73694	4.93978	1.56045e-09	2.42685e-16	Ortholog of C. parapsilosis CDC317 : CPAR2_808370, C. dubliniensis CD36 : Cd36_72070, Candida metapsilosis : CMET_5895 and Candida orthopsilosis Co 90-125 : CORT_0C00800
C6_03930W	OPT8	2.44121	2.47901	5.64488e-19	8.91055e-20	Oligopeptide transporter; similar to Opt1 and to S. cerevisiae Ygl114wp, but not other OPTs; induced by nitric oxide, amphotericin B; expression of OPT6, 7, 8 does not complement mutants lacking Opt1, Opt2, and Opt3; Spider biofilm induced
C2_03590C	CAP4	1.40969	1.23253	8.5706e-09	5.18482e-07	Predicted bZip transcription factor; possibly an essential gene, disruptants not obtained by UAU1 method
C1_09300C	C1_09300C	2.02641	1.81672	2.16269e-11	1.99957e-09	Has domain(s) with predicted metal ion binding activity
C3_03720W	GTT11	3.27821	3.37794	2.01163e-106	3.79817e-113	Glutathione S-transferase, localized to ER; induced in exponentially growing cells, under oxidative stress; induced by nitric oxide; Spider biofilm induced
C2_05070W	FRE9	2.6905	3.66572	1.43386e-10	4.31209e-19	Ferric reductase; alkaline induced; ciclopirox olamine; Hap43-induced
C1_05240C	RPT1	1.00617	1.27071	2.33004e-11	8.29546e-18	Putative 26S proteasome regulatory subunit 7; Hap43p-repressed gene; regulated by Gcn2p and Gcn4p; overlaps orf19.442
C7_01440W	C7_01440W	1.21517	1.73119	3.81016e-05	1.27714e-09	Ortholog(s) have role in protein maturation by [4Fe-4S] cluster transfer and mitochondrial matrix localization
C2_03320W	CHK1	2.89607	2.36327	9.58042e-36	3.00873e-24	Histidine kinase; 2-component signaling, cell wall synthesis; hyphal growth defect; avirulent in mouse, not rat vaginal infection; phagocytosis rate increased; Spider biofilm induced; required for RPMI biofilm; Bcr1-induced in a/a biofilm
C3_04800C	C3_04800C	1.02284	1.63248	0.0402252	0.000457817	Ortholog(s) have role in peroxisome organization and peroxisomal membrane localization
C6_01400W	C6_01400W	2.88806	3.09381	1.9552e-25	2.21611e-29	Predicted membrane transporter, member of the drug:proton antiporter (14 spanner) (DHA2) family, major facilitator superfamily (MFS); Hap43p-repressed gene
C7_01430C	C7_01430C	1.96028	2.38555	4.5131e-09	3.66737e-13	Protein of unknown function; transcript induced by benomyl or in azole-resistant strain overexpressing MDR1; Ssn6 colony morphology-related regulation; induced by NO; Hap43-repressed; rat catheter and flow model biofilm induced
C2_08200W	C2_08200W	6.55772	6.56594	8.20764e-108	2.92048e-108	Predicted hydrolase; induced by nitric oxide
C3_00940W	C3_00940W	2.2878	2.29901	3.75522e-27	1.15394e-27	Predicted ubiquitin-protein ligase; Hap43-repressed gene; oxidative stress-induced via Cap1; flow model biofilm induced
C2_02640C	BNA32	1.71565	1.03427	1.31121e-19	9.17238e-08	Has domain(s) with predicted catalytic activity, pyridoxal phosphate binding activity and role in biosynthetic process
C6_03540W	C6_03540W	1.901	1.06711	3.80429e-13	8.14393e-05	Predicted membrane transporter, member of the monocarboxylate porter (MCP) family, major facilitator superfamily (MFS); ketoconazole or caspofungin repressed; Spider biofilm induced
C7_00770W	C7_00770W	3.06589	3.8967	1.26144e-12	4.2534e-20	Protein of unknown function; induced by benomyl or in an azole-resistant strain overexpressing MDR1; induced by nitric oxide; Spider biofilm induced
C4_03910W	FGR28	1.74955	1.00724	6.3026e-12	0.00013255	Protein lacking an ortholog in S. cerevisiae; transposon mutation affects filamentous growth; possibly an essential gene, disruptants not obtained by UAU1 method
CR_02650C	DRE2	2.45298	2.27368	1.71768e-10	3.1495e-09	Putative cytosolic Fe-S protein assembly protein; a-specific transcript; regulated by Sef1, Sfu1, and Hap43; rat catheter and Spider biofilm induced
C1_11560C	C1_11560C	1.3968	1.27839	3.61661e-05	0.000158285	Has domain(s) with predicted GTP binding activity
C1_11700C	MRF1	3.98129	4.40225	7.77165e-40	6.53457e-49	Putative mitochondrial respiratory protein; induced by farnesol, benomyl, nitric oxide, core stress response; oxidative stress-induced via Cap1; stationary-phase enriched protein; Spider biofilm induced
C5_00600C	C5_00600C	1.8906	1.48286	1.99872e-05	0.0010514	Protein of unknown function; rat catheter biofilm repressed
CR_07530C	ECM22	1.56077	2.03973	3.97608e-25	6.8487e-43	Zn(II)2Cys6 transcription factor; rat catheter and Spider biofilm induced
C1_00490C	TTR1	3.80744	3.91575	5.16814e-50	3.65006e-53	Putative glutaredoxin; described as a glutathione reductase; induced by human neutrophils and benomyl treatment; alkaline repressed; regulated by Gcn2 and Gcn4; required for virulence in mouse model; Spider biofilm induced
C4_01350W	C4_01350W	2.3262	5.72697	0.0119855	2.34289e-12	Protein of unknown function; rat catheter biofilm induced
C1_13290W	C1_13290W	2.64994	2.15514	3.32622e-22	4.24603e-15	Ortholog(s) have role in ascospore wall assembly and ascospore wall, prospore membrane localization
C2_04810W	HIS3	2.22911	1.16356	1.00655e-28	1.61998e-08	Imidazoleglycerol-phosphate dehydratase, enzyme of histidine biosynthesis; functionally complements S. cerevisiae his3-1 mutation; hyphal-induced expression; regulated by Gcn2p and Gcn4p; fungal-specific (no human or murine homolog)
C1_04410C	ESS1	1.00574	1.17717	2.58621e-06	2.15458e-08	Prolyl isomerase (parvulin class); essential; involved in yeast-hyphal switching, Cph1p pathway; has inflexible linker between WW and isomerase domains, unlike human homolog; functional homolog of S. cerevisiae Ess1p
CR_10630W	CR_10630W	1.14496	1.00107	0.000701908	0.0032571	Ortholog(s) have role in box C/D snoRNP assembly, protein folding, rRNA processing and R2TP complex, small nucleolar ribonucleoprotein complex localization
C5_02870C	C5_02870C	2.74292	5.35687	6.14134e-07	6.73167e-25	Dubious open reading frame
C1_11010C	C1_11010C	1.29221	1.03017	3.15154e-21	5.98846e-14	Putative ortholog of S. cerevisiae Pex32 a peroxisomal integral membrane protein with a role in negative regulation of peroxisome size; Hap43-repressed gene
C2_06720W	GRE2	4.59241	4.48253	0	0	Putative reductase; Nrg1 and Tup1-regulated; benomyl- and hyphal-induced; macrophage/pseudohyphal-repressed; repressed by low iron; possibly involved in osmotic stress response; stationary phase enriched protein; Spider biofilm induced
C1_10280C	C1_10280C	2.31742	3.11541	1.951e-29	2.86952e-53	Putative protein of unknown function; induced by prostaglandins
C2_08430C	PGA46	3.18391	2.60121	7.20428e-15	2.81133e-10	Putative GPI-anchored protein; secreted; fluconazole-induced
CR_02430C	CR_02430C	1.67076	1.24495	3.98865e-21	3.05587e-12	Predicted protein of rapamycin resistance; Spider biofilm induced
C3_01970C	C3_01970C	1.50262	1.44798	0.000505342	0.000756096	Ortholog of C. dubliniensis CD36 : Cd36_81960, Pichia stipitis Pignal : psti_CGOB_00163, Candida tropicalis NEW ASSEMBLY : CTRG1_02378 and Candida tropicalis MYA-3404 : CTRG_02378
C2_04560W	KTR2	1.30521	1.72989	4.59949e-10	2.96752e-17	Mannosyltransferase; transcription elevated in chk1, nik1, and sln1 homozygous null mutants; fungal-specific (no human or murine homolog); possibly an essential gene, disruptants not obtained by UAU1 method
CR_09170C	SSU1	1.59768	1.21254	2.23367e-06	0.000423769	Protein similar to S. cerevisiae Ssu1 sulfite transport protein; Tn mutation affects filamentous growth; regulated by Gcn2 and Gcn4; induced by nitric oxide; Hap43-repressed; Spider and flow model biofilm induced
CR_03740C	CR_03740C	1.5436	1.15045	4.77282e-33	7.54583e-19	Protein similar to S. cerevisiae Fmn1p, which is riboflavin kinase; predicted Kex2p substrate; Hap43p-repressed gene
CR_03160W	CR_03160W	1.2316	1.06317	1.09039e-05	0.000161801	Ortholog(s) have tRNA methyltransferase activity and role in tRNA methylation, wybutosine biosynthetic process
C1_13110C	CHS3	1.25969	1.27855	1.15717e-10	4.45986e-11	Major chitin synthase of yeast and hyphae; synthesizes short-chitin fibrils; Chs4-activated; transcript induced at yeast-hyphal transition; Chs1 and Chs2, but not Chs3, are inhibited by the protoberberine HWY-289; Spider biofilm induced
C4_02770C	C4_02770C	1.72893	2.01843	5.53481e-30	4.24539e-41	Ortholog(s) have ATP binding, magnesium ion binding activity and role in eukaryotic translation initiation factor 2 complex assembly, positive regulation of translational initiation
C2_05900W	C2_05900W	1.96952	1.83841	5.45429e-09	5.00808e-08	Ortholog(s) have SUMO transferase activity, chromatin binding activity and role in protein sumoylation, reciprocal meiotic recombination, synapsis, synaptonemal complex assembly
C6_03630W	PAD1	1.19671	1.28481	5.51044e-08	3.51718e-09	Putative phenylacrylic acid decarboxylase; repressed by Rgt1p
CR_01800C	HST2	1.06794	1.00833	1.07989e-05	3.13093e-05	Putative histone deacetylase; role in regulation of white-opaque switch; Spider biofilm induced
CR_05390W	PST3	3.13756	3.09907	2.40976e-41	1.23805e-40	Flavodoxin-like protein involved in oxidative stress protection and virulence; YNB biofilm induced; stationary phase enriched protein; rat catheter and Spider biofilm repressed
C3_02850C	C3_02850C	2.65675	1.50633	6.95817e-27	2.69545e-09	Plasma membrane-associated protein; upregulated in an azole-resistant strain that overexpresses MDR1; Hap43-repressed; Spider biofilm induced
C3_02610C	GLX3	3.61433	4.59737	1.07041e-59	1.00595e-96	Glutathione-independent glyoxalase; binds human immunoglobulin E; alkaline, fluconazole, Hog1 repressed; hypoxia, oxidative stress via Cap1, Hap43 induced; stationary-phase enriched; rat catheter, Spider biofilm induced
C1_09570W	C1_09570W	1.58217	1.09994	1.39958e-13	4.27533e-07	Ortholog of S. cerevisiae : YKL162C, C. dubliniensis CD36 : Cd36_09010, C. parapsilosis CDC317 : CPAR2_214170, C. auris B8441 : B9J08_005393 and Candida tenuis NRRL Y-1498 : CANTEDRAFT_95066
C4_02570C	C4_02570C	1.27041	1.21733	2.52567e-08	8.61941e-08	Ortholog(s) have DNA-binding transcription repressor activity, RNA polymerase II-specific, histone demethylase activity (H3-K36 specific), histone demethylase activity (H3-K9 specific), sequence-specific DNA binding activity
C4_06970C	ZRT1	2.56262	1.85258	1.63139e-20	3.40923e-11	Putative zinc transporter; acts with Pra1 in sequestration of zinc from host tissues during infection; hyphal, macrophage-induced; alkaline induced upon adherence to polystyrene; induced in oralpharyngeal candidasis; Spider biofilm induced
C1_07880C	GCS1	2.33094	2.60517	3.32632e-28	2.03983e-35	Gamma-glutamylcysteine synthetase; glutathione synthesis, required for virulence;induced in low iron, H2O2, Cd, or presence of human neutrophils; possibly adherence-induced; Spider and F-12/CO2 biofilm induced
C6_01520W	C6_01520W	1.73183	1.02693	1.20288e-16	1.70379e-06	Predicted membrane transporter, member of the drug:proton antiporter (12 spanner) (DHA1) family, major facilitator superfamily (MFS); induced by nitric oxide
C4_05560C	ARO9	4.80019	4.74145	0	0	Aromatic transaminase; Ehrlich fusel oil pathway of aromatic alcohol biosynthesis; Rim101-dependent pH-regulation (alkaline induced); Hap43-induced gene
C1_06860W	C1_06860W	2.07714	1.93367	0.00702182	0.0120765	RTA domain protein; predicted role in response to stress; Spider biofilm induced
C1_08980C	ZWF1	2.65738	2.2779	4.8669e-61	3.87757e-45	Glucose-6-phosphate dehydrogenase; antigenic in mice; activity induced by O2 or oxidizing agents H2O2, menadione, macrophage; caspofungin repressed; induced in core stress response; regulated by Gcn2, Gcn4; rat catheter biofilm repressed
C2_07760W	C2_07760W	1.83509	1.69479	5.92448e-16	6.90757e-14	Predicted membrane protein of unknown function; Spider biofilm induced
C7_03450C	HSM3	1.26528	1.64608	4.32386e-07	1.67614e-11	Ortholog(s) have role in mismatch repair, proteasome regulatory particle assembly and cytosol, nucleus localization
C1_07990C	C1_07990C	2.04692	3.90766	1.65633e-12	4.16091e-44	Similar to cell-wall mannoproteins; induced in low iron; induced in cyr1 homozygous null; regulated by osmotic and oxidative stress via Hog1; Spider biofilm induced
C2_02920W	C2_02920W	1.13583	1.50431	4.83634e-17	1.12147e-29	Putative adhesin-like protein; upregulated during growth in the mouse cecum; flow model, rat catheter and Spider biofilm induced
C4_04190C	C4_04190C	2.84073	3.21656	4.39622e-21	4.03352e-27	Ortholog of C. dubliniensis CD36 : Cd36_43870, C. parapsilosis CDC317 : CPAR2_402120, Candida tropicalis MYA-3404 : CTRG_05742 and Candida albicans WO-1 : CAWG_03407
C3_07380W	C3_07380W	1.00068	1.59467	1.29191e-09	1.99518e-23	Protein with a predicted RING-type zinc finger; possibly an essential gene, disruptants not obtained by UAU1 method
C1_05970W	C1_05970W	1.14734	1.87656	0.037916	0.000236564	Putative adhesin-like protein; macrophage-induced gene
C4_02990C	GST2	3.57787	3.97543	8.21233e-56	4.12655e-69	Glutathione S transferase; induced by benomyl and in populations of cells exposed to fluconazole over multiple generations; regulated by Nrg1, Tup1; induced by nitric oxide; stationary phase enriched; Spider biofilm induced
C3_04330C	C3_04330C	1.22666	2.16459	6.05483e-11	1.02616e-32	Protein of unknown function; Cyr1-repressed; induced by alpha pheromone in SpiderM medium; rat catheter and Spider biofilm induced
C2_06890C	C2_06890C	2.22466	3.12136	1.26652e-12	2.52061e-24	Similar to oxidoreductases and to S. cerevisiae Yjr096wp; Sfu1 repressed; induced by benomyl treatment, Ssr1; Hap43-repressed; flow model biofilm repressed
C4_01670C	C4_01670C	1.14259	1.53229	4.59601e-09	8.27908e-16	Ortholog(s) have role in TOR signaling, positive regulation of transcription by RNA polymerase I and cytosol, extrinsic component of membrane localization
CR_10350C	TRX1	3.23582	3.65908	1.01632e-97	5.16834e-125	Thioredoxin; involved in response to reactive oxygen species; biofilm, benomyl, flucytosine, peroxide, Hap43 induced; amphotericin B, caspofungin repressed; induced by human neutrophils; macrophage-repressed gene
C4_05250W	C4_05250W	1.33685	2.24515	0.0278818	5.81915e-05	Putative ubiquitin-protein ligase; role in protein ubiquitination; Spider biofilm induced
C1_05830W	C1_05830W	4.83853	3.69754	1.14396e-43	6.40441e-26	Ortholog(s) have trans-aconitate 3-methyltransferase activity and cytosol localization
C5_00710W	IFF8	1.95155	1.77712	4.80308e-16	1.33347e-13	Putative GPI-anchored adhesin-like protein; decreased transcription is observed in an azole-resistant strain that overexpresses MDR1
C4_06960W	C4_06960W	1.60614	1.08364	0.00015289	0.0138517	Protein of unknown function; Spider biofilm induced
CR_05480W	CR_05480W	1.44416	1.00373	1.75127e-12	1.45218e-06	Ortholog(s) have dicarboxylic acid transmembrane transporter activity, role in mitochondrial transport and mitochondrial inner membrane, mitochondrion localization
C1_10450W	GLY1	1.63458	1.54968	5.86297e-07	2.07675e-06	L-threonine aldolase; complements glycine auxotrophy of S. cerevisiae shm1 shm2 gly1-1 triple mutant; macrophage/pseudohyphal-induced; the GLY1 locus has an RFLP and is triploid in strain SGY269; flow model biofilm induced
C1_02590C	SNZ1	2.70569	1.04442	7.71029e-26	0.000118686	Stationary phase protein; vitamin B synthesis; induced byyeast-hypha switch, 3-AT or in azole-resistant strain overexpressing MDR1; soluble in hyphae; regulated by Gcn4, macrophage; Spider biofilm induced; rat catheter biofilm repressed
C4_06880C	C4_06880C	1.25592	1.5238	1.36301e-12	2.36255e-18	Ortholog(s) have role in SAGA complex localization to transcription regulatory region, filamentous growth, histone deubiquitination, mRNA export from nucleus and maintenance of DNA trinucleotide repeats, more
C1_08320W	TKL1	1.64551	1.86882	6.03194e-31	4.06156e-40	Putative transketolase; localizes to surface of yeast cells, not hyphae; soluble protein in hyphae; transcript regulated by Nrg1, Mig1, and Tup1; antigenic in human or murine infection; possibly essential (by UAU1 method)
CR_06980W	CR_06980W	2.37964	2.24583	2.47967e-24	5.77798e-22	Putative protein of unknown function; Hap43-induced; repressed by Rim101; Spider biofilm induced
C4_05400C	C4_05400C	1.55819	2.65219	2.33834e-09	8.40268e-26	D-arabinose 5-phosphate isomerase; has GutQ domain which is associated with phosphosugar binding; other biofilm induced; rat catheter and Spider biofilm induced; F-12/CO2 early biofilm induced
CR_06550C	CR_06550C	1.48246	3.83527	9.18393e-22	6.74882e-145	Protein of unknown function; induced by nitric oxide; predicted ORF from Assembly 19; removed from Assembly 20; restored based on transcription data
C3_04170W	C3_04170W	2.33777	3.40153	1.1139e-29	5.95171e-64	Predicted ORF from Assembly 19; removed from Assembly 20; subsequently reinstated in Assembly 21 based on comparative genome analysis
C2_08620W	C2_08620W	1.16257	1.83126	9.94396e-07	1.48387e-15	Protein of unknown function; induced in core caspofungin response; expression upregulated in an ssr1 null mutant; induced by nitric oxide independent of Yhb1p
C3_06180C	TSA1	3.63495	3.94392	5.65908e-53	1.35613e-62	TSA/alkyl hydroperoxide peroxidase C (AhPC) family protein; similar to thiol-dependent peroxidases of oxidative stress signaling; antigenic; hyphal surface, nucleus; yeast-form nucleus, cytoplasm; biofilm, phagocytosis, peroxide induced
C1_02880C	MIA40	1.59017	1.85817	8.77532e-33	5.65402e-45	Predicted component of the mitochondrial intermembrane space import machinery; Hap43p-repressed gene
C2_06780C	C2_06780C	1.68247	1.87472	9.51566e-15	2.55461e-18	Ortholog(s) have ubiquitin-protein transferase activity, role in protein ubiquitination, response to ethanol, septin ring assembly and cytoplasm, nucleus localization
CR_09780C	IFA14	1.07395	1.05741	0.000278819	0.000310778	Putative LPF family protein; Plc1-regulated; induced by alpha pheromone in SpiderM medium
C2_00530W	C2_00530W	1.19428	1.08785	0.000815942	0.00234377	Ortholog of Candida albicans WO-1 : CAWG_03833
C7_03230C	C7_03230C	2.91885	2.22425	8.06303e-05	0.00324305	Protein of unknown function; transcript detected on high-resolution tiling arrays; Spider biofilm induced
C1_09380W	RIM20	1.35266	1.1076	2.27181e-11	5.412e-08	Protein involved in the pH response pathway; binds to the transcription factor Rim101 and may serve as a scaffold to facilitate the C-terminal proteolytic cleavage that activates Rim101; required for alkaline pH-induced hyphal growth
C7_01150W	C7_01150W	4.00341	3.83813	4.53215e-32	8.9731e-30	Protein similar to S. pombe SPBC1709.16c a predicted aromatic ring-opening dioxygenase; induced by benomyl treatment or in azole-resistant strain that overexpresses MDR1; Spider biofilm induced
C2_06820C	PRE2	1.0148	1.31486	2.47973e-08	1.52618e-13	Putative proteasome beta-5 subunit; macrophage-induced protein
C7_02330W	YCF1	1.62188	1.59473	1.10671e-17	2.44017e-17	Putative glutathione S-conjugate transporter; MRP/CFTR-subfamily, ABC type transporter; human neutrophil-induced; oxidative stress-induced via Cap1; possible association with multidrug resistance; possibly essential; Spider biofilm induced
C1_10410W	C1_10410W	1.32261	1.7724	3.80429e-13	2.54019e-23	BED zinc finger protein; predicted DNA binding protein; Spider biofilm repressed
C2_03110W	C2_03110W	4.31717	3.24797	1.38955e-34	5.00659e-20	Protein of unknown function; upregulated in a cyr1 or ras1 null mutant; induced by nitric oxide
C1_05470W	MTM1	1.16943	1.05967	5.41461e-10	1.88412e-08	Ortholog(s) have pyridoxal phosphate binding activity, role in cellular iron ion homeostasis, pyridoxal phosphate transport and mitochondrion localization
C4_06980W	PRA1	2.60355	3.1878	1.80781e-07	6.78086e-11	Cell surface protein that sequesters zinc from host tissue; enriched at hyphal tips; released extracellularly; binds to host complement regulators; mediates leukocyte adhesion and migration; immunogenic in mouse; produced at ambient pH
C5_05180W	C5_05180W	5.04407	6.76438	3.37589e-69	5.38752e-125	Similar to S. pombe mug180, a predicted esterase/lipase; highly induced during chlamydospore formation in both C. albicans and C. dubliniensis; flow model biofilm induced
C1_11710C	C1_11710C	2.7461	2.29282	6.629e-21	6.90667e-15	Ortholog of C. dubliniensis CD36 : Cd36_11020 and Candida albicans WO-1 : CAWG_00266
C6_00810C	C6_00810C	1.30842	2.33058	0.000128253	3.28672e-13	Protein of unknown function; Hap43-repressed gene
C4_04450C	ATG1	1.51834	1.17991	4.15661e-06	0.000435112	Putative protein serine/threonine kinase; predicted role in vesicle formation in autophagy and the cytoplasm-to-vacuole targeting (Cvt) pathway; Spider biofilm induced
C7_03390C	PUP3	1.0511	1.39822	3.35034e-10	1.39598e-17	Putative beta 3 subunit of the 20S proteasome; macrophage/pseudohyphal-repressed
C4_03380C	DAO2	1.55574	1.10463	9.39181e-08	0.000208363	Putative D-amino acid oxidase; rat catheter biofilm induced
C3_01130C	C3_01130C	1.58737	1.58319	0.0143688	0.0136613	ZZ-type zinc finger protein; rat catheter and Spider biofilm induced
C1_07180W	CCS1	3.35898	3.46898	3.96449e-33	1.30373e-35	Copper chaperone involved in activation and protection of superoxide dismutase Sod1p
C4_02220C	ZCF25	2.02143	2.20153	7.55212e-11	7.14016e-13	Putative Zn(II)2Cys6 transcription factor
C2_09750W	LEU42	1.88057	1.18897	1.23233e-29	1.83195e-12	Putative alpha-isopropylmalate synthase; fungal-specific; induced by human blood or polymorphonuclear cells; regulated by Gcn2 and Gcn4; stationary phase enriched protein; Spider biofilm induced
C2_00280C	C2_00280C	1.73621	1.47532	5.42846e-17	1.16525e-12	Putative pre-mRNA-splicing factor; possibly an essential gene, disruptants not obtained by UAU1 method
C1_07580C	PRY1	1.81247	1.11306	2.41887e-05	0.0138587	Pry family pathogenesis-related protein; extracellular; opaque specific transcript; repressed by alpha pheromone in SpiderM medium; possibly essential, disruptants not obtained by UAU1 method; Spider biofilm induced
C1_01830C	UBC8	1.018	0.99539	3.23537e-10	6.64459e-10	Predicted ubiquitin-conjugating enzyme that negatively regulates gluconeogenesis by mediating the glucose-induced ubiquitination of fructose-1,6-bisphosphatase; induced by alpha pheromone in SpiderM medium
CR_03280W	IFR2	4.26324	4.03655	5.04084e-94	1.76312e-84	Zinc-binding dehydrogenase; induced by benomyl, ciclopirox olamine, alpha pheromone, Hap43; regulated by oxidative stress via Cap1, osmotic stress via Hog1; protein present in exponential and stationary phase; rat catheter biofilm repressed
C7_01690W	C7_01690W	1.24264	1.51089	1.61756e-11	7.39299e-17	Ortholog(s) have zinc ion binding activity, role in protein import into mitochondrial intermembrane space and mitochondrial intermembrane space localization
CR_03290C	IME2	3.0896	2.5803	4.03775e-18	4.72602e-13	Putative serine/threonine protein kinase; mutation confers hypersensitivity to amphotericin B
C4_02680C	C4_02680C	1.03385	1.21906	0.0074235	0.00116139	Ortholog of Debaryomyces hansenii CBS767 : DEHA2E16016g, Pichia stipitis Pignal : PICST_38487, Candida tropicalis NEW ASSEMBLY : CTRG1_00248 and Spathaspora passalidarum NRRL Y-27907 : SPAPADRAFT_58603
C4_06700W	C4_06700W	1.4121	2.62605	3.7844e-05	3.13913e-16	Ortholog of Candida albicans WO-1 : CAWG_03159
C1_12040W	C1_12040W	1.44445	2.61589	0.00568831	6.10973e-08	Ortholog of C. dubliniensis CD36 : Cd36_11270 and Candida albicans WO-1 : CAWG_00238
C6_04220C	HBR2	1.91349	1.2711	7.37574e-28	6.94576e-13	Putative alanine glyoxylate aminotransferase; regulated by Gcn4p and hemoglobin; stationary phase enriched protein
C2_07580W	C2_07580W	1.41322	1.20319	0.000386288	0.00275603	Putative malate permease; induced during macrophage infection; regulated by Gcn2 and Gcn4; putative peroxisome targeting signal; Hap43-repressed; Spider biofilm induced
C4_01340W	C4_01340W	3.8316	1.93063	2.39933e-27	1.25004e-07	Protein similar to GPI-linked cell-wall proteins; induced in low iron; Spider biofilm induced; regulated in Spider biofilms by Bcr1, Tec1, Ndt80, Brg1
CR_02290W	PGA22	1.05042	1.22222	0.0268926	0.00743236	Putative GPI-anchored protein; adhesin-like protein
C7_03580C	C7_03580C	2.08755	1.38863	2.37721e-14	6.38862e-07	Protein of unknown function; Hap43-repressed gene
C2_02950W	BNA31	1.67963	1.04707	5.33933e-19	5.27257e-08	Putative arylformamidase, enzyme of the NAD biosynthesis pathway; Gcn4p-regulated
C1_12460C	C1_12460C	2.09846	2.20509	4.54295e-16	5.31952e-18	Dubious open reading frame
C7_03870W	RAD6	1.26363	1.29253	2.60181e-14	4.14947e-15	Functional ortholog of S. cerevisiae Rad6; negative regulator of hyphal growth; required for wild-type UV resistance; acts in pathway with Efg1; ; transcript is UV-induced, slightly repressed during hyphal growth; gene has two introns
C4_06710W	C4_06710W	2.35278	5.03381	6.42195e-22	2.45145e-99	Putative NADP-dependent oxidoreductase; Hap43-repressed; induced by benomyl treatment; oxidative stress-induced via Cap1; rat catheter biofilm repressed
C7_02020W	RAD14	1.10768	1.77214	2.38937e-15	7.87707e-39	Putative DNA repair protein; transcription is regulated upon yeast-hyphal switch; flucytosine repressed
C4_02690W	C4_02690W	1.3152	1.29333	3.52203e-08	5.19228e-08	Has domain(s) with predicted zinc ion binding activity
C3_05780C	CRZ1	1.00073	1.44318	0.000890455	6.09992e-07	Calcineurin-regulated C2H2 transcription factor; role in maintenance of membrane integrity, azole tolerance; not required for mouse virulence; repressed by low iron; regulates Ca++ influx during alkaline pH response; Spider biofilm induced
C3_06500W	UBA1	1.3835	1.25501	1.74024e-16	7.03856e-14	Ubiquitin-activating enzyme; protein level decreases in stationary phase cultures
CR_07740W	CR_07740W	5.00873	5.41696	1.33181e-41	6.53457e-49	Ortholog of C. dubliniensis CD36 : Cd36_00150, Lodderomyces elongisporus NRLL YB-4239 : LELG_01269 and Candida tropicalis NEW ASSEMBLY : CTRG1_CGOB_00075
C1_04330W	RPN4	1.28234	1.66846	1.46208e-16	8.66517e-28	C2H2 transcription factor; putative regulator of proteasome genes; DNA recognition sequence (GAAGGCAAAA) enriched in regions upstream of proteasome genes; induced in core stress response; Hap43-induced; Spider biofilm induced
C2_03220C	STP4	1.17587	2.72248	0.000301254	4.69003e-19	C2H2 transcription factor; induced in core caspofungin response; colony morphology-related gene regulation by Ssn6; induced by 17-beta-estradiol, ethynyl estradiol; rat catheter and Spider biofilm induced
C2_02550C	C2_02550C	1.66909	2.85482	0.00085348	1.90519e-09	Protein of unknown function; Spider biofilm induced
C1_11530C	C1_11530C	4.22595	4.52348	2.54709e-144	1.11915e-165	Ortholog(s) have sulfonate dioxygenase activity and role in sulfur compound catabolic process
C5_03080C	C5_03080C	3.51807	3.21887	1.14451e-85	6.82318e-72	Predicted membrane transporter; monocarboxylate porter (MCP) family, major facilitator superfamily (MFS); Spider biofilm induced; rat catheter biofilm repressed
C4_07020C	C4_07020C	1.55623	2.7139	0.00507566	1.93457e-07	Ortholog of C. dubliniensis CD36 : Cd36_46490, Pichia stipitis Pignal : PICST_33598, Candida tropicalis NEW ASSEMBLY : CTRG1_03758 and Spathaspora passalidarum NRRL Y-27907 : spas_CGOB_00037
C3_05640W	C3_05640W	6.79876	5.96643	3.26619e-72	8.39953e-56	Predicted oxidoreductase; rat catheter biofilm repressed
C4_07000W	C4_07000W	1.30264	1.30942	0.00114582	0.000961806	Ortholog of C. dubliniensis CD36 : Cd36_46470, C. parapsilosis CDC317 : CPAR2_500900, Debaryomyces hansenii CBS767 : DEHA2B15730g and Candida tropicalis MYA-3404 : CTRG_03755
C2_10180W	IFR1	5.62488	4.96524	2.65912e-212	1.32765e-165	Predicted oxidoreductase/dehydrogenase; induced by nitric oxide; rat catheter and Spider biofilm induced
C1_06810W	CAT1	4.99043	4.97225	2.41168e-64	4.18085e-64	Catalase; resistance to oxidative stress, neutrophils, peroxide; role in virulence; regulated by iron, ciclopirox, fluconazole, carbon source, pH, Rim101, Ssn6, Hog1, Hap43, Sfu1, Sef1, farnesol, core stress response; Spider biofilm induced
C5_04980W	C5_04980W	1.54427	1.88653	3.07614e-16	2.65903e-24	Putative adhesin-like protein; induced by Mnl1 under weak acid stress; rat catheter and Spider biofilm induced
C2_08820C	SPO11	1.57696	2.53194	0.000595408	6.26267e-09	DNA endonuclease; required for genetic recombination between homologous chromosomes during the parasexual cycle; produced in mitotically dividing cells; similar to S. cerevisiae Spo11 which functions in recombination during meiosis
C2_03910C	C2_03910C	1.0613	1.55509	7.12313e-05	1.59978e-09	Ortholog(s) have carbohydrate binding, mannosyl-oligosaccharide 1,2-alpha-mannosidase activity
C6_01410C	OYE2	5.69036	5.29176	2.57319e-206	2.30428e-178	Putative NAPDH dehydrogenase; induced by nitric oxide; Spider biofilm induced
C1_05700W	AUT7	2.30915	1.87425	1.95685e-47	1.26407e-31	Putative autophagosome protein; acts synergistically with Ysy6p to regulate unfolded protein response and mitochondrial function under ER stress; macrophage/pseudohyphal-repressed; alternatively spliced intron in 5' UTR
C2_00540W	C2_00540W	1.08263	1.22112	3.73871e-05	2.24659e-06	Protein with a multidrug and toxin extrusion protein domain; induced by Mnl1 under weak acid stress
C2_00600C	C2_00600C	2.16891	2.05687	1.59188e-19	7.46161e-18	Protein with a predicted role in mitochondrial iron metabolism; Hap43-repressed; expression upregulated during growth in the mouse cecum; Spider biofilm induced
C2_08440W	C2_08440W	2.35001	1.7671	9.83354e-05	0.00434754	Dubious open reading frame
C4_04270W	C4_04270W	2.0502	2.1837	2.07156e-24	6.97016e-28	Ortholog(s) have ureidoglycolate lyase activity
CR_01830C	PTR2	1.22092	2.00261	0.0283282	9.25593e-05	Oligopeptide transporter involved in uptake of di-/tripeptides; highly induced during chlamydospore formation in both C. albicans and C. dubliniensis
C5_04230W	MRV6	1.43277	2.61458	0.0208193	3.05122e-06	Ortholog of Candida albicans WO-1 : CAWG_04796
C2_06220C	MEC3	1.51706	1.57088	8.33371e-23	1.07509e-24	Putative DNA damage and meiotic pachytene checkpoint protein; increased transcription is observed upon benomyl treatment
C1_12240C	C1_12240C	1.90286	2.02899	6.30789e-19	1.1123e-21	Predicted alanine-tRNA ligase; oxidative stress-induced via Cap1
C1_12070C	C1_12070C	3.61075	2.82926	3.64651e-35	4.68117e-22	Protein of unknown function; induced by nitric oxide
C2_04420W	IFA4	1.26479	1.62741	1.30278e-10	2.43412e-17	Protein of unknown function; oxidative stress-induced via Cap1
C2_08210C	MFA1	5.62906	6.53878	1.12229e-56	3.42087e-77	a-factor mating pheromone; produced in opaque MTLa cells; required for mating competence of MTLa cells, but not MTLalpha; induced by alpha-factor
CR_10300W	PUP1	1.274	1.61629	4.05814e-22	1.45993e-35	Putative beta 2 subunit of the 20S proteasome; macrophage/pseudohyphal-repressed; Spider biofilm repressed
C1_12080W	LCB4	2.29464	1.30977	5.73378e-25	8.79632e-09	Putative sphingosine kinase; Tac1p-regulated expression; rat catheter biofilm induced
C1_01920W	ROA1	1.45667	1.73573	5.20491e-09	1.44566e-12	Putative PDR-subfamily ABC transporter involved in sensitivity to azoles; Spider biofilm induced
C1_06220C	C1_06220C	1.27037	1.0221	7.58183e-05	0.00172415	Protein of unknown function; flow model biofilm induced; induced by alpha pheromone in SpiderM medium
CR_01160W	CR_01160W	2.33034	2.89255	1.1152e-11	6.76072e-18	Ortholog of Candida albicans WO-1 : CAWG_01469
C2_06410W	C2_06410W	1.18028	1.52618	0.00236498	3.83324e-05	C/D box small nucleolar RNA (snoRNA)
C2_01870C	C2_01870C	2.24221	1.9928	7.04534e-18	1.76682e-14	Putative transcription factor with zinc finger DNA-binding motif; Hap43p-repressed gene
C3_05920W	MRR1	1.33656	1.94866	1.05536e-11	3.06028e-24	Putative Zn(II)2Cys6 transcription factor; regulator of MDR1 transcription; gain-of-function mutations cause upregulation of MDR1 (a plasma membrane multidrug efflux pump) and multidrug resistance; Hap43-induced
CR_09180W	CDG1	1.09163	1.72772	3.63512e-05	9.05369e-12	Putative cysteine dioxygenases; role in conversion of cysteine to sulfite; transcript regulated upon white-opaque switch; rat catheter, Spider and flow model biofilm induced
CR_05450C	CR_05450C	1.00771	1.59752	0.000672582	1.63906e-08	Protein of unknown function; Hap43-repressed; Spider biofilm repressed
CR_06610W	STE2	1.88861	1.35803	5.47723e-08	0.000142851	Receptor for alpha factor mating pheromone, MFalpha; required for a-type cells to respond to alpha factor, for opaque a-form mating and white a-form response; possible Kex2p substrate; a-specific, alpha-factor induced, A1p-Alpha2p repressed
C6_00130C	VID27	1.00015	1.29142	2.84314e-05	2.86518e-08	Protein similar to S. cerevisiae Vid27p; transposon mutation affects filamentous growth; mutation confers hypersensitivity to toxic ergosterol analog; fungal-specific (no human or murine homolog)
C1_13100W	C1_13100W	1.72051	1.5632	0.0181632	0.0323309	Putative adhesin-like protein; Spider biofilm induced
C7_02460C	C7_02460C	1.67978	2.03432	4.95826e-17	6.53434e-25	Putative ortholog of S. cerevisiae Npa3p; possibly essential for growth (however, depletion mutant is viable)
C3_06330W	TSA1B	3.62376	3.92701	3.95584e-50	3.97593e-59	Putative peroxidase; orf19.7398.1 is contig-truncated fragment of gene identical to TSA1; Tsa1p and Tsa1Bp role under oxidative/reductive stress, hyphal cell wall formation; in hyphal nucleus, cell wall; yeast-form nucleus, cytoplasm
C7_00730W	MET28	1.50507	1.41706	0.000303319	0.000658594	Predicted bZIP domain-containing transcription factor; protein induced during the mating process; possibly essential, disruptants not obtained by UAU1 method; Hap43-repressed; rat catheter biofilm induced
C3_02840W	C3_02840W	1.68174	1.34762	6.4517e-11	2.13273e-07	Ortholog(s) have RNA binding, ribonuclease MRP activity, ribonuclease P activity
C6_02100W	C6_02100W	2.80975	3.23094	9.70836e-20	2.48794e-26	Secreted potein; Hap43-repressed; fluconazole-induced; regulated by Tsa1, Tsa1B under H2O2 stress conditions; induced by Mnl1p under weak acid stress; Spider biofilm induced
C1_00440W	UBP6	1.07531	1.56788	1.65518e-06	5.76679e-13	Putative ubiquitin-specific protease of the 26S proteasome; oxidative stress-induced via Cap1p
C6_02800W	C6_02800W	1.22833	1.13429	7.63413e-12	2.48546e-10	Ortholog(s) have methionine-R-sulfoxide reductase activity and role in cellular response to oxidative stress
C3_06220C	OAC1	1.41642	1.56979	7.24953e-09	8.39291e-11	Putative mitochondrial inner membrane transporter; rat catheter biofilm induced
CR_02060W	CR_02060W	1.93394	1.25907	2.06303e-06	0.00282531	Protein of unknown function; Spider biofilm induced
CR_05570C	RNR3	1.63219	2.49235	3.94004e-12	1.11053e-27	Putative ribonucleotide reductase large subunit; transcript induced in low iron; rat catheter and Spider biofilm induced
C1_09580C	LIP1	1.52553	1.33702	9.06206e-08	3.09942e-06	Secreted lipase, member of a lipase gene family whose members are expressed differentially in response to carbon source and during infection; may have a role in nutrition and/or in creating an acidic microenvironment
C3_02480C	CCP1	3.6901	3.57859	4.72061e-101	3.39975e-95	Cytochrome-c peroxidase N terminus; Rim101, alkaline pH repressed; induced in low iron or by macrophage interaction; oxygen-induced activity; regulated by Sef1, Sfu1, and Hap43; Spider biofilm induced; rat catheter biofilm repressed
C1_01210W	C1_01210W	1.03101	1.79114	8.21166e-05	7.14016e-13	Ortholog of Candida tropicalis NEW ASSEMBLY : CTRG1_04422, Candida tropicalis MYA-3404 : CTRG_04422 and Candida albicans WO-1 : CAWG_01254
C6_04470C	C6_04470C	1.0902	1.25561	2.71631e-08	8.13804e-11	Ortholog(s) have ubiquitin protein ligase activity, ubiquitin-protein transferase activity
CR_01200W	OYE22	4.68954	4.35415	3.19172e-101	1.94978e-87	Putative NADPH dehydrogenase; rat catheter biofilm induced
C6_01940W	C6_01940W	2.09636	2.28088	2.59362e-27	1.44676e-32	Ortholog of C. parapsilosis CDC317 : CPAR2_602135, Candida tenuis NRRL Y-1498 : cten_CGOB_00042, Debaryomyces hansenii CBS767 : DEHA2F11858g and Pichia stipitis Pignal : PICST_60705
C3_03190C	C3_03190C	1.9521	1.63209	1.564e-24	1.49454e-17	Ortholog(s) have role in protein maturation by [2Fe-2S] cluster transfer, protein maturation by [4Fe-4S] cluster transfer and mitochondrial matrix localization
CR_06720W	NMD3	1.0641	1.68746	9.01882e-08	2.01242e-18	Putative nonsense-mediated mRNA decay protein; repressed in core stress response; repressed by prostaglandins
C4_06890W	ARR3	5.5474	4.83036	8.27209e-176	2.60326e-133	Ortholog of S. cerevisiae Arr3; arsenite transporter of the plasma membrane required for resistance to arsenic compounds; benomyl-induced; Gcn4-regulated; Hap43-repressed; mutant is viable; Spider biofilm induced
C4_05840W	FRE3	1.36595	1.18769	5.00809e-07	1.367e-05	Protein with similarity to ferric reductase Fre10p; possibly an essential gene, disruptants not obtained by UAU1 method
C4_04080C	PGA31	1.81203	2.43494	0.00110539	4.95075e-06	Cell wall protein; putative GPI anchor; expression regulated upon white-opaque switch; induced by Congo Red and cell wall regeneration; Bcr1-repressed in RPMI a/a biofilms
C6_03280W	C6_03280W	1.45367	1.75123	8.877e-05	1.13194e-06	Ortholog of C. dubliniensis CD36 : Cd36_63740, C. parapsilosis CDC317 : CPAR2_503850, Pichia stipitis Pignal : PICST_32045 and Candida guilliermondii ATCC 6260 : PGUG_00070
C5_00690C	TFB3	2.24779	1.8698	4.81218e-18	6.55879e-13	Putative C3HC4 zinc finger transcription factor; transcript positively regulated by Tbf1; Spider biofilm induced
C1_09150W	AOX2	3.3794	5.13254	3.84545e-41	7.96305e-96	Alternative oxidase; cyanide-resistant respiration; induced by antimycin A, oxidants; growth; Hap43, chlamydospore formation repressed; rat catheter, Spider biofilm induced; regulated in Spider biofilms by Bcr1, Tec1, Ndt80, Brg1
C7_01170C	C7_01170C	1.14048	1.16946	6.26919e-16	6.72394e-17	Putative oxidoreductase; mutation confers hypersensitivity to toxic ergosterol analog; rat catheter and Spider biofilm induced
C2_06150C	RPN10	1.038	1.5622	5.91736e-15	3.04818e-33	Putative 19S regulatory particle of the 26S proteasome; macrophage/pseudohyphal-repressed; regulated by Gcn2 and Gcn4; Spider biofilm repressed
C1_12810W	C1_12810W	1.17949	1.50899	2.31748e-08	2.75886e-13	Ortholog(s) have 5-amino-6-(5-phosphoribosylamino)uracil reductase activity and role in riboflavin biosynthetic process
C1_06280C	UME6	1.11868	1.05064	0.000969782	0.00192552	Zn(II)2Cys6 transcription factor; has a long 5'-UTR that regulates translational efficiency and controls transition to filamentous growth; stability controlled by Grr1p, Ubr1p, Ptc2p in response to CO2 and O2 levels
C1_13860C	GND1	1.11534	1.03069	2.73627e-17	4.43655e-15	6-phosphogluconate dehydrogenase; soluble in hyphae; farnesol, macrophage-induced protein; antigenic in mice; dual localization to cytosol and peroxisomes depends on alternative splicing; rat catheter and Spider biofilm repressed
C3_06510C	HST6	1.37822	1.38961	0.000217635	0.000166923	ABC transporter related to mammalian P-glycoproteins; functional homolog of S. cerevisiae Ste6p (a-pheromone transporter); required for mating of MTLa cells; a-type specific, not regulated during white-opaque or yeast-hyphal switching
CR_05950C	ADP1	1.14762	1.13545	0.000379124	0.000402043	Putative PDR-subfamily ABC transporter; similar to WHITE subfamily proteins; gene used for strain identification by multilocus sequence typing
C1_05840W	PRN1	3.43353	4.78572	3.45251e-15	4.93637e-29	Protein with similarity to pirins; induced by benomyl and in response to alpha pheromone in SpiderM medium; transcript induced by Mnl1 in weak acid stress; rat catheter and Spider biofilm induced
C2_06460W	RTA3	1.19842	4.07743	0.000150854	6.64247e-44	7-transmembrane receptor protein involved in regulation of asymmetric lipid distribution in plasma membrane; involved in biofilm formation; putative drug-responsive regulatory site; rat catheter biofilm induced
C1_13450W	HYR1	2.50054	2.31026	2.59123e-18	5.82881e-16	GPI-anchored hyphal cell wall protein; macrophage-induced; repressed by neutrophils; resistance to killing by neutrophils, azoles; regulated by Rfg1, Efg1, Nrg1, Tup1, Cyr1, Bcr1, Hap43; Spider and flow model biofilm induced
C1_10060C	C1_10060C	3.38488	1.2683	1.13982e-18	0.00199949	Protein of unknown function; transcript regulated by white-opaque switch; flow model biofilm induced; Spider biofilm induced
C6_03570W	C6_03570W	2.11269	2.82956	0.0445785	0.00451263	Ortholog of C. dubliniensis CD36 : Cd36_64110, C. parapsilosis CDC317 : CPAR2_500910, Candida tenuis NRRL Y-1498 : CANTEDRAFT_115913 and Pichia stipitis Pignal : PICST_32870
C7_02320W	SEC1	1.34734	1.88931	2.4564e-30	7.79179e-60	Ortholog(s) have SNARE binding activity, role in exocytosis, positive regulation of vesicle fusion, vesicle docking involved in exocytosis and cellular bud neck, cellular bud tip, plasma membrane, prospore membrane localization
CR_08720W	CR_08720W	1.45124	1.33859	5.90908e-06	2.93775e-05	Ortholog of C. dubliniensis CD36 : Cd36_34310
C1_12910W	C1_12910W	1.00299	1.7024	0.00105283	4.89807e-09	Protein of unknown function; Spider biofilm repressed
C2_07280W	C2_07280W	6.16433	5.62909	2.08673e-90	1.46931e-75	Protein of unknown function; transcription induced by benomyl treatment
CR_06460W	GST3	3.55538	4.85182	4.36994e-62	4.05205e-116	Glutathione S-transferase; expression regulated upon white-opaque switch; induced by human neutrophils; peroxide-induced; induced by alpha pheromone in SpiderM medium; Spider biofilm induced
CR_00270C	CR_00270C	1.50748	1.14827	2.1288e-11	4.6309e-07	Ortholog of C. dubliniensis CD36 : Cd36_25310, Pichia stipitis Pignal : PICST_30877, Candida tropicalis NEW ASSEMBLY : CTRG1_01053 and Candida tropicalis MYA-3404 : CTRG_01053
C2_10730W	C2_10730W	1.52318	2.79061	9.37594e-07	5.12258e-21	Ortholog of C. dubliniensis CD36 : Cd36_24630, C. parapsilosis CDC317 : CPAR2_407790, Candida tropicalis MYA-3404 : CTRG_02045, Candida albicans WO-1 : CAWG_06134 and Candida metapsilosis : CMET_2127
C2_03310C	VPS20	1.60096	1.61529	4.79404e-17	1.46762e-17	ESCRT III complex protein; role in multivesicular body (MVB) trafficking; required for processing of Rim8; Bcr1-repressed in RPMI a/a biofilms
C1_03820W	PDR16	2.72455	3.40693	4.06018e-35	4.21953e-55	Phosphatidylinositol transfer protein; induction correlates with CDR1, CDR2 overexpression/azole resistance; fluphenazine, 17-beta-estradiol, ethynyl estradiol, NO induced; farnesol-downregulated in biofilm; rat catheter biofilm induced
C6_02210W	C6_02210W	2.69427	2.11422	7.23674e-24	4.04316e-15	Protein of unknown function; oxidative stress-induced via Cap1; induced by alpha pheromone in SpiderM medium
C1_12060C	C1_12060C	3.69894	3.68326	4.73623e-29	4.47715e-29	Ortholog of C. dubliniensis CD36 : Cd36_11290, C. parapsilosis CDC317 : CPAR2_805090, C. auris B8441 : B9J08_005277, Pichia stipitis Pignal : PICST_28850 and Candida guilliermondii ATCC 6260 : PGUG_02709
C6_03790C	HGT10	1.71956	3.27749	0.00061449	4.70868e-12	Glycerol permease involved in glycerol uptake; member of the major facilitator superfamily; induced by osmotic stress, at low glucose in rich media, during cell wall regeneration; 12 membrane spans; Hap43p-induced gene
CR_01790C	CR_01790C	1.03559	1.34096	8.89023e-09	2.53726e-14	Msh4 ortholog of S. cerevisiae; involved in meiotic recombination and is required for normal levels of crossing over; Spider biofilm induced
C4_04260C	FZO1	1.00115	1.01083	9.57317e-06	6.74196e-06	Mitochondrial biogenesis protein; rat catheter and Spider biofilm induced
C1_06650W	NAA20	1.0572	1.0035	1.36953e-09	8.13653e-09	Ortholog(s) have peptide alpha-N-acetyltransferase activity and role in N-terminal peptidyl-methionine acetylation, mitochondrion inheritance, regulation of actin cytoskeleton organization, ubiquitin-dependent ERAD pathway
C7_01760C	ISU1	2.9921	2.98467	5.06143e-48	4.35096e-48	Protein with similarity to NifU; possible role in iron-sulfur cluster biogenesis; induced in low iron; rat catheter biofilm induced; rat catheter and Spider biofilm induced
C5_02830W	C5_02830W	1.36728	1.6502	1.00576e-16	2.66996e-24	Ortholog(s) have role in late endosome to vacuole transport, late endosome to vacuole transport via multivesicular body sorting pathway, protein targeting to vacuole and cytoplasm, late endosome localization
C2_04020C	SDS22	1.69276	1.64217	2.48536e-14	1.0889e-13	Putative regulatory subunit of the PP1 phosphatase Glc7p; involved in dephosphorylation of Rad53p in order to deactivate DNA damage checkpoint; macrophage/pseudohyphal-repressed
C2_09490W	PHO13	1.36176	1.2599	1.22529e-11	3.44308e-10	Putative 4-nitrophenylphosphatase; Hap43p-repressed gene; transcription is regulated upon yeast-hyphal switch
C1_01990W	HSP30	1.65013	2.2988	0.00172144	4.51281e-06	Putative heat shock protein; fluconazole repressed; amphotericin B induced; Spider biofilm induced; rat catheter biofilm induced
C3_06900W	ISA2	1.80146	2.16589	9.51709e-17	3.60932e-24	Protein required for maturation of mitochondrial [4Fe-4S] proteins; role in biotin biosynthetic process; rat catheter and Spider biofilm induced
C1_00860W	C1_00860W	2.21994	1.71477	7.77165e-40	3.39988e-24	Ortholog(s) have Atg8 ligase activity
C7_00430W	C7_00430W	2.18916	1.59035	4.18082e-15	1.95436e-08	Putative ferric reductase; induced by Mac1 under copper starvation; Plc1-regulated; Rim101-repressed
C5_01800C	HIP1	2.22075	1.24612	1.63542e-16	7.12434e-06	Amino acid permeases; alkaline, flucytosine induced; regulated by Plc1, Gcn2 and Gcn4; fungal-specific; Spider biofilm induced
C7_04150W	C7_04150W	1.45915	1.65808	1.58321e-12	3.81148e-16	Putative protein of unknown function; Hap43p-repressed gene; ortholog of S. cerevisiae YMR185W
C3_03600C	GTT12	2.77928	3.20255	6.29234e-43	2.23284e-57	Ortholog(s) have glutathione peroxidase activity, glutathione transferase activity, role in glutathione metabolic process, protein glutathionylation and endoplasmic reticulum localization
C2_00290W	C2_00290W	1.77203	1.68293	3.75161e-20	1.801e-18	Ortholog(s) have ATPase activator activity, chaperone binding activity
C1_06390W	C1_06390W	1.32101	1.74026	1.67217e-10	8.37536e-18	Putative ubiquitin C-terminal hydrolase; regulated by Gcn2p and Gcn4p
C6_03840C	SNQ2	2.03165	3.07833	1.31145e-07	1.66271e-16	Protein similar to S. cerevisiae Snq2p transporter; member of PDR subfamily of ABC family; transposon mutation affects filamentation; benomyl-induced transcription; detected at yeast-form cell plasma membrane by mass spec
C6_04600W	DAC1	1.09369	1.30963	5.24863e-07	9.31651e-10	N-acetylglucosamine-6-phosphate (GlcNAcP) deacetylase; N-acetylglucosamine utilization; required for wild-type hyphal growth and virulence in mouse systemic infection; gene and protein are GlcNAc-induced; Spider biofilm induced
C4_05170C	NBP35	2.42837	2.24054	2.09346e-20	1.08854e-17	Similar to nucleotide-binding proteins; increased transcription is observed upon benomyl treatment; transcription is induced upon filamentous growth
C6_04510C	C6_04510C	1.8484	1.1377	9.68486e-14	8.11882e-06	Has domain(s) with predicted ATP binding, ligase activity, forming carbon-nitrogen bonds activity, role in tRNA processing and cytoplasm localization
CR_02990C	RIB1	1.35851	1.70034	2.47564e-06	1.69962e-09	Putative GTP cyclohydrolase II; enzyme of riboflavin biosynthesis; fungal-specific (no human or murine homolog); regulated by Sef1p-, Sfu1p-, and Hap43p
C1_04640W	C1_04640W	1.12122	1.05773	0.000287051	0.000611237	Ortholog(s) have hydrolase activity, acting on ester bonds, triglyceride lipase activity, role in lipid homeostasis and lipid droplet localization
C1_09400C	FTH1	1.13738	2.68306	0.000464111	7.96885e-19	Protein similar to S. cerevisiae Fth1p, a high affinity iron transporter for intravacuolar stores of iron; repressed by Sfu1p, amphotericin B, caspofungin; induced by alkaline pH, ciclopirox olamine; regulated by Sef1p, Sfu1p, and Hap43p
C7_01470C	PRE10	1.02538	1.38573	1.59101e-07	3.75102e-13	Alpha7 (C8) subunit of the 20S proteasome; multiple phosphorylated residues; transcript induced upon filamentous growth; Spider biofilm repressed
C2_10000C	C2_10000C	1.56491	3.58222	3.96459e-05	1.74373e-23	Ortholog of C. parapsilosis CDC317 : CPAR2_407200.1, C. dubliniensis CD36 : Cd36_24070, Candida metapsilosis : CMET_2070 and Pichia stipitis Pignal : PICST_31669
C1_06660W	C1_06660W	2.08409	1.29844	6.02088e-41	1.79403e-16	Protein of unknown function; regulated by osmotic stress via Hog1 and oxidative stress (Hog1- and Cap1-independent); induced by alpha pheromone in SpiderM medium; Spider biofilm induced
C5_01790C	C5_01790C	2.10575	1.89093	3.62838e-07	5.19771e-06	Ortholog of Candida albicans WO-1 : CAWG_04564
C4_06790W	C4_06790W	2.51633	3.253	8.71601e-17	7.81697e-28	Ortholog of S. cerevisiae Gpn3 a GTPase with a role in biogenesis of RNA pol II and polIII; possibly an essential gene, disruptants not obtained by UAU1 method
C1_11150W	C1_11150W	1.44356	2.04678	2.93966e-18	1.7068e-36	Ortholog(s) have role in proteasome regulatory particle assembly and cytoplasm, cytosol, nucleus localization
C3_07260C	ECM29	1.63374	1.96948	2.4684e-09	2.59404e-13	Putative scaffold protein; assists in association of the proteasome core particle with the regulatory particle; ortholog of S. cerevisiae Ecm29; transposon mutation affects filamentous growth; flow model biofilm repressed
C1_12090C	C1_12090C	1.99246	1.47247	3.50129e-06	0.000849745	Protein of unknown function; Hap43-repressed gene; induced by alpha pheromone in SpiderM medium
C4_01990W	C4_01990W	1.10004	1.34303	8.72636e-06	2.46681e-08	Protein with a predicted role in mitochondrial respiratory chain complex II assembly; rat catheter biofilm induced
C2_00270C	C2_00270C	1.14564	1.16172	2.0597e-05	1.32808e-05	Putative protein of unknown function; Hap43p-repressed gene
C2_10150W	C2_10150W	1.78432	2.9121	0.000840385	8.56001e-09	Secreted protein; fluconazole-induced
C6_01510W	OYE23	6.37749	6.76737	9.63675e-107	2.4902e-120	Putative NAPDH dehydrogenase; induced by nitric oxide, benomyl; oxidative stress-induced via Cap1; Hap43p-repressed; rat catheter biofilm induced
C1_07980C	C1_07980C	1.38576	2.52808	0.00015289	3.54128e-13	Ortholog of S. cerevisiae Sae3; meiosis specific protein involved in DMC1-dependent meiotic recombination in S. cerevisiae; Spider biofilm induced
C7_02370W	C7_02370W	1.31233	1.24701	9.25588e-15	1.47311e-13	Protein with chitin synthesis regulation, resistance to Congo red domain; membrane-localized protein; Spider biofilm induced
C4_02320C	SOD1	1.50836	1.23452	8.90843e-23	1.0613e-15	Cytosolic copper- and zinc-containing superoxide dismutase; role in protection from oxidative stress; required for full virulence; alkaline induced by Rim101; induced by human blood; rat catheter, flow model and Spider biofilm repressed
C3_04350C	C3_04350C	2.23537	3.08533	1.38955e-34	2.6001e-66	Has domain(s) with predicted oxidoreductase activity and role in metabolic process
C1_01540W	C1_01540W	1.38748	1.52795	2.85267e-26	4.73452e-32	Ortholog(s) have role in positive regulation of protein autoubiquitination, protein deubiquitination
C1_05690C	C1_05690C	3.13906	2.04674	5.25076e-25	3.96627e-11	Protein of unknown function; Spider biofilm induced
C4_06910W	C4_06910W	4.57475	3.62534	2.85575e-63	8.6913e-40	PDR-subfamily ABC transporter (half-size); similar to WHITE subfamily proteins; repressed by fluphenazine treatment or in an azole-resistant strain that overexpresses CDR1 and CDR2; induced by nitric oxide; rat catheter biofilm induced
C2_08010W	BLM3	1.18246	1.56279	9.10741e-06	1.73191e-09	Putative proteasome activator; binds core proteasome and stimulates proteasome-mediated protein degradation by inducing gate opening; ortholog of S. cerevisiae Blm10; transcript regulated by Nrg1 and Mig1
C7_02040C	CUP9	1.09126	1.09555	0.00453145	0.00401511	Transcription factor; represses SOK1 expression in response to farnesol inhibition; yeast-hypha switch repressed; ketoconazole-induced; Plc1-regulated; colony morphology-related Ssn6 regulation; Spider, flow model biofilm induced
C7_00640C	C7_00640C	1.9824	2.11618	0.0233593	0.0132125	Dubious open reading frame
CR_10260W	CR_10260W	1.27676	1.8136	0.000553928	3.38823e-07	Putative mitochondrial 2' O-ribose methyltransferase; predicted role in methylation of U(2791) in 21S rRNA; Spider biofilm induced
C1_12470W	C1_12470W	1.6126	2.38006	1.0879e-06	9.46892e-14	Protein of unknown function; induced by Mnl1 under weak acid stress
C1_00550W	CIS2	1.20211	1.44434	1.34152e-05	9.36802e-08	Putative role in regulation of biogenesis of the cell wall; upregulated in biofilm; Gcn4p-regulated
C2_02730W	C2_02730W	1.01481	1.55239	3.88877e-09	1.80694e-20	Ortholog(s) have SUMO binding, polyubiquitin modification-dependent protein binding, ubiquitin binding activity
C1_02700C	C1_02700C	1.07882	2.66131	0.000400245	8.66205e-21	Gene induced by hypoxia and ketoconazole; oral infection upregulated; mutants have reduced capacity to damage oral epithelial cells; Spider biofilm induced
C1_00650C	SNF7	1.02859	1.12832	1.86012e-11	8.94497e-14	ESCRT III complex protein; role in proteolytic activation of Rim101 and Rim8 processing/activation; separable roles in RIM101 pathway and in transport from MVB to vacuole; involved in echinocandin and azole sensitivity
CR_09390C	CR_09390C	1.63189	1.77463	9.97724e-05	1.6456e-05	Predicted membrane transporter; member of the drug:proton antiporter (14 spanner) (DHA2) family, major facilitator superfamily (MFS); Spider biofilm induced
C1_09970C	PDC2	1.50205	1.49282	1.43921e-09	1.47633e-09	Homeodomain-like transcription factor; regulator of pyruvate decarboxylase; contains a putative C-terminal activation domain, Glu- and Pro-rich; complements glucose utilization defect of S. cerevisiae pdc2 mutant
CR_07730W	HGT14	2.69173	3.34898	1.53881e-45	1.00743e-70	Putative MFS glucose transporter; 20 member C. albicans glucose transporter family; 12 probable membrane-spanning segments; expressed in rich medium with 2% glucose; rat catheter and flow model biofilm induced
CR_00090C	CR_00090C	2.90496	2.88461	2.14123e-39	3.94687e-39	Protein of unknown function; stationary phase enriched protein; induced upon yeast-hypha transition; benomyl or caspofungin induced; Hap43-repressed; Spider biofilm induced
C2_03460C	C2_03460C	1.44121	1.39637	7.22867e-06	1.27518e-05	Predicted mitochondrial i-AAA protease supercomplex; degrades misfolded mitochondrial proteins; Hap43-repressed gene
C5_03520W	C5_03520W	2.53472	2.94549	0.000485966	3.06186e-05	Predicted ORF from Assembly 19; removed from Assembly 20; subsequently reinstated in Assembly 21 based on comparative genome analysis
C3_04160W	DAL8	1.98346	2.05135	2.05937e-13	1.80711e-14	Putative allantoate permease; fungal-specific (no human or murine homolog)
C2_09600C	C2_09600C	1.76042	1.25179	6.25715e-13	4.67019e-07	Putative protein of unknown function; mutant is viable; protein level decreases in stationary phase cultures; Spider biofilm induced
C2_02070W	SPR3	2.85563	3.4922	0.00854613	0.000821609	Septin; mutant has no obvious phenotype
C7_02450W	C7_02450W	2.03344	1.71622	3.36718e-34	9.02279e-25	Protein of unknown function; induced upon adherence to polystyrene; oxidative stress-induced via Cap1
C5_01850C	ZNC1	1.01077	1.5579	0.000429455	1.47845e-08	Zn(2)-Cys(6) transcription factor; regulated by Gcn2 and Gcn4; gene located in zinc cluster region of Chromosome 5, near the MTL locus; required for yeast cell adherence to silicone substrate; Spider biofilm induced
C2_07640W	C2_07640W	1.56966	1.97645	4.11156e-11	2.50028e-17	BAR domain-containing protein, forms heterodimer with Rvs162p that binds liposomes in vitro; flow model biofilm induced
C6_00880W	PEX7	1.0295	1.44342	3.00181e-06	1.57597e-11	Ortholog(s) have peroxisome matrix targeting signal-2 binding activity, role in fatty acid metabolic process, protein import into peroxisome matrix, docking, protein targeting to peroxisome and cytosol, peroxisome localization
C7_00870W	C7_00870W	3.3736	2.80987	1.18002e-08	2.50785e-06	Putative guanine deaminase; mutation confers hypersensitivity to toxic ergosterol analog; Spider biofilm induced
C4_04200C	C4_04200C	2.81857	3.62661	6.02702e-29	3.38884e-48	Protein of unknown function; repressed by Sfu1; Hap43-induced gene
C2_07270W	C2_07270W	1.45881	1.04547	3.1367e-09	3.08725e-05	Protein with an FMN-binding domain; Hap43-repressed; flow model biofilm induced
C4_03300C	C4_03300C	1.26705	1.18621	8.6183e-05	0.000231383	Ortholog of C. dubliniensis CD36 : Cd36_62310 and Candida tropicalis NEW ASSEMBLY : CTRG1_CGOB_00040
C1_01040W	C1_01040W	1.04303	1.80502	1.37893e-08	2.14302e-24	Ortholog(s) have peptide-methionine (R)-S-oxide reductase activity, role in cellular response to oxidative stress and mitochondrion localization
C1_05880W	PRN4	3.2019	3.55861	1.46329e-25	1.03721e-31	Protein with similarity to pirins; induced by benomyl treatment; flow model biofilm repressed
C2_08830W	C2_08830W	1.23499	1.79098	9.40754e-06	3.23132e-11	Ortholog(s) have role in chitin localization, vesicle-mediated transport and integral component of endoplasmic reticulum membrane localization
C6_02410W	C6_02410W	1.37857	1.3023	1.04124e-18	5.25794e-17	Ortholog(s) have NAD+ diphosphatase activity, role in NADH metabolic process and peroxisome localization
CR_08340W	CYS3	1.29508	2.47862	2.50101e-09	2.90453e-32	Cystathionine gamma-lyase; induced by alkaline, amphotericin B, cadmium stress, oxidative stress via Cap1; possibly adherence-induced; Hog1 regulated; reduced levels in stationary phase yeast cells; Spider and flow model biofilm induced
C2_04460W	LYS22	2.30311	1.30671	2.17244e-46	1.49487e-15	Homocitrate synthase, minor isoform; repressed by nitric oxide and by hypoxia; protein level decreases in stationary phase cultures; induced by ketoconazole, Spider biofilm induced; flow model biofilm repressed
C1_02890C	C1_02890C	1.40132	1.11961	5.72051e-17	2.93768e-11	Protein of unknown function; Hap43-repressed gene
C2_05060C	C2_05060C	6.17397	6.79981	8.27003e-46	8.2664e-56	Putative sulfiredoxin; regulated by Tsa1, Tsa1B in minimal media at 37 degrees C; flow model biofilm induced; Spider biofilm induced
C3_04340W	ATF1	1.66433	1.04693	2.57454e-13	7.12434e-06	Putative alcohol acetyltransferase; caspofungin repressed; expression depends on Tac1p
C4_01330W	C4_01330W	4.41811	4.59496	3.46217e-09	5.55433e-10	Protein of unknown function; Spider biofilm induced
C2_01880C	ZCF6	2.15428	1.30246	7.51902e-11	0.000138734	Putative transcription factor with zinc cluster DNA-binding motif; involved in virulence
CR_00740C	BMT3	1.04187	1.65416	0.0329712	0.000297961	Beta-mannosyltransferase; adds 2nd beta-mannose to the acid-stable fraction of cell wall phosphopeptidomannan, elongation of beta-mannose chains on the phosphopeptidomannan acid-labile fraction; Hap43-induced; Spider biofilm induced
CR_06970C	CR_06970C	1.36214	1.36667	2.47666e-08	1.80876e-08	Predicted component of U5 snRNP; Spider biofilm induced
C3_03520C	PRE9	1.06095	1.61899	1.18157e-09	1.35154e-21	Alpha3 (C9) subunit of the 20S proteasome; transcript regulated by Mig1; flow model biofilm repressed
C6_03170C	MDR1	5.2895	6.25933	1.72525e-68	4.67254e-96	Plasma membrane MDR/MFS multidrug efflux pump; methotrexate is preferred substrate; overexpression in drug-resistant clinical isolates confers fluconazole resistance; repressed in young biofilms; rat catheter biofilm induced
CR_07220C	CR_07220C	1.50961	1.01706	1.5954e-19	2.07893e-09	Homolog of nuclear distribution factor NudE, NUDEL; regulates dynein targeting to microtubule plus ends; flow model biofilm repressed
CR_08420W	CR_08420W	1.10738	1.08676	4.22255e-08	6.59304e-08	Putative DnaJ-like heat shock/chaperone; Hap43-repressed; Spider and F-12/CO2 biofilm induced
C2_07790C	C2_07790C	2.85805	2.09481	4.59083e-15	1.5462e-08	Protein of unknown function; induced by alpha pheromone in SpiderM medium
CR_03010C	ERV1	2.0823	2.76405	3.47289e-14	1.08672e-24	Predicted component of the mitochondrial intermembrane space (IMS), involved in protein import into mitochondrial intermembrane space
C4_06780C	OYE32	6.15737	6.45866	6.54963e-135	2.16514e-148	NAD(P)H oxidoreductase family protein; induced by nitric oxide, amphotericin B, oxidative stress via Cap1; upregulation associated with MDR1 overexpression or benomyl treatment; macrophage-downregulated protein; Spider biofilm induced
C3_03390C	YAH1	1.14643	1.23947	1.15258e-08	4.33349e-10	Protein similar to oxidoreductases; induced in high iron; Hap43-repressed
CR_03920C	TPO4	1.99296	2.34584	3.01981e-08	3.42229e-11	Putative sperimidine transporter; fungal-specific (no human or murine homolog); Spider biofilm induced; promoter bound by Tec1 and Ndt80; Bcr1-repressed in RPMI a/a biofilms
C1_10700C	NIT3	1.19832	1.028	6.51131e-06	0.000122094	Putative nitrilase; regulated by Gcn2p and Gcn4p; protein present in exponential and stationary growth phase yeast cultures
CR_10230W	CR_10230W	1.48543	1.98029	2.82001e-29	3.60024e-52	Ortholog(s) have histone acetyltransferase activity, role in histone acetylation, replication-born double-strand break repair via sister chromatid exchange and Ada2/Gcn5/Ada3 transcription activator complex localization
CR_00360C	LEU1	1.18737	1.04037	0.00375502	0.0117936	3-isopropylmalate dehydratase; antigenic in humans; repressed in hyphae; alkaline repressed; upregulated by human whole blood or PMNs; regulated by Sef1, Sfu1, and Hap43; rat catheter biofilm induced, Spider biofilm repressed
C7_00390W	SPL1	1.86236	2.01954	2.66567e-25	6.97236e-30	Protein similar to S. cerevisiae Spl1p, which is involved in tRNA splicing; member of pyridoxal-phosphate-dependent aminotransferase protein family; predicted to be essential
C1_05330C	C1_05330C	2.3277	2.86642	2.94833e-26	6.09826e-40	Predicted SCF ubiquitin ligase complex protein; Spider biofilm induced; rat catheter biofilm induced
C5_03860W	HAM1	2.31413	1.38223	1.39624e-37	5.03867e-14	Putative deoxyribonucleoside triphosphate pyrophosphohydrolase; caspofungin repressed; regulated by Gcn2p and Gcn4p
C1_11580W	C1_11580W	3.50333	3.64928	9.81588e-17	2.6285e-18	Protein of unknown function; transcript upregulated by benomyl treatment
C6_03780C	C6_03780C	1.87941	2.04817	3.97782e-08	1.41571e-09	Ortholog(s) have ubiquitin-protein transferase activity, role in SCF-dependent proteasomal ubiquitin-dependent protein catabolic process and SCF ubiquitin ligase complex localization
C5_05190W	PCL5	1.31487	1.52996	5.51538e-07	3.19006e-09	Putative cyclin for Pho85 kinase; Gcn4-induced; suppresses toxicity of C. albicans Gcn4 overproduction in S. cerevisiae via increased Pho85-dependent phosphorylation and degradation of Gcn4; rat catheter and Spider biofilm induced
C7_00350C	C7_00350C	1.12127	2.39456	0.00285712	8.337e-12	Protein of unknown function; induced in core stress response; induced by cadmium stress via Hog1; oxidative stress-induced via Cap1; induced by Mnl1 under weak acid stress; macrophage-repressed; rat catheter and Spider biofilm induced
C2_10740C	C2_10740C	1.79368	2.64701	1.40964e-16	1.23575e-35	Protein with a predicted role in cell wall integrity; repressed in core stress response
C3_03460C	C3_03460C	2.18993	3.71423	1.0742e-15	8.37414e-45	Protein of unknown function; upregulated by fluphenazine treatment or in an azole-resistant strain that overexpresses CDR1 and CDR2; transcript possibly regulated by Tac1
C7_00110W	SOD3	1.05835	1.75241	1.13092e-07	5.31595e-20	Cytosolic manganese-containing superoxide dismutase; protects against oxidative stress; repressed by ciclopirox olamine, induced during stationary phase when SOD1 expression is low; Hap43-repressed; Spider and flow model biofilm induced
C2_09480W	C2_09480W	1.55129	1.9514	1.41002e-15	1.79135e-24	Ortholog(s) have DNA-directed DNA polymerase activity, role in error-free translesion synthesis, error-prone translesion synthesis and mitochondrion, nuclear chromatin, zeta DNA polymerase complex localization
C4_01680W	TOA2	1.71414	1.77555	8.45594e-34	1.46698e-36	Putative TFIIA small subunit; protein abundance decreased in CAI4 strain compared to the SC5314 strain, abundance not affected by reintegration of URA3 in CAI4; flucytosine induced; possibly an essential gene (UAU1 method)
C1_09010W	NAR1	4.08902	3.8004	1.54175e-45	1.16266e-39	Putative cytosolic iron-sulfur (FeS) protein assembly machinery protein; induced by nitric oxide; oxidative stress-induced via Cap1p
C1_03300C	MAS1	2.27042	2.31085	4.05337e-30	1.75718e-31	Putative mitochondrial processing protease; Hap43-repressed; transcript regulated by Nrg1; oxidative stress-induced via Cap1
C6_02480W	C6_02480W	5.24698	5.68579	6.20916e-195	7.26825e-229	Similar to alcohol dehydrogenases; induced by benomyl treatment, nitric oxide; induced in core stress response; oxidative stress-induced via Cap1; Spider biofilm repressed
C2_07620W	C2_07620W	1.68464	1.87433	0.00221324	0.000496658	Has domain(s) with predicted Rho guanyl-nucleotide exchange factor activity, role in regulation of Rho protein signal transduction and intracellular localization
C4_03890W	PTP2	1.27716	2.90968	8.36751e-06	9.78251e-27	Predicted protein tyrosine phosphatase; involved in regulation of MAP kinase Hog1 activity; induced by Mnl1 under weak acid stress; rat catheter and Spider biofilm induced
CR_06730W	APG7	1.15107	1.45601	3.31441e-05	7.26883e-08	Ortholog(s) have Atg12 activating enzyme activity, Atg8 activating enzyme activity
C5_03500W	GAP6	1.04676	1.70199	0.0157122	2.9409e-05	Broad-specificity amino acid permease; Plc1, Gcn4 regulated; rat catheter biofilm induced
C6_02230W	C6_02230W	1.84632	1.87027	6.31342e-18	1.3345e-18	Putative GTPase; role in 60S ribosomal subunit biogenesis; Spider biofilm induced
C6_03060W	PGA60	1.9462	1.07921	7.76326e-13	0.000145966	Putative GPI-anchored adhesin-like protein; hyphal-induced expression
C2_06710W	C2_06710W	1.22743	1.3955	2.4684e-09	5.75545e-12	Has domain(s) with predicted catalytic activity, coenzyme binding activity and role in cellular metabolic process
C2_00640W	C2_00640W	1.82514	1.70951	1.24257e-18	1.16511e-16	Putative transcription factor with zinc finger DNA-binding motif
C4_05820W	C4_05820W	1.63366	2.03643	1.44942e-08	5.63207e-13	Ortholog(s) have cysteine desulfurase activity, role in iron-sulfur cluster assembly and L-cysteine desulfurase complex, extrinsic component of mitochondrial inner membrane, mitochondrial matrix localization

## Sheet: Supp. Data Fig 6B
B. TBHP vs H2O2, H2O2 only (195)
Gene_ID	Gene_Name	0.5mM_H2O2_15min	0.5mM_TBHP_15min	padj_0.5mM_H2O2_15min	padj_0.5mM_TBHP_15min	Description
C2_01530C	C2_01530C	1.23767	0.818699	9.06736e-21	1.14559e-09	Putative glutamine-dependent NAD synthetase, involved in NAD salvage pathway
C6_04210C	ATM1	1.46855	0.848189	7.66204e-16	6.12335e-06	Member of MDR subfamily of ABC family; ortholog of S. cerevisiae ABC transporter, Atm1; induced in low iron; induced by nitric oxide independent of Yhb1
C3_04270C	CTP1	1.04064	0.359327	0.000872552	0.3162	Putative citrate transport protein; flucytosine induced; amphotericin B repressed, caspofungin repressed; Hap43p-induced gene
C1_12150C	C1_12150C	1.30877	0.631561	2.12939e-06	0.0336478	Ortholog(s) have role in macroautophagy and phagophore assembly site localization
C6_02550W	C6_02550W	1.08623	-0.0100848	0.00403206	0.985095	Ortholog of C. dubliniensis CD36 : Cd36_62790, C. parapsilosis CDC317 : CPAR2_601680, C. auris B8441 : B9J08_001637 and Candida tenuis NRRL Y-1498 : cten_CGOB_00252
C5_01500C	ZCF20	1.68879	0.899695	8.09015e-12	0.000482394	Zn(II)2Cys6 transcription factor orthologous to S. cerevisiae Hap1; regulated by Sef1, Sfu1; Hap43-induced; Spider biofilm induced
CR_07710W	ARO2	1.23731	0.377936	2.22302e-21	0.00765821	Putative chorismate synthase; fungal-specific (no human or murine homolog); protein level decreased in stationary phase yeast cultures; GlcNAc-induced protein
C1_00170W	LEU4	1.26943	0.700958	5.07651e-09	0.00201968	Putative 2-isopropylmalate synthase; regulated by Nrg1, Mig1, Tup1, Gcn4; induced by human whole blood or PMNs; macrophage/pseudohyphal-repressed after 16h; Spider biofilm repressed
CR_01480W	PRS	1.12612	0.475822	1.82831e-08	0.0283636	Putative prolyl-tRNA synthetase; monofunctional Class II synthetase; gene is constitutively expressed
C1_14320C	C1_14320C	1.50852	0.945998	1.00856e-08	0.000502133	Putative fumarylacetoacetate hydrolase; induced by nitric oxide independent of Yhb1; regulated by Sef1, Sfu1, Hap43; flow model biofilm induced
C1_09440W	C1_09440W	1.40999	0.758404	6.73041e-17	1.41701e-05	Ortholog(s) have inorganic diphosphatase activity, role in aerobic respiration and mitochondrion localization
C2_01540W	C2_01540W	1.30306	0.576579	2.78054e-16	0.000599125	S. pombe ortholog SPCC576.01c is a predicted sulfonate dioxygenase; possibly transcriptionally regulated upon hyphal formation; Spider biofilm induced
C3_02300W	FGR23	1.12811	-1.25334	0.00383195	0.00124347	Protein of unknown function; repressed by a1/alpha2 in white-phase cells, a-specific, alpha factor-induced; Hap43-repressed; flow model biofilm induced; Tn mutation affects filamentous growth;
C3_03040W	AIP2	1.6088	0.697224	2.17027e-15	0.00116109	Putative actin interacting protein; regulated by Gcn4; induced in response to amino acid starvation (3-AT); repressed by elevated CO2; flow model biofilm repressed
C1_09290C	ARG5,6	1.01578	-0.727286	0.0113724	0.0798148	Arginine biosynthetic enzyme; processed in S. cerevisiae into 2 polypeptides with acetylglutamate kinase (Arg6) activity and acetylglutamate-phosphate reductase (Arg5) activity; Gcn4 regulated; alkaline repressed; Spider biofilm induced
C7_02060W	LIG1	1.20204	0.739456	0.000637554	0.0461246	tRNA ligase; functional homolog of S. cerevisiae Trl1
C4_06670W	C4_06670W	1.26548	0.338923	3.99434e-05	0.349665	Ortholog of C. dubliniensis CD36 : Cd36_46140, C. parapsilosis CDC317 : CPAR2_501210, C. auris B8441 : B9J08_001807 and Candida tenuis NRRL Y-1498 : CANTEDRAFT_97195
C4_05070C	ARG8	1.74905	0.236235	2.76027e-18	0.337229	Putative acetylornithine aminotransferase; Gcn2, Gcn4 regulated; rat catheter biofilm induced; Spider biofilm induced
C1_07020C	PUT3	1.00783	0.134985	0.000602087	0.717298	Zn(II)2Cys6 transcription factor; has similarity to S. cerevisiae Put3, a transcription factor involved in the regulation of proline utilization genes
C3_07220C	PRO2	1.40205	0.668528	1.52317e-10	0.00392249	Putative gamma-glutamyl phosphate reductase with a predicted role in proline biosynthesis; regulated by Gcn2p and Gcn4p
C4_01390W	HAP3	1.2472	-0.00470097	0.00218135	0.99438	Predicted CCAAT-binding transcription factor that regulates respiration; Cap2-dependent induction in low iron; opaque specific, alkaline, ciclopirox olamine induced; regulated by Sef1, Sfu1, Hap43; Bcr1-regulated in RPMI a/a biofilms
C5_04190W	MRV2	1.80967	0.928839	3.93384e-10	0.00230351	Protein of unknown function; repressed by fluphenazine treatment or in an azole-resistant strain that overexpresses CDR1 and CDR2; Spider biofilm induced
C2_04970W	ABP2	1.18892	-0.77308	0.000484339	0.0313663	Putative alpha-actinin-like protein; induced by alpha pheromone in SpiderM medium
C6_03530C	C6_03530C	1.0198	0.837613	8.03539e-09	2.61778e-06	Predicted ORF from Assembly 19; removed from Assembly 20; subsequently reinstated in Assembly 21 and merged with orf19.1020 based on comparative genome analysis
C2_00390C	C2_00390C	1.24513	0.75493	1.28391e-06	0.00482383	Putative peroxisomal cystathionine beta-lyase; Gcn4p-regulated
C5_03060C	TNA1	1.43434	0.13062	6.75356e-05	0.784589	Putative nicotinic acid transporter; detected at germ tube plasma membrane by mass spectrometry; transcript induced upon phagocytosis by macrophage; rat catheter biofilm induced
C1_03910C	C1_03910C	1.08802	0.823277	5.16772e-08	4.98072e-05	Protein of unknown function; Spider biofilm induced
C4_06940C	C4_06940C	1.3793	0.393506	5.22102e-07	0.212838	Protein of unknown function; rat catheter and Spider biofilm induced
C7_03460W	C7_03460W	1.55468	0.562513	2.64129e-10	0.0377691	Ortholog of Candida albicans WO-1 : CAWG_05678
CR_01590C	TRP2	1.2198	0.3921	1.52417e-14	0.0246407	Putative anthranilate synthase with a predicted role in tryptophan biosynthesis; regulated by Gcn2p and Gcn4p
CR_02910W	CR_02910W	1.72892	0.677119	5.03418e-25	0.000124823	Predicted regulatory subunit of the Atg1 signaling complex; required for vesicle formation during autophagy and the cytoplasm-to-vacuole targeting (Cvt) pathway; Spider biofilm induced
CR_00620C	ARG1	2.28825	0.0357561	6.19164e-11	0.946016	Argininosuccinate synthase; arginine synthesis; Gcn4, Rim101 regulated; induced by amino acid starvation (3-AT), benomyl treatment; stationary phase enriched protein; repressed in alkalinizing medium; rat catheter, Spider biofilm induced
C7_02650W	TEP1	1.33586	0.640436	3.50415e-08	0.0134351	Putative protein phosphatase of the PTP family (tyrosine-specific), similar to S. cerevisiae Tep1p
C7_03470W	C7_03470W	1.24202	0.807301	6.36373e-06	0.00478339	Protein of unknown function; Hap43-repressed gene
C1_04800C	C1_04800C	1.43045	0.562248	0.00221555	0.292816	Ortholog of C. parapsilosis CDC317 : CPAR2_105580, C. dubliniensis CD36 : Cd36_04550, Lodderomyces elongisporus NRLL YB-4239 : LELG_03202 and Candida metapsilosis : CMET_5254
C2_06210C	SER1	1.32356	0.598902	2.76338e-18	0.000163973	Putative 3-phosphoserine aminotransferase; predicted role in serine and glycine biosynthesis; protein present in exponential and stationary yeast growth phases; Spider biofilm repressed
C3_01480C	RKI1	1.77356	0.801028	7.99208e-25	8.43137e-06	Ortholog(s) have ribose-5-phosphate isomerase activity and role in pentose-phosphate shunt, pyridoxine biosynthetic process
C5_00450C	IFG3	1.84347	0.153904	4.83199e-14	0.632192	Putative D-amino acid oxidase; Spider biofilm induced
C1_03870C	C1_03870C	1.98784	0.174542	0.000113631	0.800069	Predicted heme-binding stress-related protein; Tn mutation affects filamentous growth; induced during chlamydospore formation in C. albicans and C. dubliniensis; Spider biofilm induced
C3_03760W	C3_03760W	1.15753	0.464652	4.99239e-06	0.0967399	Putative diacylglycerol acyltransferase; catalyzes the terminal step of triacylglycerol formation; flow model biofilm induced; Spider biofilm induced
C3_03380W	C3_03380W	1.24082	0.560787	6.53715e-08	0.0233945	Sef1p-, Sfu1p-, and Hap43p-regulated gene
C2_04440W	C2_04440W	1.32925	1.23307	0.0421642	0.0587067	Ortholog of Candida albicans WO-1 : CAWG_04200
C2_09980W	C2_09980W	1.22512	0.838655	4.72693e-17	1.50977e-08	Protein with a PI31 proteasome regulator domain; Hap43-repressed; flow model biofilm induced
C2_04230W	BAT21	1.36881	0.659745	8.63074e-10	0.00524636	Putative branched chain amino acid aminotransferase; regulated by Gcn4, Gcn2; induced in response to amino acid starvation (3-aminotriazole treatment); early-stage flow model biofilm formation
C2_06840W	SPR1	1.49051	-0.00437865	0.00132067	0.995821	Putative GPI-anchored protein; similar but not orthologous to S. cerevisiae Spr1, a sporulation-specific exo-1,3-beta-glucanase; mutant is viable
C7_03730C	C7_03730C	1.67269	0.967594	6.36368e-21	1.17378e-07	Ortholog of C. dubliniensis CD36 : Cd36_73400, C. parapsilosis CDC317 : CPAR2_703180, C. auris B8441 : B9J08_003875 and Candida tenuis NRRL Y-1498 : CANTEDRAFT_104803
CR_00630W	CR_00630W	1.22028	0.57558	0.000222621	0.109415	Putative transcriptional activator; expression upregulated during growth in the mouse cecum; Spider biofilm induced
C3_06480C	ECM15	1.57744	0.967361	1.22887e-10	0.000129641	Protein of unknown function; predicted role in cell wall organization; Hap43-repressed; caspofungin repressed; Spider biofilm induced; rat catheter biofilm repressed
C6_03050C	C6_03050C	1.0939	0.826141	0.000115858	0.00438451	Protein of unknown function; transcript is upregulated in clinical isolates from HIV+ patients with oral candidiasis
C6_00630W	C6_00630W	1.19925	0.534799	9.77019e-09	0.0183472	Ortholog of C. dubliniensis CD36 : Cd36_60540, C. parapsilosis CDC317 : CPAR2_602830, Candida tenuis NRRL Y-1498 : CANTEDRAFT_108530 and Debaryomyces hansenii CBS767 : DEHA2F15532g
C7_03250C	PDI1	1.0368	0.653274	2.77281e-09	0.000279749	Putative protein disulfide-isomerase; antigenic in human infection; soluble protein in hyphae; induced by filamentous growth; protein present in exponential and stationary growth phase yeast cultures; flow model biofilm repressed
C1_01200W	STB5	1.50382	0.754543	3.52181e-20	8.52194e-06	Putative transcription factor with zinc cluster DNA-binding motif; hyperactive mutation causes YOR1 overexpression and resistance to beauvericin; Hap43p-repressed gene
C4_01550C	CPA1	1.74683	0.264171	4.17823e-13	0.371932	Putative carbamoyl-phosphate synthase subunit; alkaline repressed; rat catheter, Spider and flow model biofilm induced
C7_03570W	ARG4	2.8018	0.740047	1.95999e-37	0.00183067	Argininosuccinate lyase, catalyzes the final step in the arginine biosynthesis pathway; alkaline downregulated; flow model biofilm induced; Spider biofilm induced
C1_10650W	APN2	1.45793	0.911438	1.17615e-06	0.00346831	Putative class II abasic (AP) endonuclease; flucytosine induced
C3_02320W	ILV2	1.08419	0.190409	7.3631e-11	0.345758	Putative acetolactate synthase; regulated by Gcn4p; induced by amino acid starvation (3-AT treatment); stationary phase enriched protein
C1_10610W	FCY23	1.17134	0.234704	4.85126e-11	0.268339	Putative transporter; Gcn4p-regulated; more similar to S. cerevisiae Tpn1p, which is a vitamin B6 transporter, than to purine-cytosine permeases
C7_03690W	C7_03690W	1.3064	0.805087	1.95435e-10	0.000147107	Ortholog of Candida albicans WO-1 : CAWG_05700
C7_04080C	C7_04080C	2.68607	0.499907	0.0353327	0.755665	Putative adhesin-like protein
C2_02370C	HOM2	1.10304	0.589748	8.3483e-16	3.24827e-05	Aspartate-semialdehyde dehydrogenase; forms a homodimer; conserved in bacteria, archaea, and fungi but not in mammals; ketoconazole-repressed; protein present in exponential and stationary growth phase yeast cultures; GlcNAc-induced protein
C2_06650C	C2_06650C	1.98861	0.655363	6.01083e-27	0.000961658	Ortholog(s) have role in mRNA splicing, via spliceosome, spliceosomal snRNP assembly and U4/U6 x U5 tri-snRNP complex localization
C2_08150W	C2_08150W	1.9319	0.689357	0.000948683	0.31199	Ortholog of C. dubliniensis CD36 : Cd36_22330, C. parapsilosis CDC317 : CPAR2_805720, Candida tropicalis MYA-3404 : CTRG_01814 and Candida albicans WO-1 : CAWG_05906
CR_09610C	CR_09610C	2.07864	0.642827	1.46329e-25	0.00275504	Protein of unknown function; rat catheter and flow model biofilm induced
C7_03680W	C7_03680W	1.4148	0.551317	1.50597e-13	0.00745972	Ortholog of C. dubliniensis CD36 : Cd36_73260 and Candida albicans WO-1 : CAWG_05699
C6_00790C	CTR1	2.35915	0.490956	9.00604e-33	0.0275979	Copper transporter; transcribed in low copper; induced Mac1, Tye7, macrophage interaction, alkaline pH via Rim101; 17-beta-estradiol repressed; complements S. cerevisiae ctr1 ctr3 copper transport mutant; flow model/Spider biofilm induced
C1_02960C	C1_02960C	0.999167	0.413116	0.000429455	0.188865	Ortholog(s) have role in cellular ion homeostasis, mitochondrion inheritance, mitochondrion organization, regulation of cardiolipin metabolic process and mitochondrial inner membrane, mitochondrion localization
C7_00200W	C7_00200W	1.16104	0.790288	0.000101112	0.0105849	Predicted exonuclease; Spider biofilm induced
C4_00700C	C4_00700C	1.4132	0.793169	1.17389e-18	1.48665e-06	Has domain(s) with predicted hydrolase activity and role in metabolic process
C1_11690W	C1_11690W	1.78348	0.971443	2.45789e-17	7.80087e-06	GATA-like transcription factor; oral infection induced; mutant has reduced capacity to damage oral epithelial cells; regulated by Gcn2 and Gcn4; Spider biofilm induced
C1_13950C	C1_13950C	1.27939	0.480645	1.17792e-05	0.140769	Ortholog(s) have Atg8 ligase activity, enzyme activator activity, protein tag activity
C5_05130C	C5_05130C	1.28495	0.40613	2.18658e-11	0.0576382	Putative dephospho-CoA kinase; protein likely to be essential for growth, based on an insertional mutagenesis strategy
C3_04120C	C3_04120C	1.03901	0.797029	2.38505e-05	0.00146303	Membrane-localized protein of unknown function
C1_02970W	C1_02970W	1.76078	0.511205	1.5665e-20	0.0138766	Predicted aminotransferase based on S. pombe ortholog SPBC660.12c; flow model biofilm induced
C1_05120W	C1_05120W	1.14789	0.117444	7.26002e-06	0.724408	Ortholog(s) have role in actin cortical patch localization, arginine transport, endocytosis, late endosome to vacuole transport, lysine transport, regulation of intracellular pH
C5_04680W	PSD2	1.29627	0.756792	1.92408e-13	3.13503e-05	Ortholog(s) have phosphatidylserine decarboxylase activity, role in phosphatidylcholine biosynthetic process and endosome localization
C3_01950C	C3_01950C	0.996224	0.935635	8.2248e-11	9.68002e-10	Has domain(s) with predicted integral component of membrane localization
C1_04060W	IFI3	1.22355	0.587834	1.29176e-12	0.00123113	Protein of unknown function; constitutive expression independent of MTL or white-opaque status
C4_05830W	C4_05830W	1.452	0.977692	7.31679e-05	0.0101345	Protein of unknown function; transcript detected on high-resolution tiling arrays; rat catheter biofilm induced
C6_00180C	C6_00180C	1.00729	0.813986	0.00486845	0.0256034	Protein of unknown function; Hap43p-repressed gene
C1_13960W	YBP1	1.32101	0.56034	2.57872e-07	0.0448555	Protein involved in response to oxidative stress, binds and stabilizes Cap1p transcription factor in response to H2O2; essential for macrophage killing
C1_01610C	C1_01610C	1.01371	0.646026	0.00101697	0.0462459	Protein of unknown function; Hap43-induced; Spider biofilm induced
C3_04040W	C3_04040W	3.33689	1.17175	3.63034e-10	0.0550507	Ortholog of C. dubliniensis CD36 : Cd36_83980, C. parapsilosis CDC317 : CPAR2_102620, Candida tenuis NRRL Y-1498 : CANTEDRAFT_134550 and Debaryomyces hansenii CBS767 : DEHA2D12100g
C5_05140W	C5_05140W	0.996022	0.443151	1.45609e-06	0.0487218	Has domain(s) with predicted 2-dehydropantoate 2-reductase activity, NADP binding, coenzyme binding, oxidoreductase activity, oxidoreductase activity, acting on the CH-OH group of donors, NAD or NADP as acceptor activity
C1_10310W	C1_10310W	1.02364	0.779806	2.02555e-05	0.00144446	Predicted methyltransferase; Spider biofilm induced
CR_01330W	CPA2	1.48439	-0.544567	7.62185e-07	0.102589	Putative arginine-specific carbamoylphosphate synthetase; protein enriched in stationary phase yeast cultures; rat catheter biofilm induced; Spider biofilm induced
CR_00710C	CR_00710C	1.28251	0.681881	1.87915e-09	0.00236029	Ortholog(s) have 3-oxoacyl-[acyl-carrier-protein] reductase (NADPH) activity, role in aerobic respiration, fatty acid metabolic process and mitochondrion localization
C2_00800C	PGA27	1.33938	0.484135	4.45909e-11	0.030218	Putative GPI-anchored protein
CR_08000C	CR_08000C	1.44944	0.856958	1.24278e-23	6.79712e-09	Protein with an aspartate aminotransferase domain; Gcn4-regulated
C7_02420C	C7_02420C	1.45697	0.313351	0.00643166	0.62859	Predicted ORF in retrotransposon Tca11 with similarity to the Gag-Pol region of retrotransposons, which encodes nucleocapsid-like protein, reverse transcriptase, protease, and integrase
C4_00650W	HIS5	1.01702	0.297852	4.06004e-08	0.157399	Putative histidinol-phosphate aminotransferase; Gcn4p-regulated; protein present in exponential and stationary growth phase yeast cultures
C1_06870C	C1_06870C	2.41216	0.887967	2.92016e-07	0.0888931	Ortholog of C. parapsilosis CDC317 : CPAR2_208910, Candida tenuis NRRL Y-1498 : CANTEDRAFT_114047, Debaryomyces hansenii CBS767 : DEHA2D14388g and Pichia stipitis Pignal : PICST_37629
C7_00240W	C7_00240W	1.65787	0.384069	1.52845e-17	0.0822351	Putative protein of unknown function; Hap43-repressed; repressed by nitric oxide; Spider biofilm induced
C4_06950W	C4_06950W	1.54314	0.508953	9.78653e-07	0.152282	Predicted pseudouridine synthase; Spider biofilm induced
CR_02970C	CR_02970C	1.01397	0.703804	1.77502e-09	4.33129e-05	Ortholog(s) have DNA helicase activity, DNA translocase activity
C1_02980W	GOR1	1.04428	0.671756	0.000348488	0.0278436	Ortholog(s) have glyoxylate reductase activity, role in glyoxylate catabolic process and extracellular region localization
C2_07260C	DQD1	1.34307	0.979403	1.65034e-09	1.54402e-05	Putative 3-dehydroquinate dehydratase; ketoconazole-repressed; protein abundance downregulated by macrophages; flow model biofilm induced
C1_14170W	C1_14170W	1.13234	0.201606	3.13294e-16	0.219342	Ortholog(s) have ubiquitin-protein transferase activity and role in histone catabolic process, histone ubiquitination
C2_00310W	C2_00310W	1.51829	1.36096	0.031948	0.0552488	Ortholog of Candida albicans WO-1 : CAWG_03811
C6_03230W	ARG3	1.4958	-0.0484895	3.38184e-11	0.879539	Putative ornithine carbamoyltransferase; Gcn4-regulated; Hap43-induced; repressed in alkalinizing medium; rat catheter and Spider biofilm induced
C2_08800C	APE3	1.26292	0.236999	3.49508e-17	0.175668	Putative vacuolar aminopeptidase Y,; regulated by Gcn2 and Gcn4; rat catheter and Spider biofilm repressed
C1_08190C	CAT8	1.14448	0.934598	0.000153987	0.00229265	Zn(II)2Cys6 transcription factor; similar to S. cerevisiae Cat8 but mutant phenotype suggests different target genes; mutant displays increased filamentous/invasive growth; flucytosine repressed; rat catheter biofilm induced
C1_10710C	C1_10710C	1.14014	0.594752	4.10503e-07	0.0128257	Protein similar to S. cerevisiae Yor378w; MFS family transporter; transposon mutation affects filamentous growth; null mutants are viable; fungal-specific (no human or murine homolog)
C1_13030C	C1_13030C	1.20309	0.0580432	8.5906e-14	0.796882	Putative tRNA-Cys synthetase; induced by alpha pheromone in SpiderM medium; ribosomal subunits, translation factors, tRNA synthetases are downregulated upon phagocytosis by murine macrophage
C1_12030W	SER33	1.05412	0.36074	3.29435e-16	0.0100367	Predicted enzyme of amino acid biosynthesis; Gcn4p-regulated; upregulated in biofilm; protein present in exponential and stationary growth phase yeast cultures; S. cerevisiae ortholog is Gcn4p regulated
C1_02820W	LYS2	1.31671	0.250356	9.56583e-15	0.211105	Heterodimeric alpha-aminoadipate reductase large subunit; lysine biosynthesis; predicted binding sites for AMP and alpha-aminoadipate; inhibited by lys or thialysine; regulated by Gcn2 and Gcn4; Spider biofilm induced, flow model repressed
C2_01910W	C2_01910W	1.30629	0.424201	1.0338e-07	0.125041	Has domain(s) with predicted aminoacyl-tRNA hydrolase activity
C7_02430C	C7_02430C	1.46393	0.0760364	0.0146917	0.92511	Ortholog of C. dubliniensis CD36 : Cd36_83910, Candida tropicalis NEW ASSEMBLY : CTRG1_05087, Candida tropicalis MYA-3404 : CTRG_05087 and Candida albicans WO-1 : CAWG_00654
C2_08510W	C2_08510W	1.15354	0.821305	0.000718692	0.0198717	Ortholog of C. dubliniensis CD36 : Cd36_22640, C. parapsilosis CDC317 : CPAR2_406910, C. auris B8441 : B9J08_004017 and Candida tenuis NRRL Y-1498 : CANTEDRAFT_104937
C1_08790W	TPO3	2.32647	0.562286	9.45336e-07	0.316843	Putative polyamine transporter; MFS-MDR family; induced by Sfu1, regulated upon white-opaque; decreased expression in hyphae vs yeast-form cells; regulated by Nrg1; Spider biofilm repressed
CR_00820C	CR_00820C	1.11594	0.584748	0.000826778	0.103487	Ortholog(s) have actin monomer binding, polysome binding, protein kinase inhibitor activity, ribosome binding activity and role in negative regulation of protein phosphorylation
C2_07860W	C2_07860W	1.35029	0.69743	0.000132274	0.0660487	Ortholog(s) have ubiquitin binding activity
C5_03510C	C5_03510C	1.24771	-0.132606	0.000221699	0.762368	Protein of unknown function; mRNA binds to She3; Hap43-repressed; rat catheter and flow model biofilm induced
C7_00550C	GLN4	1.10409	0.931102	9.60519e-12	1.07728e-08	Putative tRNA-Gln synthetase; genes encoding ribosomal subunits, translation factors, tRNA synthetases are downregulated upon phagocytosis by murine macrophage; protein present in exponential and stationary growth phase yeast cultures
C1_03720C	C1_03720C	1.31246	0.625387	6.91354e-16	0.000240158	Protein of unknown function; rat catheter biofilm repressed
C2_00780W	POT1-2	1.17798	0.809023	1.29782e-11	5.19479e-06	Putative peroxisomal 3-ketoacyl CoA thiolase; Hap43-repressed
CR_09990W	CR_09990W	1.55982	0.876874	1.55111e-08	0.00233437	Ortholog(s) have ubiquitin ligase complex localization
C1_09590C	LIP10	3.30231	0.693534	0.00123387	0.588719	Secreted lipase, member of a lipase gene family whose members are expressed differentially in response to carbon source and during infection; may have a role in nutrition and/or in creating an acidic microenvironment
C6_03090W	C6_03090W	2.02449	0.519102	9.94426e-05	0.404116	Ortholog of C. dubliniensis CD36 : Cd36_63980, Candida tenuis NRRL Y-1498 : CANTEDRAFT_115187, Candida tropicalis NEW ASSEMBLY : CTRG1_02719 and Candida tropicalis MYA-3404 : CTRG_02719
C2_02990C	HYU1	1.31349	0.576974	1.92536e-08	0.0221124	Putative hydantoin utilization protein A; induced upon adherence to polystyrene; regulated by Gcn2p and Gcn4p
C3_05600W	ATO6	2.96027	1.35327	9.69391e-05	0.101916	Putative fungal-specific transmembrane protein
C7_02150C	ECM42	1.62009	0.00891501	5.12883e-16	0.97692	Ornithine acetyltransferase; Gcn2, Gcn4-regulated; clade-specific gene expression; possibly essential gene, disruptants not obtained by UAU1 method; Spider biofilm induced
C2_05780C	MKK2	1.07537	0.918922	8.49952e-15	3.76509e-11	Ortholog of S. cerevisiae Mkk2; MAP kinase kinase involved in signal transduction; macrophage-downregulated; mutants are viable and hypersensitive to caspofungin
C5_04700C	MES1	1.1031	0.341755	1.26079e-10	0.0747006	Cytoplasmic methionyl-tRNA synthetase; zinc-binding motif; ribosomal subunits, translation factors, tRNA synthetases are downregulated upon phagocytosis by murine macrophage; protein present in exponential and stationary phase yeast
C1_03760C	STR2	1.28221	0.603281	2.47397e-07	0.0237696	Ortholog(s) have cystathionine gamma-synthase activity and role in sulfur compound metabolic process, transsulfuration
CR_06500C	CR_06500C	2.66918	0.573409	1.7225e-24	0.0541031	Protein of unknown function; Hap43-induced; regulated by Nrg1, Tup1; repressed by alpha pheromone in SpiderM medium; Spider biofilm induced; Bcr1-repressed in RPMI a/a biofilms
C4_02970C	UBR1	1.00314	0.82604	6.59177e-06	0.000240158	Protein similar to S. cerevisiae Ubr1p ubiquitin-protein ligase; regulates stability of Ume6p in response to oxygen availability; transposon mutation affects filamentous growth; Spider biofilm induced
C1_08490W	C1_08490W	1.15938	0.565481	1.41584e-07	0.0162221	Putative kynureninase; predicted role in NAD biosynthesis; Hap43-repressed gene; flow model biofilm induced
C6_02030C	C6_02030C	1.00874	0.743768	7.49818e-07	0.000351525	Putative protein of unknown function; stationary phase enriched protein
C1_12190W	BUL4	2.31466	0.981139	6.86073e-15	0.00189643	Protein with a predicted BUL1 N-terminal and C-terminal domains; Bul1 binds the ubiquitin ligase Rsp5 in S. cerevisiae; Hap43-repressed gene; rat catheter biofilm induced
C4_04950W	C4_04950W	1.17217	0.647403	1.04932e-05	0.022343	Protein of unknown function; rat catheter biofilm induced
C1_06210W	BUD16	1.29189	0.707632	1.94482e-08	0.00337142	Putative pyridoxal kinase; a key enzyme in pyridoxal 5'-phosphate synthesis, the active form of vitamin B6; involved in bud-site selection and genome integrity in S. cerevisiae; induced by alpha pheromone in SpiderM medium
C1_05020C	ARG2	1.24873	0.58555	0.000128574	0.0984817	Putative enzyme of arginine biosynthesis; transcription of genes of arginine biosynthesis pathway, except for ARG2, is induced upon phagocytosis by macrophage
C3_01890C	C3_01890C	1.03182	0.885069	1.72031e-18	5.29204e-14	Ortholog(s) have cell cortex localization
CR_10570C	YHB4	1.38615	0.761735	2.95617e-05	0.0306717	Protein related to flavohemoglobins; not required for wild-type nitric oxide resistance; has predicted globin, FAD-binding, and NAD(P)-binding domains but lacks some conserved residues of flavohemoglobins; Hap43p-repressed gene
C4_04940W	C4_04940W	1.09601	0.469883	7.37886e-06	0.0805232	Ortholog of C. dubliniensis CD36 : Cd36_44580
C4_06110C	TRP5	1.11851	0.543093	6.9723e-12	0.00155887	Predicted tryptophan synthase; identified in detergent-resistant membrane fraction (possible lipid raft component); predicted N-terminal acetylation; Gcn4p-regulated; S. cerevisiae ortholog is Gcn4p regulated; upregulated in biofilm;
C1_08410C	SAM4	1.26243	0.93489	1.9027e-07	0.000153033	Putative S-adenosylmethionine-homocysteine methyltransferase; Hap43-repressed; alkaline induced; Spider biofilm repressed
C2_06640C	VAS1	1.78047	0.518315	4.45853e-28	0.0031181	Putative tRNA-Val synthetase; genes encoding ribosomal subunits, translation factors, and tRNA synthetases are downregulated upon phagocytosis by murine macrophage
C3_05360C	C3_05360C	1.26172	0.468311	2.23693e-05	0.158211	ATP-dependent LON protease family member; Hap43-repressed gene; regulated by Gcn2 and Gcn4; Spider biofilm induced
C2_06190W	ILV1	1.1078	0.330136	4.02028e-06	0.231981	Putative threonine dehydratase; regulated by Gcn4 and Gcn2; induced by amino acid starvation (3-AT); protein present in yeast exponential and stationary phase cultures; early-stage flow model biofilm induced
C1_02600W	SNO1	1.85412	0.956197	2.28375e-08	0.00634081	Protein with a predicted role in pyridoxine metabolism; stationary phase protein; regulated by Tup1, Efg1; Spider biofilm induced
C4_05320W	LYS1	1.65519	0.667903	1.37004e-27	2.78234e-05	Saccharopine dehydrogenase (biosynthetic); enzyme of alpha-aminoadipate lysine biosynthesis pathway; functionally complements S. cerevisiae lys1 mutation; fungal-specific (no human or murine homolog)
C1_07140C	RIA1	1.34132	0.729543	3.73439e-08	0.00436182	Putative translation elongation factor; genes encoding ribosomal subunits, translation factors, and tRNA synthetases are downregulated upon phagocytosis by murine macrophage
C2_03550C	C2_03550C	1.19091	0.524845	6.19763e-09	0.0173318	Ortholog(s) have role in DNA recombination, nuclear-transcribed mRNA catabolic process, 3'-5' exonucleolytic nonsense-mediated decay, nuclear-transcribed mRNA catabolic process, nonsense-mediated decay and cytoplasm, polysome localization
C3_05340W	DIE2	1.12196	0.443493	8.38148e-08	0.0539416	Ortholog(s) have dolichyl-phosphate-glucose-glycolipid alpha-glucosyltransferase activity, role in protein N-linked glycosylation and endoplasmic reticulum membrane localization
C6_01930W	YHM1	1.16032	0.532387	1.34242e-15	0.000491774	Putative mitochondrial carrier protein; fungal-specific (no human or murine homolog); Hap43p-repressed gene
C2_02580W	C2_02580W	1.68312	0.568007	1.92612e-12	0.0307508	Predicted MFS membrane transporter; monocarboxylate porter family member; colony morphology-related gene regulation by Ssn6; flow model biofilm induced; Spider biofilm induced
C2_09610W	C2_09610W	1.00304	0.631716	0.000732799	0.0430249	Ortholog(s) have NAD transmembrane transporter activity, pyruvate secondary active transmembrane transporter activity, role in NAD transmembrane transport, mitochondrial pyruvate transmembrane transport and mitochondrion localization
CR_01610C	SHP1	1.0632	0.886813	2.26153e-09	7.14014e-07	Regulator of the type 1 protein phosphatase Glc7p activity, involved in control of morphogenesis, progression through the cell cycle and response to DNA damage
C2_09870W	C2_09870W	1.0829	-0.0838404	1.25968e-22	0.562079	Ortholog of S. pombe Stm1 G-protein coupled receptor; PQ-loop domains; constitutive expression independent of MTL or white-opaque status; Hap43-repressed
CR_06620W	CR_06620W	1.35977	0.860431	4.39396e-12	1.95682e-05	Ortholog of S. cerevisiae : YSC83, C. glabrata CBS138 : CAGL0A02134g, C. dubliniensis CD36 : Cd36_32160, C. parapsilosis CDC317 : CPAR2_203070 and C. auris B8441 : B9J08_004564
C1_05990C	C1_05990C	1.82955	0.795312	2.06204e-27	6.08545e-06	Has domain(s) with predicted 2-dehydropantoate 2-reductase activity, NADP binding, coenzyme binding, oxidoreductase activity, oxidoreductase activity, acting on the CH-OH group of donors, NAD or NADP as acceptor activity
C5_04360C	C5_04360C	1.0873	0.541504	1.84875e-08	0.00827752	Possible pyrimidine 5' nucleotidase; protein present in exponential and stationary growth phase yeast cultures; Hap43p-repressed gene
C1_09470C	C1_09470C	1.44808	0.778639	4.2963e-11	0.000676724	Putative tricarboxylate carrier family protein; localized to the mitochondrial membrane
C3_05590C	BAT22	1.42072	0.248404	9.74545e-08	0.446819	Putative branched chain amino acid aminotransferase; regulated by Gcn4p; induced by farnesol treatment, GlcNAc, amino acid starvation (3-aminotriazole treatment); present in exponential and stationary growth phase yeast cultures
CR_07700W	CR_07700W	1.44686	0.453136	6.8677e-10	0.0846201	Has aminoglycoside phosphotransferase and protein kinase domains; rat catheter and flow model biofilm induced
C7_03640C	C7_03640C	1.00493	0.537773	1.31377e-09	0.00197022	Ortholog(s) have asparagine-tRNA ligase activity, role in asparaginyl-tRNA aminoacylation, mitochondrial asparaginyl-tRNA aminoacylation and mitochondrion localization
C2_04800C	MDM10	1.15035	0.327181	0.000791025	0.41599	Predicted component of the mitochondrial sorting and assembly machinery (SAM complex) and ER-mitochondria encounter structure (ERMES) complex with a role in protein import into mitochondria
C1_09480W	PPT2	1.71842	0.720922	1.1568e-15	0.0015757	Phosphopantetheinyl transferase (PPTase); Spider biofilm induced
C3_06920W	C3_06920W	1.37836	0.221485	1.28123e-05	0.573942	Putative phosphomutase-like protein; protein present in exponential and stationary growth phase yeast; Hap43-repressed; Spider biofilm repressed
C5_00770C	FOL1	1.23737	0.315383	6.16974e-18	0.0503337	Putative dihydroneopterin aldolase (dihydro-6-hydroxymethylpterin pyrophosphokinase); fungal-specific (no human or murine homolog)
C5_04690C	C5_04690C	1.59958	1.43474	0.0393037	0.065091	Ortholog of C. parapsilosis CDC317 : CPAR2_101170, C. auris B8441 : B9J08_004296, Candida tenuis NRRL Y-1498 : CANTEDRAFT_113855 and Debaryomyces hansenii CBS767 : DEHA2G20240g
C4_03940C	PYC2	1.18202	-0.2636	1.6763e-05	0.423291	Putative pyruvate carboxylase; binds biotin cofactor; repressed by Ssk1 response regulator, by benomyl treatment, or in an azole-resistant strain overexpressing MDR1; stationary phase enriched protein; flow model biofilm repressed
C1_08170C	BUL1	1.59049	0.969276	2.71314e-17	4.61607e-07	Protein similar but not orthologous to S. cerevisiae Bul1; a protein involved in selection of substrates for ubiquitination; mutants are viable; macrophage/pseudohyphal-induced; rat catheter biofilm induced
C6_04610C	NAG3	2.0726	0.47565	9.55246e-35	0.0107719	Putative MFS transporter; similar to Nag4; required for wild-type mouse virulence and cycloheximide resistance; in gene cluster that includes genes encoding enzymes of GlcNAc catabolism; Spider biofilm repressed
CR_09010C	CR_09010C	1.14181	0.566231	2.71977e-08	0.00943909	Putative cystathionine gamma-synthase; decreased levels in stationary phase cultures; Hog1p-induced; Gcn4p-regulated
C2_02030W	ARO3	1.34264	0.429356	1.16776e-09	0.0814618	3-deoxy-D-arabinoheptulosonate-7-phosphate synthase; aromatic amino acid synthesis; GCN-regulated; feedback-inhibited by phe if expressed in S. cerevisiae; decreased in stationary phase; flow model biofilm repressed
C1_12210W	TRP3	1.27687	0.623007	2.92489e-07	0.0193045	Putative bifunctional enzyme with predicted indole-3-glycerol-phosphate synthase and anthranilate synthase activities; regulated by Gcn2p and Gcn4p
C2_02560W	C2_02560W	1.262	0.994742	0.0150329	0.0609849	Planktonic growth-induced gene
C4_02750W	HIT1	1.14062	0.494854	6.72316e-05	0.11578	Ortholog of S. cerevisiae Hit1; protein of unknown function required for high temperature growth; flow model biofilm induced; Spider biofilm induced
C4_03950C	C4_03950C	1.12796	0.717073	0.000123048	0.0196138	Protein of unknown function
C1_01190C	C1_01190C	1.05235	0.444866	0.0017337	0.233122	Flavin-containing monooxygenase; catalyzes oxidation of biological thiols to maintain the ER redox buffer ratio for correct folding of disulfide-bonded proteins; Spider biofilm repressed
C2_00340C	ARO8	1.83722	0.674505	3.96319e-26	0.000243707	Aromatic transaminase of the Ehrlich fusel oil pathway of aromatic alcohol biosynthesis; Rim101 independent alkaline induction; protein abundance affected by URA3 expression in CAI-4 strain; Gcn4-regulated; stationary phase enriched
C7_02140W	C7_02140W	1.0928	0.729136	5.39976e-07	0.00118918	Ortholog of C. dubliniensis CD36 : Cd36_71960, Pichia stipitis Pignal : psti_CGOB_00136, Candida tropicalis NEW ASSEMBLY : CTRG1_05049 and Spathaspora passalidarum NRRL Y-27907 : SPAPADRAFT_63786
C2_05890C	IDP1	1.47013	0.582913	7.40783e-26	7.26213e-05	Putative isocitrate dehydrogenase; transcriptionally induced by interaction with macrophage; alkaline induced; Spider biofilm repressed
C2_07250C	C2_07250C	1.21593	0.82595	0.000776595	0.0282996	Ortholog(s) have cytoplasm localization
C3_06110C	C3_06110C	1.14863	0.947802	1.41284e-08	3.41085e-06	Predicted NAD+/NADH kinase; possible role in cellular iron ion homeostasis; Spider biofilm induced
C7_03340C	PRR2	1.25292	0.459812	0.000587063	0.266191	Putative serine/threonine protein kinase; mutation confers resistance to 5-fluorocytosine (5-FC)
CR_03230W	CR_03230W	1.1194	0.978076	3.05634e-05	0.000290874	Ortholog(s) have role in mRNA splicing, via spliceosome, maturation of SSU-rRNA, positive regulation of ATPase activity, positive regulation of helicase activity, rRNA processing
C1_04450C	FMA1	1.66926	0.491354	6.71491e-12	0.0715478	Putative oxidoreductase; induced by ciclopirox olamine; upregulation correlates with clinical development of fluconazole resistance; Spider biofilm repressed
C5_04940W	C5_04940W	1.00625	0.57904	0.015811	0.192546	Maltase; induced during growth on sucrose; induced by alpha pheromone in SpiderM medium; early-stage flow model biofilm indced
C3_07170C	C3_07170C	1.24151	0.383871	3.2861e-15	0.0273063	Putative geranylgeranyltransferase regulatory component
CR_07130C	ALK8	1.13199	0.452866	0.00347201	0.300658	Alkane-inducible cytochrome P450; catalyzes hydroxylation of lauric acid to hydroxylauric acid; overproduction causes fluconazole resistance in WT and causes multidrug resistance in a cdr1 cdr2 double mutant; rat catheter biofilm repressed
C7_00270W	C7_00270W	1.24306	0.465254	5.92696e-09	0.0475661	Ortholog(s) have fluoride transmembrane transporter activity, role in cellular detoxification of fluoride, fluoride export across plasma membrane, fluoride transmembrane transport and plasma membrane localization
C6_03320W	C6_03320W	1.46303	-0.0537884	1.29191e-09	0.875007	Stationary phase enriched protein; Gcn4-regulated; induced by amino acid starvation (3-AT), benomyl or in azole-resistant strain that overexpresses MDR1; flow model biofilm induced; rat catheter biofilm repressed; overlaps orf19.5621
CR_06770C	CR_06770C	1.09045	0.858052	1.06089e-05	0.000644617	Putative L-azetidine-2-carboxylic acid acetyltransferase; mutants are viable
C6_04520W	ILS1	1.07278	0.628658	3.52873e-13	3.55941e-05	Putative isoleucyl-tRNA synthetase, the target of drugs including the cyclic beta-amino acid icofungipen/PLD-118/BAY-10-8888 and mupirocin; protein present in exponential and stationary growth phase yeast cultures
C4_00890W	ARO1	1.33096	0.458522	1.98663e-11	0.0357676	Putative pentafunctional arom enzyme; required for aromatic amino acid biosynthesis; involved in cell wall integrity and formation of biofilm; fungal-specific (no human or murine homolog); Gcn2p-, Gcn4p-regulated
C3_05470W	TEA1	1.01324	0.568798	0.000752802	0.0759316	Putative transcription factor with zinc cluster DNA-binding motif; has similarity to S. cerevisiae Tea1p; Hap43p-repressed gene
C5_04710W	C5_04710W	1.12648	0.53425	0.000181813	0.102224	Ortholog(s) have glutaminyl-tRNA synthase (glutamine-hydrolyzing) activity and role in endoplasmic reticulum organization, glutaminyl-tRNAGln biosynthesis via transamidation
C2_09060C	ASN1	1.68131	0.306793	5.09333e-25	0.102419	Putative asparagine synthetase; soluble protein in hyphae; regulated by Rim101; decreased expression at pH 4 vs pH 8; protein detected during exponential and stationary phases of yeast-form growth
C1_00520W	C1_00520W	1.23913	0.425153	0.000208853	0.265	Ortholog(s) have phosphatase activity and role in dephosphorylation
C6_03310W	C6_03310W	1.04551	0.561645	0.00119999	0.104815	Protein of unknown function; induced by alpha pheromone in SpiderM medium; Spider biofilm induced
C6_03330C	C6_03330C	1.27849	0.749696	8.69134e-20	1.87396e-07	Putative protein of unknown function; mutation confers hypersensitivity to amphotericin B; overlaps orf19.5621
C2_02530W	C2_02530W	2.17561	0.700128	0.00736356	0.465467	Has domain(s) with predicted DNA-binding transcription factor activity, sequence-specific DNA binding, zinc ion binding activity and role in regulation of transcription, DNA-templated

## Sheet: Supp. Data Fig 6C
C. TBHP vs H2O2, TBHP only (330)
Gene_ID	Gene_Name	0.5mM_H2O2_15min	0.5mM_TBHP_15min	padj_0.5mM_H2O2_15min	padj_0.5mM_TBHP_15min	Description
C3_02140C	C3_02140C	0.318087	1.00304	0.0426801	4.7383e-13	Has domain(s) with predicted catalytic activity
C2_05970C	TES1	0.581282	1.26404	0.00700536	1.73774e-10	Putative acyl-CoA thioesterase
C4_00860C	C4_00860C	0.0692353	1.13723	0.917902	0.0119617	Protein of unknown function; induced in cyr1 or ras1 mutant; induced by fluconazole, by alpha pheromone in SpiderM medium and during oralpharyngeal candidasis; Spider biofilm induced
C2_01450C	C2_01450C	-1.07872	1.50514	0.0031556	8.25256e-06	Protein of unknown function; induced in azole-resistant strain that overexpresses MDR1; protein present in exponential and stationary growth phase yeast cultures; Spider biofilm induced
C1_11680C	C1_11680C	0.825573	1.07505	0.00478673	0.000135123	Ortholog of C. dubliniensis CD36 : Cd36_10990, C. parapsilosis CDC317 : CPAR2_804585, C. auris B8441 : B9J08_000968 and Candida tenuis NRRL Y-1498 : cten_CGOB_00256
C4_03020W	MGM1	0.606717	1.20027	0.136207	0.0010184	Putative mitochondrial GTPase; required for mitochondrial morphology and genome maintenance; Spider biofilm induced
C2_10750C	AKL1	0.917415	1.09317	1.38893e-06	4.69226e-09	Putative serine/threonine protein kinase; induced during the mating process
C3_05840W	C3_05840W	0.390917	1.57444	0.601077	0.00701546	Has domain(s) with predicted N,N-dimethylaniline monooxygenase activity, NADP binding, flavin adenine dinucleotide binding activity and role in oxidation-reduction process
C1_13690C	C1_13690C	0.371741	1.33656	0.024963	1.13711e-19	Ortholog(s) have SNAP receptor activity and role in Golgi to plasma membrane transport, endocytosis, exocytosis, prospore membrane biogenesis, vesicle fusion, vesicle-mediated transport
C3_01680C	C3_01680C	0.825554	1.03003	1.80025e-06	1.08437e-09	Predicted potassium ion transporter; Spider biofilm induced
C2_00940W	C2_00940W	0.752717	2.32111	0.0255843	1.43683e-14	Plasma membrane-associated protein; induced in cyr1 or ras1 mutant; induced by hypoxia, ketoconazole and during growth in the mouse cecum; induced in oralpharyngeal candidasis; Spider biofilm induced
C3_07270C	UBI4	0.361101	1.02744	0.0997278	8.82703e-08	Ubiquitin precursor (polyubiquitin) contains 3 tandem repeats of the ubiquitin peptide that are processed to individual units; transcript induced by stress; mRNA in yeast and mycelia at similar abundance; Spider biofilm induced
C5_04470C	C5_04470C	0.313099	1.70469	0.626855	0.000553561	Predicted RNA binding protein; stationary phase enriched; induced in core caspofungin response; induced by nitric oxide independent of Yhb1; repressed in ssr1 null; ketoconazole, hypoxia induced; Spider biofilm induced
C5_03650C	C5_03650C	0.388149	1.09311	0.189049	1.55666e-05	Protein of unknown function; Hap43-repressed gene
CR_04000W	RPT4	0.659706	1.0086	6.49984e-06	9.12805e-13	26S proteasome regulatory subunit; regulated by Gcn2p and Gcn4p; protein level decreases in stationary phase cultures
C7_03970C	C7_03970C	0.874378	1.07685	5.55367e-10	6.74895e-15	Ortholog of C. dubliniensis CD36 : Cd36_73640, C. parapsilosis CDC317 : CPAR2_702340, C. auris B8441 : B9J08_000280 and Candida tenuis NRRL Y-1498 : CANTEDRAFT_112965
CR_01170W	CR_01170W	0.987818	1.31088	0.000147145	2.08913e-07	Ortholog(s) have proteasome regulatory particle binding activity and role in free ubiquitin chain polymerization, negative regulation of telomerase activity
C3_02710W	C3_02710W	-0.269003	1.91019	0.352829	5.13535e-17	Protein of unknown function; gene has intron; Spider biofilm induced
C3_06690C	C3_06690C	0.799799	1.32382	0.000273383	2.60498e-10	Ortholog of C. dubliniensis CD36 : Cd36_86660, Candida tenuis NRRL Y-1498 : cten_CGOB_00028, Candida tropicalis NEW ASSEMBLY : CTRG1_05695 and Candida tropicalis MYA-3404 : CTRG_05695
C1_02000W	C1_02000W	0.978369	1.51714	7.14823e-06	5.16931e-13	Ortholog(s) have endoplasmic reticulum, nuclear envelope localization
CR_03140C	SYN8	0.812869	1.14437	0.0015123	3.31757e-06	Putative endosomal SNARE; role in protein transport; rat catheter and Spider biofilm induced
CR_03670W	CR_03670W	0.796363	1.24621	0.177606	0.0215558	Ortholog of C. dubliniensis CD36 : Cd36_28870, Candida tropicalis NEW ASSEMBLY : CTRG1_00731, Candida tropicalis MYA-3404 : CTRG_00731 and Candida albicans WO-1 : CAWG_01703
C1_07330W	RME1	0.587618	1.2835	0.293927	0.00848998	Zinc finger protein; controls meiosis in S. cerevisae; white-specific transcript; upregulation correlates with clinical development of fluconazole resistance; Upc2-regulated in hypoxia; flow model biofilm induced; Spider biofilm repressed
C3_01150C	C3_01150C	0.0131922	1.06646	0.973198	5.49815e-07	Ortholog of S. cerevisiae Apd1; required for normal localization of actin patches and normal tolerance of sodium ions and hydrogen peroxide; Hap43-induced; Spider biofilm induced
CR_01210C	HSE1	0.845654	1.17214	0.00369326	2.7462e-05	ESCRT-0 complex subunit; SH3-domain-containing protein
C5_02120C	RIX7	0.393596	1.09818	0.161335	6.47835e-06	Putative ATPase of the AAA family; role in ribosomal subunit export from the nucleus; mutation impairs hyphal growth and biofilm formation
C7_04020C	PRE5	0.590523	1.14189	1.38745e-05	1.18741e-18	Alpha6 subunit of the 20S proteasome; regulated by Gcn4; induced in response to amino acid starvation (3-AT); Spider biofilm repressed
CR_05430W	CSP1	0.675334	1.468	0.0872921	2.89201e-05	Putative cell wall associated protein; gene only found in C. albicans and C. dubliniensis; highly upregulated during chlamydospore development in both species; localized to chlamydospore cell wall
C2_01270W	CHA1	0.43971	1.54264	0.0656852	4.78923e-14	Similar to catabolic ser/thr dehydratases; repressed by Rim101; induced in low iron; regulated on white-opaque switch; filament induced; Tn mutation affects filamentation; flow model biofilm induced; Spider biofilm repressed
C2_00920W	C2_00920W	0.220496	1.53495	0.407659	1.31503e-13	Protein of unknown function; rat catheter biofilm induced
C5_04370C	PGA37	0.52252	1.89535	0.496438	0.00233437	Putative GPI-anchored protein; Hap43-repressed; Spider biofilm induced
C1_07390W	C1_07390W	0.87711	1.1091	0.00295018	0.000103622	Ortholog(s) have ubiquitin binding activity and role in proteasome-mediated ubiquitin-dependent protein catabolic process
C4_01100C	AGP2	-0.593981	1.17216	0.0750801	0.00010301	Amino acid permease; hyphal repressed; white-opaque switch regulated; induced in core caspofungin response, during cell wall regeneration, by flucytosine; regulated by Sef1, Sfu1, and Hap43; rat catheter and Spider biofilm induced
CR_07060C	CRZ2	0.461937	1.4272	0.122872	3.69887e-08	C2H2 transcription factor, involved in regulation of early adaptation to murine GI tract; Rim101-repressed at pH 8; required for yeast cell adherence to silicone substrate; Spider biofilm induced
C6_02420W	C6_02420W	0.273476	1.68531	0.47818	1.59479e-08	Putative phosphatidyl glycerol phospholipase C; Plc1-regulated; flow model biofilm induced; Spider biofilm induced
CR_03790C	KRE1	0.347919	2.12485	0.318068	1.5136e-14	Cell wall glycoprotein; beta glucan synthesis; increases glucan content in S. cerevisiae kre1, complements killer toxin sensitivity; caspofungin induced; Spider/rat catheter/flow model biofilm induced; Bcr1-repressed in RPMI a/a biofilms
CR_06100C	CR_06100C	0.856441	1.63483	0.0109442	1.68363e-07	Ortholog of C. dubliniensis CD36 : Cd36_31580, C. parapsilosis CDC317 : CPAR2_205000, Debaryomyces hansenii CBS767 : DEHA2G10846g and Pichia stipitis Pignal : PICST_32988
C1_01100W	CCH1	-0.00238449	1.06022	0.995812	1.11528e-08	Voltage-gated Ca2+ channel of the high affinity calcium uptake system; roles in thigmotropism, establishment of galvanotropism; transcript regulated by Nrg1 and Mig1; flow model biofilm repressed
C1_14350W	C1_14350W	0.906226	1.15658	0.000607487	6.5142e-06	Protein of unknown function; rat catheter and Spider biofilm induced
C1_04020C	CSH1	-0.741681	1.92581	0.0024222	1.41226e-17	Aldo-keto reductase; role in fibronectin adhesion, cell surface hydrophobicity; regulated by temperature, growth phase, benomyl, macrophage interaction; azole resistance associated; Spider biofilm induced; rat catheter biofilm repressed
C4_00290C	C4_00290C	0.680655	1.2462	0.0296412	1.45255e-05	Has domain(s) with predicted 2 iron, 2 sulfur cluster binding, iron ion binding, oxidoreductase activity, oxidoreductase activity and acting on paired donors, more
C4_01850C	PDC12	0.464271	1.27915	0.470908	0.0178198	Putative pyruvate decarboxylase; fungal-specific (no human or murine homolog)
C6_00920W	C6_00920W	0.884129	1.88339	3.43875e-06	2.92042e-25	Putative mitochondrial intermembrane space protein; colony morphology-related gene regulation by Ssn6; regulated by Sef1, Sfu1, and Hap43; Spider biofilm repressed; rat catheter biofilm induced
C3_03870C	SAP9	0.204731	2.09474	0.653088	2.76425e-10	Secreted aspartyl protease; roles in adhesion, cell surface integrity; induced by antifungal drugs, stationary phase, or in white-phase cells; farnesol-downregulated in biofilm; autocatalytic processing; GPI-anchor; Spider biofilm induced
C5_02630C	MNN1	-0.370748	1.20435	0.161762	1.06043e-07	Putative alpha-1,3-mannosyltransferase; of the mannosyltransferase complex; negatively regulated by Rim101; transcript elevated in chk1 and nik1 mutants, but not in sln1 mutant; Spider and flow model biofilm induced
C1_09840C	C1_09840C	0.741225	1.34933	5.98444e-05	1.57685e-14	Protein required for localizing proteasomes to the nucleus; involved in ubiquitin-mediated protein degradation; possibly an essential gene, disruptants not obtained by UAU1 method; Spider biofilm induced
C1_09210C	C1_09210C	0.966319	2.61516	0.000104067	3.40649e-29	Putative transporter; slightly similar to the Sit1p siderophore transporter; Gcn4p-regulated; fungal-specific; induced by Mnl1p under weak acid stress
C2_00700W	C2_00700W	0.902441	1.35117	0.00134832	5.27676e-07	Ortholog(s) have ATP binding, ATPase activity, metallopeptidase activity and role in cellular protein-containing complex assembly, proteolysis, signal peptide processing
C4_02740W	C4_02740W	0.955037	1.04549	0.0393055	0.0209005	Protein of unknown function; flow model, rat catheter and Spider biofilm induced; Hap43-repressed
C3_05560W	PRE3	0.856163	1.31308	7.37886e-06	1.04507e-12	Putative beta-1 proteasome subunit; macrophage-induced protein; regulated by Gcn2p and Gcn4p; GlcNAc-induced protein
C1_06980C	C1_06980C	0.676938	1.49322	1.25277e-07	1.19543e-34	Predicted membrane transporter; monocarboxylate porter (MCP) family, major facilitator superfamily (MFS); possibly essential, disruptants not obtained by UAU1 method; rat catheter and Spider biofilm induced
C2_10160W	C2_10160W	0.411158	1.3274	0.175607	3.12151e-07	Secreted protein; fluconazole-induced
C1_04900W	MNN15	0.10998	1.08082	0.722175	1.15174e-06	Putative alpha-1,3-mannosyltransferase; predicted role in protein O-linked glycosylation; Spider biofilm induced
C4_01860C	C4_01860C	0.498309	1.02889	0.0761923	4.57498e-05	Possible Golgi membrane protein; Hap43-repressed; hypha induced; flow model biofilm induced; Spider biofilm induced
C3_06490W	C3_06490W	0.705761	1.23321	0.00011258	1.43488e-12	Putative protein of unknown function; Hap43p-repressed gene; ortholog of S. cerevisiae YJL218W
CR_09220C	LIP7	0.709738	1.30501	0.0379013	2.43529e-05	Probable lipase, part of a gene family whose members are differentially expressed during infection; lacks a signal sequence for secretion, unlike other family members; may have a role in nutrition or in creating an acidic microenvironment
C2_00750W	C2_00750W	0.603366	2.6647	0.169155	4.22109e-13	Plasma membrane-associated protein; heterozygous null mutant displays sensitivity to virgineone; Spider biofilm induced
C3_02390W	C3_02390W	0.338624	1.76545	0.293546	1.16686e-11	Protein of unknown function; Plc1-regulated
C1_10810W	C1_10810W	-0.256994	1.00421	0.676127	0.0383703	Pry family pathogenesis-related protein; predicted to be extracellular
C5_03090W	VPS4	0.882028	1.20019	1.4079e-06	1.55395e-11	AAA-ATPase involved in transport from MVB to the vacuole and ESCRT-III complex disassembly; mutation decreases SAP secretion and virulence in murine intravenous infection; regulated by Gcn2p, Gcn4p; required for normal Rim8p processing
CR_08990C	SLP3	0.18043	2.75539	0.903028	0.00535306	Plasma membrane protein implicated in stress response; similar to stomatin mechanoreception proteins; overexpression induces apoptotic-like cell death; absent from hyphal cells; induced by Rgt1; rat catheter and Spider biofilm induced
C1_05400C	C1_05400C	0.42469	1.17994	0.156066	4.73802e-06	Ortholog(s) have mitochondrial large ribosomal subunit localization
C3_06680C	C3_06680C	0.745387	1.50524	0.124281	0.000530506	Protein with Mob2p-dependent hyphal regulation
C2_10020C	C2_10020C	0.715823	1.52527	0.152351	0.000492868	Has domain(s) with predicted catalytic activity
CR_08060C	VPS21	0.612736	1.46407	0.000619029	1.9226e-18	Late endosomal Rab small monomeric GTPase involved in transport of endocytosed proteins to the vacuole; involved in filamentous growth and virulence; Spider biofilm induced
C7_02860C	C7_02860C	0.98225	1.22015	1.38707e-06	9.1972e-10	Ortholog(s) have ubiquitin protein ligase activity, ubiquitin-protein transferase activity and role in ubiquitin-dependent ERAD pathway
C1_10590W	C1_10590W	-0.137218	1.03694	0.793933	0.00443901	C/D box small nucleolar RNA (snoRNA)
C2_00930C	VPS24	0.162153	1.01184	0.566209	2.79793e-06	Protein similar to S. cerevisiae Vps24p, which is a member of the ESCRT III protein sorting complex; downregulated upon adherence to polystyrene
C1_09780C	C1_09780C	0.872937	1.78595	0.000163277	3.11527e-16	Putative iron/copper reductas; involved in iron homeostasis; rat catheter and Spider biofilm induced
CR_04970C	CR_04970C	-0.0357512	1.21701	0.96591	0.012733	Ortholog of C. dubliniensis CD36 : Cd36_30370, Candida tropicalis NEW ASSEMBLY : CTRG1_00536, Candida tropicalis MYA-3404 : CTRG_00536 and Candida albicans WO-1 : CAWG_01831
C6_03500C	SAP4	1.40904	2.61902	0.0799245	0.000308098	Secreted aspartyl proteinase; sap4,5,6 mutant defective in protein utilization for nitrogen; virulence role complicated by URA3 effects; expressed during mucosal and systemic infections; N-glycosylated; rat catheter, Spider biofilm induced
C2_07610C	C2_07610C	0.88916	1.07137	1.4593e-05	9.65941e-08	Ortholog(s) have role in proteasome-mediated ubiquitin-dependent protein catabolic process, rescue of stalled ribosome, ribosome-associated ubiquitin-dependent protein catabolic process and RQC complex localization
C1_10270C	SFH5	0.253155	1.79598	0.120225	2.79354e-40	Putative phosphatidylinositol transporter; rat catheter and Spider biofilm repressed
C1_03270W	C1_03270W	0.780261	1.67252	0.00884579	1.22934e-09	Putative protein of unknown function; Hap43-repressed gene; Spider biofilm induced
C4_02180C	ZCF26	0.539065	1.05856	0.0792678	0.000135148	Zn2-Cys6 transcription factor of unknown function; induced by alpha pheromone in SpiderM medium
C1_01170C	ZCF17	0.362624	1.10423	0.331343	0.00041421	Putative Zn(II)2Cys6 transcription factor
C3_00770C	SCL1	0.826916	1.17772	1.2617e-09	7.41799e-19	Proteasome subunit YC7alpha; protein present in exponential and stationary growth phase yeast cultures; flow model and Spider biofilm repressed
C1_14030W	C1_14030W	0.929565	1.5976	2.89654e-11	3.63823e-32	Protein of unknown function; Spider biofilm induced
C3_00020W	C3_00020W	-0.79264	5.91664	0.809193	0.00247577	Sef1p-, Sfu1p-, and Hap43p-regulated gene
C1_06370C	PBR1	0.588972	1.7768	0.576011	0.0321223	Protein of unknown function; required for cohesion, adhesion, and RPMI biofilm formation; induced by alpha pheromone in white cells; fluconazole-induced; Spider biofilm induced
C3_06230W	CYM1	0.885002	1.4537	0.000375159	9.24993e-10	Putative metalloprotease of the mitochondrial intermembrane space; rat catheter biofilm induced
C4_02920W	C4_02920W	0.877724	1.33046	0.0120298	5.78917e-05	Specificity factor required for ubiquitination and sorting of specific cargo proteins at the multivesicular body; ortholog of S. cerevisiae Ear1; transcript regulated by iron; Ssr1-represssed; Spider biofilm induced
C5_01200W	C5_01200W	0.262337	1.104	0.443451	5.53233e-05	Ortholog(s) have ADP-ribosyl-[dinitrogen reductase] hydrolase activity, phosphatase activity
C1_08540C	C1_08540C	0.44455	1.03119	0.12772	6.44994e-05	Putative serine/threonine protein kinase; possibly an essential gene, disruptants not obtained by UAU1 method
C2_01320W	C2_01320W	0.975753	1.15045	6.18483e-05	1.413e-06	Ortholog(s) have structural molecule activity, role in proteasome assembly, ubiquitin-dependent protein catabolic process and cytosol, nucleus, proteasome regulatory particle, lid subcomplex, proteasome storage granule localization
CR_04550W	PRE6	0.73353	1.34104	1.83404e-07	3.58284e-23	Putative alpha-4 subunit of the proteasome; reported as macrophage-induced protein and macrophage/pseudohyphal-repressed gene; regulated by Gcn2p and Gcn4p; removed from/reinstated in Assembly 20 (see Locus History)
C3_02570W	C3_02570W	0.935441	1.53011	1.66202e-07	6.07584e-19	Predicted metalloendopeptidase; Spider biofilm induced
CR_01810C	CR_01810C	0.954537	1.17222	0.00116313	3.93428e-05	Protein with a predicted epimerase/dehydratase domain; Hap43-repressed gene
C3_05620W	ATO5	0.883471	2.16782	0.21286	0.000425565	Putative fungal-specific transmembrane protein
C5_00910C	TRX2	0.815521	1.08831	0.00266219	2.78634e-05	Similar to thioredoxins; not expected to be enzymatically active because it lacks a canonical thioredoxin active site (Trp-Cys-Gly-Pro-Cys); TRX1 encodes all of the cytoplasmic/nuclear thioredoxin function in C. albicans; Hap43p-induced
C5_05340W	C5_05340W	0.965564	1.47291	1.07425e-05	3.46028e-12	Ortholog(s) have unfolded protein binding activity, role in ribosomal large subunit assembly, ribosomal large subunit biogenesis and cytosol localization
C2_05400W	C2_05400W	0.704683	1.04363	0.00141447	7.19135e-07	Ortholog of C. dubliniensis CD36 : Cd36_19880, C. auris B8441 : B9J08_003635, Candida tenuis NRRL Y-1498 : CANTEDRAFT_117672 and Debaryomyces hansenii CBS767 : DEHA2D11154g
C1_14490C	SAM35	0.393272	1.23644	0.0716966	8.29874e-11	Predicted component of the sorting and assembly machinery (SAM complex) of the mitochondrial outer membrane, involved in protein import into mitochondria
C4_03820C	HRQ2	0.207552	1.06282	0.747595	0.0309932	Protein of unknown function; mutants are viable; rat catheter and Spider biofilm induced
CR_04960C	CRG1	-0.0359721	1.71924	0.915944	1.67735e-16	Methyltransferase involved in sphingolipid homeostasis, methylates a drug cantharidin; decreased expression in hyphae compared to yeast; expression regulated during planktonic growth; flow model biofilm induced; Hap43-repressed gene
C1_12050W	RPN2	0.75605	1.03884	0.000350537	3.70211e-07	Putative 26S proteasome subunit; transcript regulated by Mig1; caspofungin repressed; regulated by Gcn2 and Gcn4; gene used for strain identification by multilocus sequence typing
C6_03480W	YMX6	0.302708	1.23216	0.130595	3.84453e-13	Putative NADH dehydrogenase; macrophage-downregulated gene; induced by nitric oxide; rat catheter biofilm induced
CR_05420W	CR_05420W	0.900546	2.1561	0.0726983	9.09657e-07	Dubious open reading frame
CR_01730W	IFU5	0.878299	1.8233	1.48194e-07	5.09492e-30	Predicted membrane protein; estradiol-induced; upregulation associated with CDR1 and CDR2 overexpression or fluphenazine; putative drug-responsive regulatory site; similar to S. cerevisiae Wwm1p; Hap43-repressed; Spider biofilm repressed
C4_06390W	SOU1	0.641737	2.77375	0.0841433	2.43497e-18	Enzyme involved in utilization of L-sorbose; has sorbitol dehydrogenase, fructose reductase, and sorbose reductase activities; NAD-binding site motif; transcriptional regulation affected by chromosome 5 copy number; Hap43p-induced gene
C2_03790C	ASR3	-0.41609	1.12571	0.21137	8.39128e-05	Adenylyl cyclase and stress responsive protein; induced in cyr1 or ras1 mutant; Spider biofilm induced
C2_06590C	GIT1	0.873764	1.0009	0.0118544	0.00307638	Glycerophosphoinositol permease; involved in utilization of glycerophosphoinositol as a phosphate source; Rim101-repressed; virulence-group-correlated expression
C6_03510C	C6_03510C	1.12476	2.54262	0.19629	0.000648627	Ortholog of Candida albicans WO-1 : CAWG_05019
CR_10810C	CR_10810C	0.564409	1.12542	0.031976	3.10291e-06	Ortholog(s) have protein-containing complex binding activity, role in endoplasmic reticulum unfolded protein response, ubiquitin-dependent ERAD pathway and endoplasmic reticulum localization
C1_02940C	C1_02940C	0.949969	1.2957	3.62252e-11	2.38098e-20	Protein of unknown function; Hap43-repressed gene
C3_00010C	C3_00010C	0.947064	1.58911	3.54356e-08	9.96828e-22	Protein of unknown function; induced by Mnl1 under weak acid stress; transcript detected on high-resolution tiling arrays; Spider biofilm repressed
C5_02020C	C5_02020C	0.153595	1.00862	0.559868	4.78132e-07	Ortholog(s) have role in establishment of mitotic sister chromatid cohesion, protein import into nucleus
C2_08080C	IFM3	0.527718	2.16158	0.0430327	1.90697e-21	Protein with a 2-hydroxyacid dehydrogenase catalytic domain; Hap43-repressed; Plc1-regulated; overlaps orf19.2177
C2_07020C	C2_07020C	0.629451	1.23981	0.000637987	6.17985e-13	Ortholog of C. dubliniensis CD36 : Cd36_21310, C. parapsilosis CDC317 : CPAR2_406650, C. auris B8441 : B9J08_002803 and Candida tenuis NRRL Y-1498 : CANTEDRAFT_130046
C2_00960C	MXR1	0.991224	1.48714	0.000139805	2.90559e-09	Putative methionine sulfoxide reductase; Plc1-regulated; induced by human neutrophils, flucytosine; macrophage regulated (gene induced, protein decreased); possibly adherence-induced; Spider biofilm induced
C6_04200C	C6_04200C	0.256912	1.76908	0.57971	3.70211e-07	Pseudogene; added to Assembly 21 based on comparative genome analysis
C2_04080W	C2_04080W	-0.91165	1.16331	0.0144156	0.00116502	Protein of unknown function; mutants are viable; Hap43-induced gene; oxidative stress-induced via Cap1; rat catheter and Spider biofilm induced
C1_14460W	C1_14460W	0.728623	1.12211	1.66184e-06	2.3138e-14	Metalloprotease subunit of the 19S regulatory particle of the 26S proteasome lid; couples the deubiquitination and degradation of proteasome substrates; role in fission of mitochondria and peroxisome; Spider biofilm repressed
C7_01040C	C7_01040C	0.992493	1.36426	8.9027e-06	3.25917e-10	Ortholog(s) have ubiquitin ligase complex localization
C2_02750C	C2_02750C	0.640578	1.73946	0.194504	3.76931e-05	Ortholog of C. dubliniensis CD36 : Cd36_17620, C. parapsilosis CDC317 : CPAR2_212260, Candida tropicalis MYA-3404 : CTRG_01348, Candida albicans WO-1 : CAWG_04043 and Candida metapsilosis : CMET_2351
C2_08050C	SIT1	0.509888	1.48199	0.195444	1.17475e-05	Transporter of ferrichrome siderophores, not ferrioxamine B; required for human epithelial cell invasion in vitro, not for mouse systemic infection; regulated by iron, Sfu1, Rfg1, Tup1, Hap43; rat catheter and Spider biofilm induced
C3_06210C	MUB1	0.659752	1.12405	0.029797	6.96221e-05	Predicted protein required for ubiquitination; role in meiosis, regulation of cell budding in S. cereviae; Spider biofilm induced
C4_02470C	C4_02470C	0.875701	1.32711	4.84915e-06	7.60313e-13	Ortholog(s) have role in proteasomal ubiquitin-independent protein catabolic process, proteasome-mediated ubiquitin-dependent protein catabolic process and proteasome core complex, beta-subunit complex localization
CR_10000C	CR_10000C	0.576927	1.11322	0.0391488	1.29441e-05	Ortholog of S. pombe atl1 alkyltransferase-like protein; mutants are viable; Spider biofilm induced
CR_10340W	PTP3	0.746191	1.25768	0.00390134	2.62114e-07	Putative protein tyrosine phosphatase; hypha induced; alkaline induced; regulated by Efg1, Ras1, cAMP pathways; mutants are viable; Spider biofilm induced; rat catheter biofilm repressed; flow model biofilm repressed
C2_04450W	C2_04450W	0.604421	1.09584	0.0446826	6.88555e-05	Protein of unknown function; Hap43-repressed; rat catheter biofilm repressed
C1_04140W	IFD6	-0.769013	2.06111	0.00878201	8.77573e-15	Aldo-keto reductase; similar to aryl alcohol dehydrogenases; protein increase correlates with MDR1 overexpression (not CDR1 or CDR2) in fluconazole-resistant clinical isolates; farnesol regulated; possibly essential; Spider biofilm induced
C1_02450C	C1_02450C	-0.176752	1.35876	0.515228	4.20796e-11	Similar to S. cerevisiae Bud20; predicted role in cellular bud site selection; rat catheter and Spider biofilm induced
C4_01130C	C4_01130C	0.928779	1.39094	0.0172578	0.000161801	Putative protein of unknown function, transcript is upregulated in clinical isolates from HIV+ patients with oral candidiasis; Spider biofilm induced
CR_06560C	CR_06560C	0.873429	1.7835	0.000326045	7.00421e-15	Putative protein involved in apoptosis; Spider biofilm induced
CR_09960C	UGA3	0.960127	1.57412	2.76832e-06	1.48634e-15	Zn(II)2Cys6 transcription factor; required for utilization of gamma-aminobutyrate (GABA) as a nitrogen source; mutants display decreased CFU in mouse kidneys; Spider biofilm induced
C1_06910C	C1_06910C	0.814029	1.2404	4.01225e-05	8.14091e-11	Ortholog(s) have role in positive regulation of transcription elongation from RNA polymerase II promoter and CCR4-NOT core complex localization
C1_07240W	YPD1	0.897555	2.05337	3.51884e-07	1.96675e-34	Phosphohistidine intermediate protein in a phosphorelay signal transduction pathway; residue His69 is the phosphoacceptor histidine; predicted to be soluble and cytosolic; functional homolog of S. cerevisiae Ypd1p
C3_02790W	C3_02790W	-0.775906	1.7529	0.253467	0.00288712	Ortholog of C. dubliniensis CD36 : Cd36_82780, C. parapsilosis CDC317 : CPAR2_102150, Pichia stipitis Pignal : psti_CGOB_00155 and Candida tropicalis MYA-3404 : CTRG_02557
C1_14020W	C1_14020W	0.521195	2.09679	0.293693	9.16274e-08	Putative Rho GDP dissociation inhibitor; induced by nitric oxide independent of Yhb1p
C2_01560W	BMT5	0.279844	1.01618	0.0889112	8.61846e-13	Putative beta-mannosyltransferase involved in beta-1,2-mannosylation of phospholipomannan; 9-member family includes Bmt1, Bmt2, Bmt3, and Bmtp with roles in mannosylation of cell wall phosphopeptidomannan; Spider biofilm induced
C3_04890W	CDR2	0.401761	2.0369	0.360476	8.40864e-09	Multidrug transporter, ATP-binding cassette (ABC) superfamily; transports phospholipids, in-to-out direction; overexpressed in azole-resistant isolates; repressed in young biofilms
C4_06760W	GUT2	0.898587	1.62522	9.74712e-07	3.0554e-20	Glycerol-3-phosphate dehydrogenase; Plc1p-regulated; rat catheter biofilm induced; Spider biofilm induced
C4_06690C	C4_06690C	0.701922	1.41805	6.1585e-06	8.76732e-22	Ortholog(s) have role in cellular response to DNA damage stimulus, proteasome assembly, ubiquitin-dependent protein catabolic process and cytoplasm, nucleus localization
CR_07910C	CR_07910C	0.550656	1.26561	0.0219181	7.87092e-09	Protein involved in transcription-coupled nucleotide excision repair of UV-induced DNA lesions; Spider biofilm induced
C1_03560C	SUA71	0.812817	1.42432	9.38585e-06	5.33972e-16	Transcription factor TFIIB; required for transcription initiation and start site selection by RNA polymerase II; downregulated during planktonic growth, whereas related SUA72 is induced; induced by Tbf1; rat catheter, Spider biofilm induced
C5_02030W	RPN8	0.948148	1.31565	1.35243e-13	1.04434e-25	Putative regulatory subunit of the 26S proteasome; mutation confers hypersensitivity to amphotericin B; regulated by Mig1, Gcn2 and Gcn4; Spider biofilm repressed
C2_02110C	C2_02110C	0.725948	1.07781	0.000592471	9.23973e-08	Protein of unknown function; Spider biofilm induced
C4_03370C	C4_03370C	0.208931	1.35711	0.459386	4.79758e-10	Ortholog of C. parapsilosis CDC317 : CPAR2_403360, Debaryomyces hansenii CBS767 : DEHA2D00814g, Pichia stipitis Pignal : PICST_32156 and Candida guilliermondii ATCC 6260 : PGUG_04611
C4_02720C	C4_02720C	0.63761	2.89826	0.0924729	3.5874e-19	Putative plasma membrane protein; Plc1-regulated; Spider biofilm induced
C3_03210W	C3_03210W	0.249049	1.79894	0.402119	6.0336e-15	Predicted short chain dehydrogenase; Spider biofilm induced
C2_06560W	C2_06560W	0.691783	1.46725	0.0776938	3.01201e-05	H/ACA box small nucleolar RNA (snoRNA)
C5_05460C	C5_05460C	0.719276	1.22832	2.28589e-05	3.26055e-14	Putative transcription factor containing a Zn(2)-Cys(6) binuclear cluster
C5_01310W	C5_01310W	0.783317	1.29836	0.00878078	3.68099e-06	Ortholog of S.pombe SPCC825.05c; a predicted splicing coactivator; transcription repressed in azole-resistant strain overexpressing CDR1 and CDR2; induced by benomyl treatment
C7_03930C	MAM33	0.55225	1.35054	0.0211993	5.54066e-10	Putative mitochondrial acidic matrix protein; regulated by Ssn6p; protein present in exponential and stationary growth phase yeast cultures
C2_00910W	PGA19	0.55924	2.16588	0.402576	6.02647e-05	Putative GPI-anchored protein; macrophage-induced gene; mutants are viable
C4_00060W	C4_00060W	0.632793	1.40732	0.0309958	1.31422e-07	Putative protein of unknown function; Hap43p-repressed gene
CR_03620C	CR_03620C	0.42863	1.0258	0.0527438	2.42805e-07	Ortholog(s) have role in mitochondrial genome maintenance and integral component of mitochondrial inner membrane localization
C1_11850W	C1_11850W	0.946682	1.57516	0.00213902	7.26883e-08	Protein of unknown function; Hap43-repressed gene; mRNA binds to She3; repressed in hyphae; Efg1 and Efh1 regulated; 5'-UTR intron; induced by Mnl1 under weak acid stress; rat catheter biofilm induced
C6_02710C	SAP6	0.607667	1.60857	0.0445056	1.16483e-09	Biofilm-specific aspartyl protease; expressed during hyphal growth, oral carriage, infection; virulence role affecte by URA3; N-glycosylated; rat catheter biofilm induced
C4_02700W	C4_02700W	0.729218	1.11052	0.00185799	6.67091e-07	Ortholog(s) have DNA clamp loader activity, role in DNA damage checkpoint, nucleotide-excision repair, reciprocal meiotic recombination and Rad17 RFC-like complex, nucleus localization
C1_10730W	C1_10730W	0.767218	1.37586	0.0193987	6.68944e-06	Putative protein of unknown function, transcription is positively regulated by Tbf1p
C3_06360C	CYP5	0.527271	1.19562	0.102168	3.10948e-05	Putative peptidyl-prolyl cis-trans isomerase; macrophage-downregulated protein level; protein level decrease in stationary phase cultures; predicted endoplasmic reticulum (ER) localization
C1_01310W	C1_01310W	0.846809	1.22692	0.145166	0.0221728	Dubious open reading frame
C4_05800C	C4_05800C	0.45825	1.01472	0.0128883	1.60594e-09	Protein of unknown function; transcript detected on high-resolution tiling arrays
CR_04340W	PIM1	0.869623	1.36687	3.18829e-07	9.86013e-17	ATP-dependent Lon protease; role in degradation of misfolded proteins in mitochondria, biogenesis and maintenance of mitochondria; rat catheter biofilm induced
C2_05570C	C2_05570C	0.303277	2.29045	0.240623	2.88901e-28	Putative lipid raft associated protein; Spider biofilm induced
C4_01890C	ARL1	0.951924	1.04797	1.1914e-06	6.05019e-08	Putative GTPase in the late Golgi involved in regulation of polarized growth and secretion; mutation confers dose-dependent sensitivity to Brefeldin A
C5_00470C	KRE62	0.886278	1.32968	0.0894712	0.00607987	Putative subunit of glucan synthase; macrophage-induced gene; Bcr1-regulated in a/a RPMI biofilms
C2_09030W	C2_09030W	0.789987	1.08544	3.91578e-06	6.28508e-11	Protein of unknown function; unmerged from orf19.202 in a revision of Assembly 21
C4_00320C	C4_00320C	0.884185	1.22138	0.00231993	1.18871e-05	Ortholog(s) have ubiquitin-protein transferase activity and role in protein import into peroxisome matrix, protein polyubiquitination, protein ubiquitination
C1_09550W	C1_09550W	0.470425	1.17214	0.324384	0.00362613	Protein of unknown function; transcript detected on high-resolution tiling arrays; rat catheter biofilm induced
C2_09930W	C2_09930W	0.736406	1.3722	0.000683012	2.09692e-11	Ortholog(s) have protein-containing complex binding activity, role in sporulation resulting in formation of a cellular spore, ubiquitin-dependent ERAD pathway and extrinsic component of membrane, nucleus localization
CR_06530W	CR_06530W	0.659647	1.49583	0.0023849	1.17211e-13	Ortholog(s) have role in hydrogen peroxide-mediated programmed cell death
C2_06140C	C2_06140C	0.477902	1.19097	0.348742	0.00602814	Ortholog of C. dubliniensis CD36 : Cd36_20540, C. parapsilosis CDC317 : CPAR2_104860, C. auris B8441 : B9J08_001221, Candida tenuis NRRL Y-1498 : CANTEDRAFT_116071 and Pichia stipitis Pignal : PICST_32327
C4_01790W	ATG11	0.886601	1.04283	0.0185217	0.00429209	Adapter protein for pexophagy and the cytoplasm-to-vacuole targeting (Cvt) pathway; Spider biofilm induced
C3_07330W	C3_07330W	0.956827	1.09941	3.03147e-10	2.09527e-13	Predcted glucose 1-dehydrogenase (NADP+); rat catheter biofilm repressed
C4_00850C	C4_00850C	0.494603	1.35806	0.368053	0.00349802	Putative secreted acid sphingomyelin phosphodiesterase; possible Kex2p substrate
CR_04250W	RON1	0.443779	1.62622	0.538156	0.00350607	Protein with a DNA-binding domain, similar to S. cerevisiae meiosis-specific transcription factor Ndt80p; regulates genes of N-acetylglucosamine (GlcNAc) catabolism; required for GlcNAc-induced hyphal growth
C3_05570W	QDR2	0.213525	1.41391	0.309235	2.36624e-17	Predicted MFS membrane transporter, member of the drug:proton antiporter (12 spanner) (DHA1) family; Spider biofilm induced
C2_09670C	C2_09670C	0.783034	1.1253	1.6202e-11	3.35706e-23	Ortholog(s) have 4 iron, 4 sulfur cluster binding, ATPase activity, role in iron-sulfur cluster assembly, tRNA wobble uridine modification and Nbp35-Cfd1 ATPase complex, cytoplasm localization
C2_08870C	PIR1	0.0921435	1.50484	0.817381	2.94011e-08	1,3-beta-glucan-linked cell wall protein; N-mannosylated, O-glycosylated by Pmt1; cell wall defect in het mutant; Hog1/fluconazole/hypoxia induced; iron/Efg1/Plc1/temp regulated; flow model biofilm induced; hyphal, Spider biofilm repressed
C4_06320C	C4_06320C	0.74253	1.30195	0.070348	0.000496658	Ortholog of Candida albicans WO-1 : CAWG_03194
CR_10070C	ZCF39	0.838584	1.35207	0.00209232	1.80399e-07	Zn(II)2Cys6 transcription factor; mutants are viable; filament induced; required for yeast cell adherence to silicone substrate; Spider biofilm induced
C1_02630C	EXG2	0.958059	1.90126	4.45086e-05	1.27813e-17	GPI-anchored cell wall protein, similar to S. cerevisiae exo-1,3-beta-glucosidase Exg2p; predicted Kex2p substrate; induced during cell wall regeneration; possibly an essential gene, disruptants not obtained by UAU1 method; Hap43p-repressed
C2_08100W	C2_08100W	0.111751	3.39457	0.695358	2.7785e-67	Mitochondrial apoptosis-inducing factor; induced by nitric oxide; Spider biofilm induced; rat catheter biofilm repressed
C1_13080W	OP4	0.800848	2.74772	0.49689	0.00392282	Ala- Leu- and Ser-rich protein; secreted; N-terminal hydrophobic region; possible glycosylation; opaque-specific transcript; repressed by alpha pheromone in opaque MTLa homozygotes; fluconazole-induced; Spider biofilm induced
C4_04530C	PHR1	0.69205	1.64703	0.0718505	1.52228e-06	Cell surface glycosidase; may act on cell-wall beta-1,3-glucan prior to beta-1,6-glucan linkage; role in systemic, not vaginal virulence (neutral, not low pH); high pH or filamentation induced; Bcr1-repressed in RPMI a/a biofilm
C5_01130W	CYC3	0.350358	1.21885	0.185675	5.68886e-08	Mitochondrial cytochrome c heme lyase; antigenic cell-wall protein; filament induced; induced on polystyrene adherence, interaction with macrophage; N-glycosylation, 2 heme-binding motifs; rat catheter, Spider biofilm induced
C5_01840C	TAC1	0.295726	1.32564	0.389529	1.71769e-06	Zn(2)-Cys(6) transcriptional activator of drug-responsive genes (CDR1 and CDR2); binds DRE element; gene in zinc cluster region near MTL locus; resequencing indicates that TAC1 spans orf19.3188 and orf19.3189; Spider biofilm induced
C1_04230W	C1_04230W	0.794912	1.01525	2.09437e-09	5.66236e-15	Ortholog(s) have ubiquitin binding activity, role in ubiquitin-dependent protein catabolic process and proteasome regulatory particle, lid subcomplex, proteasome storage granule localization
C1_09660W	DOA1	0.970966	1.28007	0.000310418	9.2874e-07	WD repeat protein; required for ubiquitin-mediated protein degradation; role in control of cellular ubiquitin levels; may promote efficient NHEJ in postdiauxic/stationary phase; Spider biofilm repressed
CR_08910C	RPN7	0.926257	1.35867	4.88741e-06	4.47117e-12	Subunit of the proteasome regulatory particle; regulated by Gcn2p and Gcn4p; protein present in exponential and stationary growth phase yeast cultures
CR_01090W	CR_01090W	0.700382	1.00692	0.0025931	6.08545e-06	Ortholog of C. dubliniensis CD36 : Cd36_26090, C. parapsilosis CDC317 : CPAR2_801510, C. auris B8441 : B9J08_002641 and Candida tenuis NRRL Y-1498 : CANTEDRAFT_137093
C1_10430W	PHO8	0.629202	1.06279	0.0688174	0.000762681	Putative repressible vacuolar alkaline phosphatase; Rim101-induced transcript; regulated by Tsa1, Tsa1B in minimal media at 37 deg; possibly adherence-induced
C1_11280W	C1_11280W	0.156513	1.1424	0.613464	7.22022e-07	Ortholog(s) have U6 snRNA binding activity and role in mRNA cis splicing, via spliceosome, mRNA splicing, via spliceosome
C2_06470W	RTA2	0.562002	2.31094	0.150095	2.63939e-12	Flippase involved in sphingolipid long chain base release; mediates calcineurin-dependent ER stress response and resistance to azoles; Plc1p, Ca2+, calcineurin-regulated;
C2_08930W	C2_08930W	0.913875	1.2207	1.58753e-09	1.64299e-16	Ortholog(s) have role in proteasome-mediated ubiquitin-dependent protein catabolic process, ubiquitin-dependent protein catabolic process
CR_08350W	CR_08350W	0.650098	1.17802	0.0026173	7.12568e-09	Ortholog(s) have adenyl-nucleotide exchange factor activity and role in SRP-dependent cotranslational protein targeting to membrane, translocation
C7_04090C	C7_04090C	-0.041591	2.60757	0.935663	4.82793e-18	Predicted mitochondrial cardiolipin-specific phospholipase; upregulated in an azole-resistant strain that overexpresses MDR1; induced by Mnl1 under weak acid stress; rat catheter and Spider biofilm induced
C6_02020C	C6_02020C	0.991116	1.22949	0.00202986	7.96516e-05	Protein of unknown function; Hap43-repressed gene; rat catheter and Spider biofilm induced
C1_07670W	ZCF4	0.958209	1.59586	0.0496451	0.000402933	Putative Zn(II)2Cys6 transcription factor
C2_01010W	HGT8	-0.28022	1.02616	0.33508	1.84229e-05	High-affinity glucose transporter of the major facilitator superfamily; 20 members in the C. albicans glucose transporter family; 12 probable membrane-spanning segments; gene has intron; expressed in rich medium; flow model biofilm induced
C4_04050C	RHD3	0.655497	2.07087	0.00575672	9.25818e-22	GPI-anchored yeast-associated cell wall protein; induced in high iron; clade-associated gene expression; not essential for cell wall integrity; fluconazole-repressed; flow model and Spider biofilm repressed
C2_10850C	C2_10850C	0.64554	1.14516	0.00254756	1.37359e-08	Ortholog of Vms1; component of a Cdc48-complex involved in protein quality control in S. cerevisiae; Spider biofilm repressed
C6_03670C	C6_03670C	0.518736	1.00104	0.151462	0.00198358	Protein of unknown function; Spider biofilm induced
C1_13470W	KNS1	0.566285	1.10007	0.00195055	1.09409e-10	Protein kinase involved in negative regulation of PolIII transcription; effector kinase of the TOR signaling pathway, phosphorylates Rpc53p to regulate ribosome and tRNA biosynthesis; Spider and flow model biofilm induced
C4_05060W	CDL1	0.537064	1.08858	0.0498167	1.26066e-05	Putative RNAse III, ortholog of S. cerevisiae RNT1; merged with orf19.3772 in Assembly 21
C4_03460C	C4_03460C	0.371078	1.12246	0.0976841	5.56598e-09	Putative protein of unknown function; transcript upregulated in clinical isolates from HIV+ patients with oral candidiasis; Spider biofilm induced
C3_00290W	RPT2	0.734035	1.40507	1.56488e-08	2.67265e-29	Putative ATPase of the 19S regulatory particle of the 26S proteasome; oxidative stress-induced via Cap1; Spider biofilm repressed
C4_02940W	ABP1	0.714718	1.15186	6.32383e-11	2.47563e-27	Ortholog of S. cerevisiae Abp1; actin-binding protein of the cortical actin cytoskeleton; caspofungin induced; protein only detected in stationary phase yeast-form cultures; Spider biofilm repressed
CR_09100C	CR_09100C	0.629968	2.74173	0.00147858	2.32491e-52	Aldo-keto reductase; increased transcript associated with MDR1 overexpression, benomyl or long-term fluconazole treatment; overexpression does not affect drug or oxidative stress sensitivity; stationary phase enriched; flow biofim repressed
C4_06010C	HOS1	0.880768	1.0266	0.000793531	6.32883e-05	Histone deacetylase; similar to S. cerevisiae Hos1; has conserved deacetylation motif; slightly greater expression in white cells than in opaque cells
C1_08310W	OPY2	0.848337	1.34359	0.00288241	6.69461e-07	Predicted transmembrane protein; role in cell wall biogenesis; required for Cek1 phosphorylation; Spider biofilm induced
C2_03690C	MNN42	0.156999	1.07676	0.768159	0.00585706	Protein of unknown function; repressed by Rim101; negatively modulates intracellular ATP levels during the development of azole resistance; induced by Ca(2+) in a calcineurin-dependent manner; Spider biofilm induced
CR_08380C	CR_08380C	0.245855	1.40825	0.700902	0.00311538	Protein of unknown function; decreased transcription is observed in an azole-resistant strain that overexpresses MDR1
C3_07340W	GCY1	0.267623	1.1414	0.346738	7.85497e-07	Aldo/keto reductase; mutation confers hypersensitivity to toxic ergosterol analog; farnesol-repressed; stationary phase enriched protein; flow model biofilm induced; Spider biofilm repressed
C2_06790W	C2_06790W	0.796037	1.20035	0.000921439	1.71484e-07	Putative pre-mRNA-splicing factor; decreased transcription is observed upon benomyl treatment
C4_02480C	TIM13	0.512967	1.09398	0.0487209	3.12926e-06	Predicted mitochondrial intermembrane space protein with a role in protein import into mitochondria
C2_03060W	PR26	0.739044	1.20428	5.91807e-07	3.42554e-17	Protein with similarity to proteasomal 26S regulatory subunit of S. cerevisiae, H. sapiens, Methanobacterium thermoautotrophicum (Archaebacterium)
C2_06450C	C2_06450C	1.82977	4.97387	0.131354	1.02525e-06	Pseudogene; added to Assembly 21 based on comparative genome analysis
C1_04010C	C1_04010C	0.509694	4.64843	0.202267	1.2098e-47	Protein with a NADP-dependent oxidoreductase domain; transcript induced by ketoconazole; rat catheter and Spider biofilm induced
C1_06120C	C1_06120C	0.732062	1.15932	0.0109571	1.82488e-05	Has domain(s) with predicted flap-structured DNA binding activity and role in double-strand break repair via single-strand annealing, removal of nonhomologous ends
C4_00980C	MRV1	0.334321	1.13128	0.611496	0.0319351	Ortholog of Candida albicans WO-1 : CAWG_03682
C5_02790C	GAP1	0.645818	1.13904	0.0709082	0.00051164	Amino acid permease; antigenic in human/mouse; 10-12 transmembrane regions; regulated by nitrogen source; alkaline, GlcNAc, phagocytosis induced; WT virulence in mice; Spider and flow model biofilm induced
C1_02910C	C1_02910C	0.629252	1.0195	0.0803649	0.00215445	Ortholog(s) have SNARE binding, molecular adaptor activity, protein kinase activator activity
CR_06650C	CR_06650C	0.839211	1.63595	0.00159771	5.43346e-11	Protein of unknown function; flow model, rat catheter, Spider biofilm induced
C4_03430W	MOH1	0.860454	1.20362	0.0150329	0.000355555	Ortholog of S. cerevisiae Moh1, essential for staionary phase growth; induced by alpha pheromone in SpiderM medium and by Mnl1 under weak acid stress; possibly essential (UAU1 method); flow model biofilm induced; Spider biofilm induced
C2_08700C	C2_08700C	0.905934	1.24231	2.87137e-06	4.03999e-11	Ortholog of S. cereviae Sna4 vacuolar outer membrane protein that plays a role in sensitivity to NA+; induced by Mnl1 under weak acid stress
C3_03450C	BMT7	0.356431	1.51089	0.300133	6.13542e-08	Beta-mannosyltransferase, member of a 9-gene family that includes characterized genes BMT1, BMT2, BMT3, and BMT4 with roles in beta-1,2-mannosylation of cell wall phosphopeptidomannan; downregulated in azole-resistant strain; Hap43p-induced
CR_05550C	CR_05550C	0.411574	1.36979	0.137451	8.58273e-09	Ortholog(s) have RNA polymerase III activity, role in tRNA transcription by RNA polymerase III and RNA polymerase III complex localization
CR_09850C	FGR46	0.137461	1.4297	0.8124	0.000342763	Protein lacking an ortholog in S. cerevisiae; transposon mutation affects filamentous growth
C3_05410W	C3_05410W	0.767886	1.21429	0.0173789	6.45076e-05	Ortholog(s) have role in cellular manganese ion homeostasis, mitochondrion organization
C6_04410C	C6_04410C	0.0597875	1.10392	0.903732	0.000683707	Predicted alcohol dehydrogenase; Spider biofilm induced
C2_03390C	HSP78	0.720847	1.67145	0.00154359	3.073e-15	Heat-shock protein; regulated by macrophage response, Nrg1, Mig1, Gcn2, Gcn4, Mnl1p; heavy metal (cadmium) stress-induced; stationary phase enriched protein; rat catheter and Spider biofilm induced
C2_04010C	HSP21	0.869362	1.83997	0.0368049	1.10513e-06	Small heat shock protein; role in stress response and virulence; fluconazole-downregulated; induced in cyr1 or ras1 mutant; stationary phase enriched protein; detected in some, not all, biofilm extracts; Spider biofilm induced
C5_02860C	GRP2	0.465736	2.93004	0.194122	2.66981e-23	NAD(H)-linked methylglyoxal oxidoreductase involved in regulation of methylglyoxal and pyruvate levels; regulation associated with azole resistance; induced in core stress response or by oxidative stress via Cap1, fluphenazine, benomyl
CM_00220W	CM_00220W	2.45436	3.26068	0.138115	0.03469	Putative endonuclease encoded by the first exon and part of the first intron of the mitochondrial COX1 gene; C-terminus contains a LAGLIDADG domain found in intron-encoded endonucleases; conserved in fungal mitochondria
C1_00370W	C1_00370W	0.941929	1.19219	0.000239529	1.61589e-06	Protein of unknown function
C7_01260W	C7_01260W	0.00132045	1.17223	0.999471	0.00256306	C/D box small nucleolar RNA (snoRNA); snR24 is encoded within the intron of orf19.6906/ASC1
CR_03260W	CR_03260W	0.432064	1.4954	0.448549	0.00135435	Putative aminotransferase; Hap43-repressed; homozygous Tn insertion decreases colony wrinkling in filament-inducing conditions, does not block true hypha formation in liquid media; rat catheter and Spider biofilm induced
C2_09810C	C2_09810C	0.717763	1.23745	0.00101103	2.25442e-09	Protein with predicted peptidase domains; Hap43-repressed gene
C1_09420W	LIP2	0.0184393	1.54719	0.987954	0.012264	Secreted lipase; member of a differentially expressed lipase gene family; expressed in alimentary tract, but not oral tissue, during mouse oral infection; may have a role in nutrition and/or in creating an acidic microenvironment
CR_02160W	UGT51C1	0.537807	1.01367	0.00719001	5.75717e-08	UDP-glucose:sterol glucosyltransferase; enzyme of sterol glucoside (membrane-bound lipid) biosynthesis; has UDP-sugar binding domain; activity is UDP-glucose-specific in vitro; enzyme does not use UDP-mannose; Mig1-regulated
CR_08330W	CR_08330W	0.154429	1.25167	0.68925	9.35686e-06	Ortholog(s) have nuclear import signal receptor activity, role in inositol metabolic process, protein import into nucleus and nuclear envelope localization
C3_05220W	CDR1	0.347385	2.63943	0.436606	2.20198e-14	Multidrug transporter of ABC superfamily; transports phospholipids in an in-to-out direction; induced by beta-estradiol, progesterone, corticosteroid, or cholesterol; Spider biofilm induced
C4_00350W	PEP7	0.95767	1.41491	7.4009e-07	4.20719e-14	Vesicle transport protein; acts in endosomal transport; roles in metal ion resistance, virulence, adhesion, hyphal growth, chlamydospore formation; similar to S. cerevisiae Pep7p
CR_03730C	CR_03730C	0.79685	1.09919	0.00136595	4.52823e-06	Predicted transmembrane transporter; rat catheter and Spider biofilm induced
C4_04840C	AGP3	-0.193713	1.14659	0.750116	0.0119314	Putative serine transporter; possible role in assimilation of sulfur; F-12/CO2 early biofilm induced
C1_10050W	C1_10050W	0.213175	1.71247	0.655329	8.50309e-07	Protein of unknown function; induced by Mnl1 under weak acid stress; Hap43-induced; mutant is viable
CR_06000W	SOK1	0.789109	1.04762	0.00021875	4.10287e-07	Protein kinase required for degradation of Nrg1p; mutants are sensitive to growth on hydrogen peroxide medium; induced by alpha pheromone in SpiderM medium; rat catheter and Spider biofilm induced
C1_01180C	C1_01180C	0.93406	2.03946	0.0143998	4.8236e-09	Ortholog(s) have four-way junction DNA binding activity, role in meiotic recombination checkpoint, synapsis, synaptonemal complex assembly and condensed nuclear chromosome, lateral element, nucleus localization
CR_06750C	PUP2	0.818967	1.13842	8.90838e-07	2.15459e-12	Alpha5 subunit of the 20S proteasome; macrophage/pseudohyphal-repressed; regulated by Gcn2p and Gcn4p; protein present in exponential and stationary growth phase yeast cultures
C6_03770C	ORM1	0.708463	1.0336	0.0123705	0.000122033	Putative endoplasmic reticulum membrane protein; Hap43p-repressed gene; mutation confers hypersensitivity to aureobasidin A
C3_04790W	C3_04790W	0.967204	1.45787	0.000102879	1.14483e-09	Zinc finger protein orthologous to S. cerevisiae Itt1; repressed by adherence to polystyrene; Spider biofilm induced
C6_00290W	C6_00290W	0.385632	1.09417	0.33508	0.00119773	Protein of unknown function; regulated by yeast-hypha switch; induced by Mnl1 in weak acid stress; 5' UTR intron; repressed by chlamydospore formation in C. albicans and C. dubliniensis; rat catheter, Spider and flow model biofilm induced
C1_10220C	TPK1	-0.104067	1.04144	0.67614	7.60983e-09	cAMP-dependent protein kinase catalytic subunit; Tpk2 isoform; involved in regulation of filamentation, phenotypic switching and mating; WT nuclear localization requires Bcy1; produced during stationary, not exponential growth
C5_04210C	MRV4	1.79711	3.2051	0.0895908	0.000838166	Protein of unknown function; Spider biofilm induced
C5_04220W	MRV5	0.812866	1.2411	0.106299	0.00770709	Planktonic growth-induced gene
C1_01510W	C1_01510W	0.519121	2.00873	0.34927	9.5596e-06	Protein of unknown function; merged with orf19.3338; rat catheter, flow and Spider model biofilm induced; promoter bound by Bcr1, Efg1, Ndt80, and Rob1; orf19.3338 Bcr1-repressed in RPMI a/a biofilms
C5_01430C	C5_01430C	0.306451	1.18111	0.156066	8.75678e-11	Protein wth a predicted role in transcription from RNA polymerase II promoters; Spider biofilm induced
C6_03030W	SAP5	0.7777	1.25544	0.0382696	0.000300534	Biofilm-specific aspartyl protease; virulence role effected by URA3; expressed during infection; mRNA localized to hyphal tip via She3; rat catheter and Spider biofilm induced
C7_01230C	C7_01230C	0.904832	1.09008	0.000120784	2.13471e-06	Ortholog of S. cerevisiae : YNL011C, C. glabrata CBS138 : CAGL0H03619g, C. dubliniensis CD36 : Cd36_71090, C. parapsilosis CDC317 : CPAR2_300420 and C. auris B8441 : B9J08_005457
C1_13630W	CYB2	-0.018513	1.09631	0.983027	0.019008	Putative cytochrome b2 precursor; induced in high iron; alkaline repressed; colony morphology-related gene regulation by Ssn6; Hap43-repressed; pider biofilm induced
C3_05710W	RCT1	0.0778698	1.52637	0.9022	0.000213543	Fluconazole-induced protein; Ras1, Cyr1 repressed and Efg1 induced; regulated by Nrg1, Tup1, Tbf1, Ssn6; induced in oralpharyngeal candidasis; rat catheter biofilm repressed
C3_04920C	C3_04920C	0.89501	1.67377	0.00940043	1.89999e-07	Ortholog(s) have proteasome regulatory particle binding activity, role in proteasome regulatory particle assembly and cytosol, nucleus localization
C1_10400C	FGR41	0.846043	1.08589	9.87498e-05	2.73183e-07	Putative GPI-anchored adhesin-like protein; transposon mutation affects filamentous growth; Spider biofilm repressed
C2_03050W	SHE9	0.845354	1.10716	0.0181175	0.00124447	Protein with similarity to S. cerevisiae She9p, which inhibits growth when overproduced; gene has possible growth-regulation element; fungal-specific (no human or murine homolog)
C1_00780C	HGC1	0.593326	1.27241	0.000113322	9.65742e-19	Hypha-specific G1 cyclin-related protein involved in regulation of morphogenesis, biofilm formation; Cdc28-Hgc1 maintains Cdc11 S394 phosphorylation during hyphal growth; required for virulence in mice; regulated by Nrg1, Tup1, farnesol
CR_02700W	CR_02700W	0.480737	1.68692	0.00555601	3.806e-27	Ortholog(s) have role in protein transport
C2_06550W	C2_06550W	0.510148	1.09667	0.0410889	1.24873e-06	Ortholog of C. parapsilosis CDC317 : CPAR2_201960, C. dubliniensis CD36 : Cd36_20900, Candida metapsilosis : CMET_3324 and Candida tropicalis NEW ASSEMBLY : CTRG1_04756
C2_08090W	C2_08090W	0.557806	1.83573	0.0365791	3.75642e-15	Sef1p-, Sfu1p-, and Hap43p-regulated gene; overlaps IFM3/orf19.2176
C7_01520W	FLU1	-0.0547442	1.60381	0.914047	5.54579e-07	Multidrug efflux pump of the plasma membrane; MDR family member of the MFS (major facilitator superfamily) of transporters; involved in histatin 5 efflux; fungal-specific (no human/murine homolog)
C2_08780W	RPT6	0.75785	1.20311	1.29939e-05	6.34797e-13	Putative ATPase of the 19S regulatory particle of the 26S proteasome; transcript regulated by Mig1; regulated by Gcn2 and Gcn4
C3_05890W	TRM12	0.953597	1.02	1.61926e-05	3.00575e-06	Ortholog(s) have S-adenosylmethionine-dependent methyltransferase activity, transferase activity, transferring alkyl or aryl (other than methyl) groups activity and role in tRNA methylation, wybutosine biosynthetic process
CR_08080W	CR_08080W	0.242521	1.14602	0.570847	0.000520819	Has domain(s) with predicted RNA binding activity
C7_01390W	C7_01390W	0.362904	1.67156	0.262528	3.08005e-10	Protein of unknown function; induced during chlamydospore formation in both C. albicans and C. dubliniensis; Hap43-induced gene; Spider biofilm induced; F-12/CO2 early biofilm induced
CR_09680C	RTA4	0.204188	2.53307	0.646142	1.24363e-15	Protein similar to S. cerevisiae Rsb1p, involved in fatty acid transport; transposon mutation affects filamentous growth; alkaline downregulated; caspofungin induced; possibly an essential gene; Hap43p-repressed
C1_03980W	SPC19	0.97617	1.43299	5.74401e-05	8.22246e-10	Essential subunit of the Dam1 (DASH) complex, which acts in chromosome segregation by coupling kinetochores to spindle microtubules
C3_01230C	C3_01230C	0.98703	1.63357	0.0286743	9.26938e-05	Ortholog of C. dubliniensis CD36 : Cd36_81190, C. parapsilosis CDC317 : CPAR2_503840, Debaryomyces hansenii CBS767 : DEHA2A09042g and Pichia stipitis Pignal : PICST_42519
CR_03250C	CR_03250C	0.509245	1.23877	0.125891	2.36018e-05	Protein of unknown function; Hap43-repressed; transcript increased in azole-resistant strain overexpressing CDR1 and CDR2; possibly regulated by Tac1; induced by Mnl1 in weak acid stress; flow model biofilm induced; Spider biofilm induced
C1_10980W	C1_10980W	0.293026	1.00404	0.612564	0.0281007	Protein of unknown function; induced by alpha pheromone in SpiderM medium
C2_00760C	C2_00760C	-0.525158	2.53303	0.210444	2.41796e-13	Proten of unknown function; transcript positively regulated by Sfu1; Hap43 repressed; Spider biofilm induced
C1_06620C	C1_06620C	-0.0666738	1.67509	0.905453	3.23779e-06	Ortholog of C. dubliniensis CD36 : Cd36_06210, Candida tropicalis NEW ASSEMBLY : CTRG1_04227, Candida tropicalis MYA-3404 : CTRG_04227 and Candida albicans WO-1 : CAWG_00750
C5_02380W	C5_02380W	0.163721	1.03047	0.671378	0.000398226	Protein with similarity to S. cerevisiae Ykr070w; Tn mutation affects filamentation; Hog1-repressed; colony morphology-related gene regulation by Ssn6p; induced during cell wall regeneration; possibly essential
C1_10740C	ASR1	0.656916	1.81951	0.045154	4.4762e-10	Heat shock protein; transcript regulated by cAMP, osmotic stress, ciclopirox olamine, ketoconazole; repressed by Cyr1, Ras1; colony morphology-related regulated by Ssn6; stationary phase enriched; Hap43-induced; Spider biofilm induced
C1_00750C	VPS27	0.828736	1.09908	0.00800236	0.000248777	Putative ESCRT-0 complex protein with a role in multivesicular body (MVB) trafficking
CR_03210C	SSU72	0.651231	1.1246	0.000101112	1.74766e-12	Ortholog(s) have RNA polymerase II CTD heptapeptide repeat phosphatase activity, phosphoprotein phosphatase activity, protein serine/threonine phosphatase activity, protein tyrosine phosphatase activity
C6_04400W	C6_04400W	0.304154	1.329	0.35663	4.55352e-07	Predicted ORF from Assembly 19; removed from Assembly 20; restored based on comparative genome analysis
C1_01810C	UGA2	0.578685	1.02093	0.0951796	0.00126592	Predicted succinate semialdehyde dehydrogenase; predicted role in glutamate catabolism; transcription regulated by Mig1, Tup1, Gcn4; mutants are viable
C3_03230C	C3_03230C	0.729563	1.07405	0.000535326	1.11206e-07	Ortholog(s) have L-methionine transmembrane transporter activity and role in methionine import across plasma membrane
C4_02580W	C4_02580W	0.917857	1.34672	0.00721416	3.31338e-05	Ortholog of C. parapsilosis CDC317 : CPAR2_400095, C. dubliniensis CD36 : Cd36_42560, Candida tenuis NRRL Y-1498 : CANTEDRAFT_113280 and Lodderomyces elongisporus NRLL YB-4239 : LELG_04166
CR_09750C	CR_09750C	0.915055	1.61847	0.00166208	4.03967e-09	Ortholog(s) have phosphatidylinositol-3-phosphate binding, ubiquitin protein ligase activity, ubiquitin-protein transferase activity and role in cytoplasm protein quality control by the ubiquitin-proteasome system, protein ubiquitination
C7_01480W	C7_01480W	0.793858	1.00957	0.00132887	2.55111e-05	Ortholog(s) have palmitoyltransferase activity, role in protein palmitoylation and endoplasmic reticulum localization
C2_08360C	OPT5	1.55076	2.39128	0.188553	0.0267211	Oligopeptide transporter; fungal-specific (no human or murine homolog); induced by BSA, but not by tetrapeptide or pentapeptide
C2_03040W	PLC2	-0.191897	1.01186	0.567129	9.74513e-05	Phosphatidylinositol (PtdIns)-specific phospholipase C (PI-PLC); predicted type 2 membrane protein; role in, and regulated by, filamentation, Nrg1 and Tup1; no mouse systemic virulence role; orf19.5797 and orf19.1586 are almost identical
C5_04420W	C5_04420W	0.764472	1.23399	0.000204985	3.68967e-10	Ortholog(s) have role in cellular response to heat, cellular response to oxidative stress, chronological cell aging, negative regulation of autophagy of mitochondrion
C5_01270W	SGE1	0.722216	1.40088	0.049609	3.10948e-05	Putative multidrug resistance factor; induced in low iron; regulated by Sef1, Sfu1, and Hap43
C1_11270W	C1_11270W	0.289932	2.07787	0.265693	2.62145e-23	Cell wall protein; induced in core stress response and core caspofungin response; iron-regulated; amphotericin B, ketoconazole, and hypoxia induced; regulated by Cyr1, Ssn6; induced in oralpharyngeal candidasis; Spider biofilm repressed
C6_01830W	CTA1	0.700364	1.1612	2.87898e-06	6.86749e-16	Protein similar to S. cerevisiae Mos10p, which affects S. cerevisiae filamentous growth; activates transcription in 1-hybrid assay in S. cerevisiae; protein levels increase under weak acid stress; nonessential
C1_03520W	RPN3	0.988858	1.22046	2.76763e-08	2.77119e-12	Putative non-ATPase regulatory subunit of the 26S proteasome lid; amphotericin B repressed; oxidative stress-induced via Cap1p
C4_04660C	C4_04660C	0.642228	0.99951	0.0327305	0.000395152	Ortholog(s) have thiol-dependent ubiquitin-specific protease activity and role in protein deubiquitination
C4_04180C	C4_04180C	0.84002	1.26928	0.000921423	1.71484e-07	Ortholog(s) have role in phospholipid biosynthetic process, phospholipid metabolic process and endoplasmic reticulum localization
CR_08270W	CR_08270W	0.913224	2.41028	0.319429	0.00123058	Protein of unknown function; transcript upregulated in azole-resistant strain overexpressing MDR1; Spider biofilm induced
C5_04250W	MRV8	0.39907	2.81294	0.490348	1.15629e-10	Protein of unknown function; Spider biofilm induced
C1_03770W	SKO1	-0.240768	1.11627	0.232051	1.40805e-11	bZIP transcription factor; involved in cell wall damage response; represses the yeast-to-hypha transition; mutants are caspofungin sensitive; induced by osmotic stress via Hog1; induced by Mnl1 under weak acid stress
C4_06870W	RPT5	0.70565	1.07705	1.4586e-07	1.24102e-16	26S proteasome regulatory subunit; transcript regulated by Nrg1 and Mig1; regulated by Gcn2 and Gcn4; protein level decreases in stationary phase
CR_01510C	CR_01510C	0.228515	1.65924	0.698567	5.75397e-05	Protein of unknown function; transcript detected on high-resolution tiling arrays
C2_10670W	C2_10670W	0.845811	1.35583	3.72535e-10	4.88979e-25	Putative ubiquitin-like polyubiquitin-binding protein; induced by nitric oxide independent of Yhb1; Spider biofilm repressed
CR_04270C	CR_04270C	0.014338	1.36054	0.986498	0.00123837	Has domain(s) with predicted nucleic acid binding, zinc ion binding activity
C2_09990C	YOR1	0.618332	2.89666	0.0152023	1.28926e-37	Protein similar to S. cerevisiae Yor1; ABC-type plasma membrane transporter involved in resistance to aureobasidin A; white cell type-specific transcript; Spider biofilm induced
CR_00380W	CR_00380W	0.768823	1.26592	0.0181175	3.17051e-05	Protein with NADPH oxidoreductase containing flavin mononucleotide (FMN) domain; induced by nitric oxide
CR_04710W	CR_04710W	0.890202	1.09804	0.0676209	0.0183292	Ortholog(s) have U2-type spliceosomal complex localization
CR_03810W	PRP13	0.414494	1.00199	0.0531357	1.90045e-07	Putative integral inner mitochondrial membrane protein with similarity to exonucleases
C7_03780C	C7_03780C	0.68362	1.52976	0.0157954	3.89617e-09	Has domain(s) with predicted catalytic activity, nitronate monooxygenase activity and role in oxidation-reduction process
C5_02730C	C5_02730C	0.955036	1.08645	3.18041e-10	3.91276e-13	Ortholog(s) have role in protein maturation by iron-sulfur cluster transfer, tRNA wobble uridine modification and CIA complex, cytosol, nucleus localization
C1_14420W	DDI1	0.696025	1.50728	4.80731e-07	3.25985e-30	Putative DNA damage inducible v-SNARE binding protein; macrophage/pseudohyphal-repressed
C5_02230W	C5_02230W	0.968125	1.39631	1.41172e-14	9.20332e-30	20S proteasome subunit (beta7); protein present in exponential and stationary growth phase yeast cultures
C3_04870W	C3_04870W	0.888718	1.66013	0.165241	0.00358765	Ortholog(s) have ubiquitin ligase activator activity
CR_07100W	FLC2	0.192203	1.10326	0.471063	1.16759e-07	Protein involved in heme uptake; putative FAD transporter, similar to S. cerevisiae Flc2p
CR_03120W	CR_03120W	0.534117	1.99254	0.0520412	9.48389e-17	Ortholog of S. cerevisiae Mpm1; a mitochondrial intermembrane space protein of unknown function; Hap43-repressed; Spider biofilm induced
CR_01460C	CR_01460C	0.420206	1.02983	0.429622	0.0217051	Dubious open reading frame
C3_04480C	RAS2	0.709088	2.07474	0.0258461	2.68902e-13	Protein similar to S. cerevisiae Ras2; has opposite effects to Ras1; Tn mutation affects filamentous growth; rat catheter and Spider biofilm induced
C1_10040W	ERO1	-0.125896	1.27912	0.564219	2.59005e-15	Ortholog of S. cerevisiae Ero1; role in formation of disulfide bonds in the endoplasmic reticulum; fluconazole-induced; induced by Mnl1 under weak acid stress; Spider biofilm induced
C4_07140W	C4_07140W	-0.0525355	1.48836	0.904145	7.03043e-08	Predicted mitochondrial intermembrane space protein; predicted role in phospholipid metabolism; rat catheter and Spider biofilm induced
C1_11340W	PRM1	0.30236	1.1049	0.433002	0.000426785	Putative membrane protein with a predicted role in membrane fusion during mating; Hap43p-repressed gene; protein induced during the mating process
C1_12020W	C1_12020W	0.643915	1.39346	0.389023	0.0282715	Dubious open reading frame
CR_08310C	CR_08310C	-0.275549	2.33162	0.69028	3.18056e-06	S. pombe ortholog SPBC460.04c is a predicted sulfonate/alpha-ketoglutare dioxygenase; induced by nitric oxide; Spider biofilm induced
C3_02870C	C3_02870C	0.914621	1.27521	0.000137665	3.74666e-08	Protein of unknown function; required for adhesion to abiotic substrate; Spider biofilm induced
C3_04640W	ZCF31	0.313895	1.48086	0.242379	2.01959e-11	Zn(II)2Cys6 transcription factor of unknown function; mutant is sensitive to copper and SDS, and resistant to Calcofluor White; required for yeast cell adherence to silicone substrate
C3_00030C	C3_00030C	0.950408	1.22553	0.000250228	1.15048e-06	Protein with a predicted DEAD-like DNA/RNA helicase domain; shows colony morphology-related gene regulation by Ssn6; overlaps orf19.5472; Spider biofilm repressed
C2_05620W	KTI11	0.0611325	1.42165	0.933463	0.00159406	Zn-ribbon protein; required for synthesis of diphthamide on translation factor eEF2; involved in modification of wobble nucleosides in tRNAs; rat catheter and Spider biofilm induced
C5_05380W	RPN5	0.87699	1.1996	2.34814e-08	4.83985e-15	Putative COP9 signalosome component; macrophage/pseudohyphal-repressed
C7_00050C	RAD3	0.641782	1.15714	5.48878e-05	2.31111e-14	Ortholog of S. cerevisiae Rad3; 5' to 3' DNA helicase, nucleotide excision repair and transcription, subunit of RNA polII initiation factor TFIIH and Nucleotide Excision Repair Factor 3 (NEF3)
C7_02910W	ENA21	-0.309613	1.51245	0.396351	2.38148e-07	Predicted P-type ATPase sodium pump; Gcn4p-regulated; flucytosine, amphotericin B, or ketoconazole-induced; osmotic stress-induced; overlaps orf19.5170.1, which is annotated as a blocked reading frame; Spider biofilm induced
C6_02400W	C6_02400W	1.05092	1.24064	0.0529748	0.0172299	C/D box small nucleolar RNA (snoRNA)
C4_03340C	C4_03340C	0.134554	0.996097	0.826332	0.0257578	Protein with homology to NADH dehydrogenase; regulated by Sef1p-, Sfu1p-, and Hap43p
CR_09580C	CR_09580C	0.692738	1.02892	0.00380866	6.61657e-06	Ortholog of S. cerevisiae Pba1 that is involved in 20S proteasome assembly; upregulated in a cyr1 null mutant; contains a 5' UTR intron
C1_12480W	C1_12480W	0.678123	1.03374	0.0113724	4.32318e-05	Ortholog of C. dubliniensis CD36 : Cd36_11670, C. parapsilosis CDC317 : CPAR2_201750, C. auris B8441 : B9J08_003474 and Candida tenuis NRRL Y-1498 : CANTEDRAFT_115679
CR_10790W	MAL2	0.299375	1.92161	0.418043	1.82196e-11	Alpha-glucosidase; hydrolyzes sucrose for sucrose utilization; transcript regulated by Suc1, induced by maltose, repressed by glucose; Tn mutation affects filamentous growth; upregulated in RHE model; rat catheter and Spider biofilm induced
