# Supplementary material for: Candida albicans pathways that protect against organic peroxides and lipid peroxidation
Source: PLoS Genet. 2024 Oct 21;20(10):e1011455. doi: 10.1371/journal.pgen.1011455 (PMC11527291; doi:10.1371/journal.pgen.1011455)
Supplement: S7 Table — (XLSX) [file pgen.1011455.s007.xlsx]

## Sheet: Readme
These data show the log2 fold change of transcript levels compared to the untreated control
The log2 fold change values were color labeled when the padj (adjusted p value) is less than 0.05. Yellow indicates up-regulation and blue indicates down-regulation.

## Sheet: Supp. Data Fig 7A
A. TBHP vs H2O2 Genes in Common (269)
Gene_ID	Gene_Name	0.5mM_H2O2_15min	0.5mM_TBHP_15min	padj_0.5mM_H2O2_15min	padj_0.5mM_TBHP_15min	Description
C2_09080C	FGR18	-4.41622	-4.02628	0.0297888	0.0379392	Protein lacking an ortholog in S. cerevisiae; transposon mutation affects filamentous growth
C3_01540W	C3_01540W	-3.87341	-4.78388	2.54557e-16	9.84727e-25	Plasma-membrane-localized protein; filament induced; Hog1, ketoconazole, fluconazole and hypoxia-induced; regulated by Nrg1, Tup1, Upc2; induced by prostaglandins; flow model biofilm induced; rat catheter and Spider biofilm repressed
C6_01990W	PLB1	-3.6141	-3.03104	6.00746e-05	0.000853667	Phospholipase B; host cell penetration and virulence in mouse systemic infection; Hog1-induced; signal sequence, N-glycosylation, and Tyr phosphorylation site; induced in fluconazole-resistant strains; rat catheter biofilm repressed
C1_08590C	ERG1	-2.9064	-2.53406	2.41907e-11	6.33831e-09	Squalene epoxidase, epoxidation of squalene to 2,3(S)-oxidosqualene; ergosterol biosynthesis; allylamine antifungal drug target; NADH reducing cofactor but S. cerevisiae Erg1 uses NADPH; flow model biofilm induced; Spider biofilm repressed
C3_04060C	HEM13	-2.87302	-2.59477	1.78659e-08	3.73749e-07	Coproporphyrinogen III oxidase; antigenic; on yeast cell surface, not hyphae; iron-regulated expression; Hap43, macrophage-repressed; farnesol-induced; possibly essential; flow model biofilm induced; rat catheter, Spider biofilm repressed
C2_02860W	SUR2	-2.76952	-2.11219	4.41915e-08	3.90095e-05	Putative ceramide hydroxylase; predicted enzyme of sphingolipid biosynthesis; regulated by Tsa1, Tsa1B under H2O2 stress conditions; Spider and flow model biofilm induced
C7_01560C	NUP	-2.71602	-2.10602	4.82162e-52	5.34921e-32	Nucleoside permease; adenosine and guanosine are substrates, whereas cytidine, adenine, guanine, uridine, uracil are not; similar to a nucleoside permease of S. pombe; possibly processed by Kex2p
C1_11420W	KRR1	-2.70143	-1.00635	2.34816e-17	0.00291469	Putative nucleolar protein; repressed benomyl treatment or in an azole-resistant strain that overexpresses MDR1; F-12/CO2 early biofilm induced
CR_00310C	CR_00310C	-2.69258	-3.69228	1.79003e-08	2.82074e-15	Protein of unknown function; Hap43-induced gene; upregulated in a cyr1 null mutant; Spider biofilm induced
C1_09870W	HCM1	-2.67232	-4.43379	7.63237e-19	5.60405e-48	Protein with forkhead domain; similar to S. cerevisiae Hcm1p; Hap43p-induced gene
CR_07790C	YHB1	-2.6003	-2.45616	1.09915e-08	6.33319e-08	Nitric oxide dioxygenase; acts in nitric oxide scavenging/detoxification; role in virulence in mouse; transcript activated by NO, macrophage interaction; Hap43, hypha repressed; mRNA binds She3
C2_01380W	PLB4.5	-2.57322	-2.92153	2.37332e-29	5.50842e-38	Phospholipase B; Hog1-induced; regulated by Ssn6; putative GPI-anchor; repressed during cell wall regeneration; clade-associated gene expression; Hap43-induced; rat catheter and Spider biofilm repressed
C1_14220C	FTR2	-2.5442	-3.27578	3.3686e-12	7.95284e-20	High-affinity iron permease; probably interacts with ferrous oxidase; regulated by iron level, ciclopirox olamine, amphotericin B, caspofungin; complements S. cerevisiae ftr1 iron transport defect; Hap43-repressed; Spider biofilm induced
CR_10540C	MCD1	-2.47768	-5.86222	6.42958e-30	6.74705e-136	Alpha-kleisin cohesin complex subunit; for sister chromatid cohesion in mitosis and meiosis; repressed by alpha pheromone in SpiderM medium; periodic cell-cycle expression; Hap43-repressed; rat catheter and Spider biofilm repressed
C1_03460C	C1_03460C	-2.38907	-3.60521	1.79261e-17	9.12496e-39	Protein of unknown function; repressed by alpha pheromone in SpiderM medium
C2_10090C	C2_10090C	-2.36997	-1.06032	4.66429e-19	0.000114271	Ortholog of S. cerevisiae : YER077C, C. glabrata CBS138 : CAGL0J03278g, C. dubliniensis CD36 : Cd36_24130, C. parapsilosis CDC317 : CPAR2_407430 and C. auris B8441 : B9J08_003802
CR_05660W	SDA1	-2.33453	-1.01358	3.08437e-22	5.27965e-05	Predicted nuclear protein involved in actin cytoskeleton organization, passage through Start, 60S ribosome biogenesis; rat catheter biofilm induced; Hap43-induced
C1_00950C	CDC5	-2.30074	-2.78292	4.75308e-17	7.96966e-25	Polo-like kinase; member of conserved Mcm1 regulon; depletion causes defects in spindle elongation and Cdc35-dependent filamentation; virulence-group-correlated expression; likely essential (UAU1 method); Spider biofilm repressed
C1_04770C	ERG3	-2.28115	-2.57403	1.02151e-09	2.92161e-12	C-5 sterol desaturase; introduces C-5(6) double bond into episterol; some clinical isolates show increased azole resistance and defects in hyphal growth and virulence; Efg1p-repressed; fluconazole-induced
C4_01770W	POL30	-2.27785	-3.21508	1.02717e-11	1.08827e-22	Proliferating cell nuclear antigen (PCNA), forms homotrimeric sliding clamp for DNA polymerases; RNA abundance regulated by tyrosol, cell density; induced by flucytosine, interaction with macrophages; stationary phase enriched protein
C1_05760C	PGA26	-2.27468	-2.9308	9.9806e-09	1.43988e-13	GPI-anchored adhesin-like protein of the cell wall; role in cell wall integrity; required for normal virulence; induced in high iron and during cell wall regeneration; Hap43-repressed
CR_05210W	CR_05210W	-2.24535	-2.34511	8.95604e-08	1.74962e-08	Protein of unknown function; Hap43-repressed; Spider biofilm repressed
C1_13170C	MSH6	-2.22702	-4.33854	1.50201e-23	6.24769e-87	Protein similar to S. cerevisiae Msh6p, which is involved in mismatch repair; repressed under Cdc5p depletion; Hap43p-induced gene
C5_02470W	INT1	-2.21006	-3.32473	3.13723e-16	5.22454e-36	Protein structurally similar to alpha-subunit of human leukocyte integrin; role in morphogenesis, adhesion, and mouse cecal colonization and systemic virulence; similar to S. cerevisiae Bud4; Hap43-induced gene
C5_04810W	PFK1	-2.20033	-1.74335	1.12955e-05	0.000610423	Phosphofructokinase alpha subinit; activated by fructose 2,6-bisphosphate, AMP, ATP inhibited; activity reduced on hyphal induction; phagocytosis-repressed; fluconazole, flow model biofilm induced; rat catheter and Spider biofilm repressed
C2_08320C	C2_08320C	-2.20005	-2.44376	1.39734e-07	3.3761e-09	Ortholog of C. dubliniensis CD36 : Cd36_22440, C. parapsilosis CDC317 : CPAR2_407000, Candida tenuis NRRL Y-1498 : cten_CGOB_00049 and Candida tropicalis MYA-3404 : CTRG_01823
C2_01400C	ESC4	-2.14282	-4.4768	1.76657e-15	7.46241e-62	Protein similar to S. cerevisiae Esc4; a protein that represses transposition; transposon mutation affects filamentation; rat catheter biofilm repressed
C2_09640W	PMI1	-2.12641	-2.50251	2.22654e-14	8.64214e-20	Phosphomannose isomerase; cell wall biosynthesis enzyme; drug target; functional homolog of S. cerevisiae, E. coli phosphomannose isomerase; Gcn4-regulated; induced on adherence to polystyrene, phagocytosis; 3-AT, Spider biofilm repressed
C1_02250W	CWH8	-2.12282	-3.07711	3.30756e-21	3.81671e-44	Putative dolichyl pyrophosphate (Dol-P-P) phosphatase; ketoconazole-induced; expression is increased in a fluconazole-resistant isolate; clade-associated gene expression; Hap43p-induced gene
C3_06700C	C3_06700C	-2.09936	-1.65502	6.48899e-12	8.00196e-08	Putative mitochondrial protein with a predicted role in respiratory growth; fluconazole-induced; ketoconazole-repressed; mutants display a strong defect in flow model biofilm formation; Spider biofilm induced
C3_04300C	POL1	-2.06772	-4.0432	3.31113e-24	3.22198e-90	Putative DNA directed DNA polymerase alpha; RNA abundance regulated by cell cycle, tyrosol and cell density; rat catheter biofilm induced
C2_10430C	FGR29	-2.06024	-2.44556	5.91557e-09	2.34289e-12	Protein lacking an ortholog in S. cerevisiae; transposon mutation affects filamentous growth; rat catheter biofilm repressed
C4_07080C	C4_07080C	-2.03541	-3.43313	5.87371e-11	1.2878e-29	Protein with t-SNARE domains and a microtubule associated domain; Hap43-induced gene; repressed by alpha pheromone in SpiderM medium
C4_01250W	NAT4	-2.02664	-2.07633	4.39354e-05	2.39108e-05	Putative histone acetyltransferase; involved in regulation of white-opaque switch; early-stage flow model biofilm induced; Spider biofilm induced
C2_10560C	ZSF1	-2.01097	-2.24232	7.98448e-22	3.20864e-27	Ortholog od S. cerevisiae Tis11, a mRNA-binding protein; transcription regulated by yeast-hyphal switch; flow model biofilm induced; Spider biofilm repressed
C1_11350C	TOS4	-1.99897	-1.96224	6.17202e-29	3.26044e-28	Putative fork-head transcription factor; rat catheter and Spider biofilm repressed
C2_03120W	AMO1	-1.99553	-1.9544	2.38425e-07	3.70211e-07	Putative peroxisomal copper amine oxidase
C4_06490C	PRI2	-1.97268	-3.77072	9.07231e-16	7.43945e-54	Putative DNA primase; gene adjacent to and divergently transcribed with CDC68; Hap43-induced; Spider biofilm repressed
C4_05460C	OFD1	-1.96393	-1.54729	2.79691e-09	3.58961e-06	Putative prolyl hydroxylase family member; regulates Ume6p stability in response to oxygen; inhibited by hypoxia; repressed by prostaglandins; Spider biofilm induced
CR_07600W	CR_07600W	-1.96334	-1.71635	7.94741e-24	1.22638e-18	Ortholog(s) have DNA binding, DNA-dependent ATPase activity, chromatin binding activity
C4_00370W	HOF1	-1.96311	-2.42961	1.12009e-13	1.15394e-20	Ortholog of S. cerevisiae Hof1; a protein localized to the bud neck and required for cytokinesis in S. cerevisiae; periodic mRNA expression, peak at cell-cycle G2/M phase; mutant is viable
C1_11440C	GIN1	-1.95821	-3.94748	2.48454e-15	1.63404e-59	Protein involved in regulation of DNA-damage-induced filamentous growth; putative component of DNA replication checkpoint; ortholog of S. cerevisiae Mrc1p, an S-phase checkpoint protein; Hap43p-induced gene
C1_05900W	C1_05900W	-1.9441	-1.04635	6.54075e-12	0.000375721	Protein of unknown function; mRNA binds to She3; Hap43 repressed gene; Spider biofilm induced
C4_04590W	SCS7	-1.93866	-1.76171	3.47901e-06	2.56226e-05	Putative ceramide hydroxylase; regulated by Nrg1; induced in high iron; fluconazole-induced; Hap43-repressed; Spider biofilm induced
C5_03790W	GUK1	-1.93151	-2.36381	5.98643e-08	1.46152e-11	Putative guanylate kinase; identified in extracts from biofilm and planktonic cells; protein level decrease in stationary phase cultures; Hap43p-induced gene
C5_00660C	ERG11	-1.92179	-2.43364	1.41116e-08	2.27822e-13	Lanosterol 14-alpha-demethylase; cytochrome P450 family; role in ergosterol biosynthesis; target of azole antifungals; may contribute to drug resistance; azole or flow model biofilm induced; drug treated biofilm induced; hypoxia regulated
C2_02680W	PDR17	-1.92152	-1.95781	5.76123e-16	8.95667e-17	Fungal-specific protein (no human or murine homolog); role in sensitivity to fluconazole, specifically
C4_00440C	OPT7	-1.91936	-1.18174	2.99197e-08	0.000981285	Putative oligopeptide transporter; possibly transports GSH or related compounds; Hog1-induced; expression of OPT6, -7, or -8 does not suppress defect of mutant lacking OPT1-3; Hap43-repressed; F-12/CO2 early biofilm induced
C5_02460C	ECM331	-1.9165	-3.27379	6.85303e-25	3.29181e-71	GPI-anchored protein; mainly at plasma membrane, also at cell wall; Hap43, caspofungin-induced; Plc1-regulated; Hog1, Rim101-repressed; colony morphology-related regulated by Ssn6; induced by ketoconazole and hypoxia
C2_01420C	C2_01420C	-1.90349	-3.00273	9.62377e-18	2.34683e-40	Has domain(s) with predicted DNA-binding transcription factor activity, sequence-specific DNA binding activity and role in regulation of transcription, DNA-templated
C5_00630C	EXO1	-1.89938	-3.63475	1.94689e-19	8.45241e-69	Putative exodeoxyribonuclease; cell-cycle regulated periodic mRNA expression
C3_05290C	C3_05290C	-1.89387	-3.54085	9.68486e-14	1.8597e-45	S. cerevisiae ortholog YLL032C interacts with ribosomes; repressed by alpha pheromone in SpiderM medium
C2_05460W	CDC19	-1.8871	-1.464	7.98347e-06	0.00065564	Pyruvate kinase at yeast cell surface; Gcn4/Hog1/GlcNAc regulated; Hap43/polystyrene adherence induced; repressed by phagocytosis/farnesol; hyphal growth role; stationary phase enriched; flow model biofilm induced; Spider biofilm repressed
C1_08440C	C1_08440C	-1.88468	-3.09402	6.06887e-06	4.92043e-14	Protein of unknown function; Hap43-induced gene
CR_04510W	HXK2	-1.88027	-1.04455	2.24743e-05	0.0262863	Hexokinase II; antigenic in humans; repressed by human neutrophils; Efg1-regulated; fluconazole-induced; gene regulation by Ssn6; present in exponential and stationary growth phase; flow model biofilm induced; Spider biofilm repressed
C2_02930C	C2_02930C	-1.87823	-1.19732	3.03475e-08	0.000621812	Ortholog of S. cerevisiae Ett1, a nuclear protein that inhibits replication of Brome mosaic virus; early-stage flow model biofilm induced
C2_06760C	C2_06760C	-1.85243	-2.33758	5.12298e-09	7.15021e-14	Protein of unknown function; flow model biofilm induced; nitric oxide-repressed
C4_02290W	LAB5	-1.84317	-1.24794	8.5234e-10	4.73317e-05	Ortholog(s) have role in protein lipoylation
C2_06860W	LTE1	-1.83076	-4.70979	8.12526e-20	2.57658e-121	Protein similar to GDP/GTP exchange factors; repressed by alpha pheromone in SpiderM medium; flow model biofilm repressed
C1_04660W	DUR1,2	-1.82604	-2.52634	4.32161e-09	8.79884e-17	Urea amidolyase; hydrolyzes urea to CO2; use of urea as N source and for hyphal switch in macrophage; regulated by Nrg1/Hap43; required for virulence; promotes mouse kidney and brain colonization; rat catheter and flow model biofilm induced
CR_04480C	LAP3	-1.82375	-1.68863	4.89572e-14	2.56331e-12	Putative aminopeptidase; positively regulated by Sfu1; clade-associated gene expression; virulence-group-correlated expression; induced by alpha pheromone in SpiderM medium; Hap43-induced; Spider and flow model biofilm induced
C6_00670W	CDC14	-1.81146	-2.78128	1.64788e-16	6.40028e-38	Protein involved in exit from mitosis and morphogenesis; ortholog of S. cerevisiae Cdc14p, which is a dual-specificity phosphatase and cell-cycle regulator; suppresses S. cerevisiae cdc15-lyt1, dbf2-2, and (partially) tem1 mutant phenotypes
C6_01650C	FMP27	-1.78702	-1.71202	1.42142e-09	5.99747e-09	Putative mitochondrial protein; mRNA binds She3
C7_01630W	RNH35	-1.78317	-2.27127	9.16669e-13	2.69864e-20	Putative ribonuclease H2 catalytic subunit; flucytosine induced; Spider biofilm repressed
CR_06920W	CR_06920W	-1.77509	-2.61331	5.96424e-13	7.39985e-26	Protein of unknown function; Hap43-induced gene
C1_07490C	C1_07490C	-1.77157	-3.5211	7.45382e-20	4.84658e-73	Ortholog(s) have DNA-directed DNA polymerase activity, role in DNA replication initiation, telomere capping and alpha DNA polymerase:primase complex, nuclear envelope, nucleus localization
C7_01800C	PFK2	-1.77011	-1.43711	0.00114038	0.009386	Phosphofructokinase beta subunit; fructose 2,6-bisphosphate, AMP activated; ATP inhibited; phagocytosis, hyphal repressed; fluconazole-induced; stationary-phase enriched; flow model biofilm induced; rat catheter/Spider biofilm repressed
C1_01330C	DUT1	-1.76373	-2.5883	1.22249e-10	4.73102e-22	dUTP pyrophosphatase; cell-cycle regulated if expressed in S. cerevisiae; upstream MluI and SCB elements; 17-beta-estradiol, ethynyl estradiol, macrophage induced; decreased in stationary phase yeast; rat catheter, Spider biofilm repressed
C6_00950C	TOP1	-1.7566	-1.40292	4.56154e-12	4.12498e-08	DNA topoisomerase I; required for wild-type growth and for wild-type mouse virulence; sensitive to camptothecin; induced upon adherence to polystyrene; rat catheter biofilm induced
C2_02050C	C2_02050C	-1.75028	-2.62478	1.98663e-11	8.66554e-25	Ortholog of C. dubliniensis CD36 : Cd36_16850, C. parapsilosis CDC317 : CPAR2_211990, C. auris B8441 : B9J08_001195 and Candida tenuis NRRL Y-1498 : cten_CGOB_00169
C5_01090C	C5_01090C	-1.73864	-1.56155	1.4295e-08	3.58217e-07	Planktonic growth-induced gene
C1_09080C	PGA6	-1.72831	-2.47101	2.82346e-27	2.05156e-55	GPI-anchored cell wall adhesin-like protein; induced by high iron; upregulated upon Als2 depletion; mRNA binds She3 and is localized to hyphal tips; Spider biofilm repressed
C2_06670C	DBF2	-1.72422	-1.77645	8.53491e-10	1.85911e-10	Essential serine/threonine protein kinase involved in mitotic spindle formation and cytokinesis; required for septum formation, exit from mitosis, and normal hyphal morphogenesis; virulence-group-correlated expression
C4_06590W	C4_06590W	-1.72004	-2.04109	2.92673e-08	2.35159e-11	Ortholog of S. pombe SPAC1071.09c DNAJ domain protein; Hap43-induced gene
C6_00110C	C6_00110C	-1.70093	-1.59078	7.11186e-11	9.31651e-10	Ortholog of C. dubliniensis CD36 : Cd36_60130, C. parapsilosis CDC317 : CPAR2_603380, C. auris B8441 : B9J08_002731 and Candida tenuis NRRL Y-1498 : CANTEDRAFT_94402
C1_14120C	RBE1	-1.69883	-3.08426	1.7372e-15	1.73638e-49	Pry family cell wall protein; Rim101, Efg1, Ssn6, alkaline repressed; O-glycosylation; no GPI anchor predicted; ketoconazol induced; regulated by Sef1, Sfu1, Hap4; flow model biofilm induced; rat catheter and Spider biofilm repressed
C1_09190C	DAK2	-1.6889	-1.65015	4.70268e-05	6.40151e-05	Putative dihydroxyacetone kinase; repressed by yeast-hypha switch; fluconazole-induced; caspofungin repressed; protein enriched in stationary phase yeast cultures; flow model biofilm induced; rat catheter and Spider biofilm repressed
C4_03170W	C4_03170W	-1.67801	-1.72124	4.5696e-14	5.63757e-15	Ortholog(s) have SUMO transferase activity, role in DNA repair and Smc5-Smc6 complex localization
CR_02070C	ADH5	-1.65939	-1.01055	6.58337e-08	0.00152144	Putative alcohol dehydrogenase; regulated by white-opaque switch; fluconazole-induced; antigenic in murine infection; regulated by Nrg1, Tup1; Hap43, macrophage repressed, flow model biofilm induced; Spider biofilm induced
C1_04760C	SYG1	-1.65725	-2.7066	3.13118e-07	5.9329e-18	Ortholog(s) have role in signal transduction and plasma membrane localization
CR_07490C	GLK4	-1.65587	-1.02196	2.63272e-06	0.00532294	Putative glucokinase; decreased expression in hyphae compared to yeast-form cells
C7_02770W	CHS1	-1.65508	-1.83192	1.68076e-15	5.3908e-19	Chitin synthase; essential; for primary septum synthesis in yeast and hyphae; 1 of several chitin synthases; enzymatically activated by proteolytic processing; complements defects of S. cerevisiae chs1 or chs2; Spider biofilm repressed
C2_01730W	C2_01730W	-1.65138	-1.72812	6.74392e-07	1.50934e-07	Ortholog of S, cerevisiae Spc24; a component of the conserved kinetochore-associated Ndc80 complex involved in chromosome segregation, spindle checkpoint activity and kinetochore clustering; Hap43-induced gene
C6_01550C	C6_01550C	-1.64379	-2.52433	5.8957e-11	9.84727e-25	Ortholog(s) have 3'-5' exonuclease activity, DNA-directed DNA polymerase activity, role in mitochondrial DNA catabolic process, mitochondrial DNA replication, mitochondrial genome maintenance and mitochondrion localization
C3_07540C	C3_07540C	-1.64105	-3.77349	5.03253e-07	5.43899e-33	Protein of unknown function; mutants are viable; induced in a cyr1, ras1, or efg1 homozygous null
C7_01840W	IQG1	-1.64024	-1.96402	3.6257e-12	2.88861e-17	Actomyosin ring component at bud neck; cell-cycle regulated ser phosphorylation at CDK sites regulate association with Bni1/Bnr1, Iqg1 degradation, and ring disassembly; mutation causes cytokinetic defects; rat catheter biofilm repressed
C6_02500C	GCV1	-1.62731	-2.04224	3.77887e-12	8.2352e-19	Putative T subunit of glycine decarboxylase; transcript negatively regulated by Sfu1; Spider biofilm repressed
C5_01510W	SMD3	-1.62672	-1.42234	4.77983e-12	1.3658e-09	Putative core snRNP protein; induced upon adherence to polystyrene
CR_10840C	XYL2	-1.62489	-1.28354	6.39603e-05	0.00189164	D-xylulose reductase; immunogenic in mice; soluble protein in hyphae; induced by caspofungin, fluconazole, Hog1 and during cell wall regeneration; Mnl1-induced in weak acid stress; stationary phase enriched; flow model biofilm induced
C2_07350W	MCM3	-1.62236	-1.52307	1.83129e-21	2.898e-19	Putative DNA replication protein; periodic mRNA expression, peak at cell-cycle M/G1 phase; Spider biofilm induced
C1_04650W	DUR3	-1.62156	-3.5043	5.71464e-09	8.60819e-39	High affinity spermidine transporter; expression is induced by urea; fungal-specific (no human or murine homolog); not required for virulence in a mouse intravenous model
C7_00230W	C7_00230W	-1.61393	-2.59882	7.48283e-11	7.64698e-27	Putative vacuolar transporter of large neutral amino acids; possibly transcriptionally regulated upon hyphal formation; not the true Avt1 ortholog of S. cerevisiae
C6_01900C	DOG1	-1.61393	-1.3362	3.83486e-07	3.04196e-05	Putative 2-deoxyglucose-6-phosphatase; haloacid dehalogenase hydrolase/phosphatase superfamily; similar to S. cerevisiae Dog1, Dog2, Hor1, Rhr2; regulated by Nrg1, Tup1; Spider biofilm repressed
CR_09880W	DEF1	-1.6122	-2.79187	4.09981e-09	1.09737e-25	RNA polymerase II regulator; role in filamentation, epithelial cell escape, dissemination in RHE model; induced by fluconazole, high cell density; Efg1/hyphal regulated; role in adhesion, hyphal growth on solid media; Spider biofilm induced
C3_03490W	RSN1	-1.61212	-1.39795	1.71455e-07	6.08545e-06	Protein of unknown function; flow model biofilm induced; Spider biofilm induced; induced during the mating process; Hap43-repressed
C3_00600W	IFF11	-1.60224	-1.07458	0.000646022	0.027661	Secreted protein required for normal cell wall structure and for virulence; member of the IFF family; Hap43p-repressed gene
C5_04130C	CHT2	-1.60221	-3.00801	8.09818e-07	5.2719e-22	GPI-linked chitinase; required for normal filamentous growth; repressed in core caspofungin response; fluconazole, Cyr1, Efg1, pH-regulated; mRNA binds She3 and is localized to yeast-form buds and hyphal tips; Spider biofilm repressed
C7_00970C	YOX1	-1.59137	-5.46345	1.31009e-06	2.88181e-62	Putative homeodomain-containing transcription factor; transcriptional repressor; periodic mRNA expression, peak at cell-cycle G1/S phase
C7_01540W	ALK6	-1.59085	-1.49497	0.00151178	0.00256428	Putative cytochrome P-450 of N-alkane-induced detoxification; macrophage-induced gene
C7_01950W	C7_01950W	-1.58914	-1.91274	3.76355e-10	1.88425e-14	Ortholog(s) have nuclear periphery localization
C1_05950C	C1_05950C	-1.57619	-2.32312	3.27683e-16	1.5026e-34	Protein of unknown function; induced in high iron; repressed in core caspofungin response; ketoconazole-repressed; colony morphology-related gene regulation by Ssn6; possibly subject to Kex2 processing
CR_06810W	HHT2	-1.56273	-4.82213	0.0427512	1.95882e-12	Putative histone H3; farnesol regulated; Hap43-induced; rat catheter and Spider biofilm repressed
C2_06250C	CDC46	-1.5616	-1.79672	6.41763e-18	9.67065e-24	Putative hexameric MCM complex subunit; predicted role in control of cell division; periodic mRNA expression. peak at cell-cycle M/G1 phase; regulated by tyrosol, cell density, Plc1; repressed by alpha pheromone in SpiderM medium
CR_09810W	CR_09810W	-1.55641	-2.57475	1.05636e-05	9.81165e-14	Protein of unknown function; rat catheter biofilm repressed
C7_02840C	ERG5	-1.5513	-1.87608	7.53274e-14	4.47121e-20	Putative C-22 sterol desaturase; fungal C-22 sterol desaturases are cytochrome P450 enzymes of ergosterol biosynthesis, catalyze formation of the C-22(23) double bond in the sterol side chain; transposon mutation affects filamentous growth
C5_03780C	C5_03780C	-1.54189	-1.86553	0.00618641	0.000644617	Protein of unknown function; planktonic growth-induced gene
C6_00750C	PGK1	-1.53551	-1.39497	0.000143999	0.000570646	Phosphoglycerate kinase; localizes to cell wall and cytoplasm; antigenic in murine/human infection; flow model biofilm, Hog1-, Hap43-, GCN-induced; repressed upon phagocytosis; repressed in Spider biofilms by Bcr1, Ndt80, Rob1, Brg1
C1_08570C	PCL2	-1.52348	-4.45738	2.89734e-05	1.03776e-35	Cyclin homolog; reduced expression observed upon depletion of Cln3; farnesol regulated; periodic mRNA expression, peak at cell-cycle G1/S phase; Hap43-induced; rat catheter biofilm repressed
C3_02230C	YCG1	-1.52055	-2.4526	5.33989e-19	2.24248e-48	Putative condensin G
C4_03760W	C4_03760W	-1.51592	-1.85014	0.0365609	0.0086193	Ortholog of C. dubliniensis CD36 : Cd36_43500, Candida tropicalis NEW ASSEMBLY : CTRG1_00335, Spathaspora passalidarum NRRL Y-27907 : SPAPADRAFT_64619 and Candida tropicalis MYA-3404 : CTRG_00335
C1_07030C	RBT4	-1.51215	-2.57672	2.02675e-05	5.47319e-14	Pry family protein; required for virulence in mouse systemic/rabbit corneal infections; not filamentation; mRNA binds She3, is localized to hyphal tips; Hap43-induced; in both yeast and hyphal culture supernatants; Spider biofilm induced
C1_14360C	WSC4	-1.50104	-1.93166	0.000108107	3.02776e-07	Putative cell wall integrity and stress response subunit 4 precursor; transcription is specific to white cell type
C1_03750W	C1_03750W	-1.48719	-1.29961	0.00863537	0.0228052	Protein with a predicted cytochrome b5-like Heme/Steroid binding domain; Hap43, caspofungin repressed; flow model biofilm induced
C2_07420W	C2_07420W	-1.47409	-1.02198	0.000549891	0.0208115	Putative phosphoglycerate mutase family protein; stationary phase enriched protein; early-stage flow model biofilm induced; Spider biofilm repressed
C3_03360W	FCY2	-1.47118	-1.42609	9.02218e-08	1.96074e-07	Purine-cytosine permease of pyrimidine salvage; mutation associated with resistance to flucytosine in clinical isolates; transposon mutation affects filamentation; farnesol-upregulated in biofilm
C3_04200W	AFP99	-1.46935	-1.07186	9.22754e-08	0.000129006	Protein related to arginases; downregulated upon adherence to polystyrene; regulated by Gcn2p and Gcn4p
C1_08240C	C1_08240C	-1.46785	-1.69381	0.00183005	0.000235696	Protein with a predicted phosphoglycerate mutase family domain; Hap43-repressed; clade-associated gene expression; induced by hypoxia
C4_04620C	C4_04620C	-1.4667	-1.991	6.74695e-06	3.50213e-10	Protein with DNA binding domain, an endonuclease domain; adjacent to CEN4, the centromere region of Chr 4; clade-associated gene expression
C5_03310C	PCL1	-1.46331	-5.02483	0.00496229	3.41191e-24	Cyclin homolog; transcript induced by filamentous growth; induced by alpha pheromone in SpiderM medium
C6_03710W	ALS9	-1.46316	-1.074	0.00373738	0.0390776	ALS family cell-surface glycoprotein; expressed during infection of human epithelial cells; confers laminin adhesion to S. cerevisiae; highly variable; putative GPI-anchor; Hap43-repressed
C1_01360C	C1_01360C	-1.44629	-2.41453	0.000518707	1.21528e-09	Putative glycogen synthesis initiator; regulated by Efg1 and Efh1; Hog1-repressed; colony morphology-related gene regulation by Ssn6; induced by prostaglandins; flow model biofilm induced
C7_02950C	DBF4	-1.44314	-1.65974	1.22707e-08	2.97515e-11	Regulatory subunit of Cdc7p-Dbf4p protein kinase complex that acts as negative regulator of hyphal development; cell-cycle regulated periodic mRNA expression; S. cerevisiae ortholog is not cell-cycle regulated
C1_11450C	SAM2	-1.4403	-1.36398	8.95604e-08	3.84781e-07	S-adenosylmethionine synthetase; localizes to surface of hyphae, not yeast cells; alkaline, Hog1-induced; farnesol-downregulated; F-12/CO2 early biofilm induced; Spider biofilm repressed
C1_04180W	C1_04180W	-1.4391	-3.61965	0.00473975	1.29568e-14	Predicted histone H2B; Hap43-induced gene; Spider biofilm repressed
C2_08390W	C2_08390W	-1.43673	-1.48974	1.23702e-06	3.8522e-07	Protein of unknown function; Hap43-repressed; colony morphology-related gene regulation by Ssn6; Spider biofilm induced
C4_01160W	CRD2	-1.43575	-2.97743	2.39427e-05	3.507e-20	Metallothionein; for adaptation to growth in high copper; basal transcription is cadmium-repressed; Ssn6 regulated; complements copper sensitivity of an S. cerevisiae cup1 mutant; regulated by Sef1, Sfu1, and Hap43; Spider biofilm induced
C2_07770C	C2_07770C	-1.43151	-2.20287	0.0182142	0.000177475	Ortholog of C. parapsilosis CDC317 : CPAR2_103590, C. auris B8441 : B9J08_004020, Debaryomyces hansenii CBS767 : DEHA2C08118g, Candida metapsilosis : CMET_5047 and Pichia stipitis Pignal : psti_CGOB_00124
C1_04170C	HTA2	-1.42883	-3.80496	0.000429145	8.36599e-24	Putative histone H2A; farnesol regulated; rat catheter biofilm repressed; Spider biofilm repressed; Hap43-induced
CR_09050C	CR_09050C	-1.42193	-2.27703	4.82823e-06	6.01744e-14	Has domain(s) with predicted DNA binding, nucleic acid binding activity
C1_12010C	KIP4	-1.4165	-1.4451	6.37423e-10	2.02115e-10	S. cerevisiae Smy1 ortholog; Tn mutation affects filamentous growth; filament induced; has Mob2-dependent hyphal regulation; regulated by Nrg1, Tup1; oralpharyngeal candidasis induced; Spider biofilm induced; flow model biofilm repressed
C5_02840C	HSL1	-1.40411	-3.58007	5.40652e-19	3.78047e-119	Probable protein kinase involved in determination of morphology during the cell cycle of both yeast-form and hyphal cells via regulation of Swe1p and Cdc28p; required for full virulence and kidney colonization in mouse systemic infection
C6_04240W	C6_04240W	-1.3992	-1.72057	5.3026e-05	3.89523e-07	Protein with an Alba DNA/RNA-binding protein domain; Spider biofilm induced
C3_05450C	C3_05450C	-1.39685	-2.41553	0.00855138	1.28156e-06	Protein of unknown function; Hap43-repressed gene; repressed by nitric oxide; Spider biofilm induced
C2_02660W	C2_02660W	-1.3889	-1.26881	1.16766e-08	1.74499e-07	Ortholog of C. dubliniensis CD36 : Cd36_17700, C. parapsilosis CDC317 : CPAR2_212340, C. auris B8441 : B9J08_003086 and Candida tenuis NRRL Y-1498 : CANTEDRAFT_101113
C1_13940W	SIM1	-1.3884	-1.49731	5.1451e-15	1.64796e-17	Adhesin-like protein; involved in cell wall maintenance, redundant with Sun41; possibly secreted; macrophage-repressed; repressed by Rim101, Cyr1, Ras1; Spider biofilm induced
C1_02480W	PMM1	-1.38734	-1.98861	4.15622e-09	5.50332e-18	Phosphomannomutase; enzyme of O- and N-linked mannosylation; interconverts mannose-6-phosphate and mannose-l-phosphate; functional homolog of S. cerevisiae Sec53; antigenic in mice; Hap43-induced; flow model and Spider biofilm repressed
C5_04030W	C5_04030W	-1.38566	-3.10646	1.22622e-06	7.66808e-30	Protein of unknown function; flow model biofilm induced; Spider biofilm induced
CR_04560C	CR_04560C	-1.38561	-1.45815	8.27737e-17	8.76587e-19	Ortholog(s) have 5'-3' exodeoxyribonuclease activity involved in UV-damage excision repair, 5'-3' exonuclease activity and 5'-flap endonuclease activity, more
C1_08400C	GCV2	-1.38504	-1.01643	0.000793531	0.0168143	Glycine decarboxylase P subunit; protein of glycine catabolism; repressed by Efg1; Hog1-induced; induced by Rim101 at acid pH; transcript induced in elevated CO2; stationary phase enriched protein
C3_07110W	C3_07110W	-1.38058	-2.29653	1.78429e-10	2.0625e-27	S. cerevisiae ortholog Nud1 is a spindle pole body outer plaque component; it acts through the mitotic exit network to specify asymmetric spindle pole body inheritance; Hap43-induced gene
C5_02780W	C5_02780W	-1.38053	-3.07618	2.02939e-06	3.89321e-28	Ortholog(s) have role in chromatin silencing at rDNA, chromatin silencing at silent mating-type cassette, chromatin silencing at telomere, regulation of transcription by RNA polymerase II
C2_00180C	C2_00180C	-1.37836	-1.05529	2.3751e-06	0.000374334	Predicted uricase; ortholog of S. pombe SPCC1223.09; Spider biofilm induced
C4_04220W	DUO1	-1.37594	-2.51535	2.57847e-08	6.42469e-25	Subunit of the Dam1 (DASH) complex, which acts in chromosome segregation by coupling kinetochores to spindle microtubules
C1_11430W	C1_11430W	-1.36801	-1.96809	3.80643e-13	2.7018e-26	Protein of unknown function; mRNA binds She3
C5_01670W	DAL52	-1.36323	-2.42879	0.00143709	2.82564e-09	Putative allantoate permease; mutant is viable; similar but not orthologous to S. cerevisiae Dal5
CR_06300C	FGR50	-1.36017	-1.37392	2.69064e-08	1.49006e-08	Protein lacking an ortholog in S. cerevisiae; transposon mutation affects filamentous growth; Spider biofilm repressed
C1_06940C	ATC1	-1.35846	-1.09008	1.77512e-07	3.39306e-05	Cell wall acid trehalase; catalyzes hydrolysis of the disaccharide trehalose; similar to S. cerevisiae vacuolar acid trehalase (Ath1p); Hap43p-repressed gene
C1_08880W	HEM14	-1.35441	-1.81967	8.43785e-06	8.09316e-10	Putative protoporphyrinogen oxidase; involved in heme biosynthesis; predicted Kex2p substrate; iron regulated transcript; Yfh1-induced; Hap43-repressed; rat catheter biofilm repressed
C1_03490W	C1_03490W	-1.35337	-1.64469	6.37033e-08	2.20357e-11	Protein of unknown function; S. pombe ortholog SPAC17A2.02c plays a role in resistance to cadmium; colony morphology-related gene regulation by Ssn6; Spider biofilm repressed
C6_01910W	ADK1	-1.35143	-1.1614	5.91243e-06	0.000109889	Putative adenylate kinase; repressed in hyphae; macrophage-induced protein; adenylate kinase release used as marker for cell lysis; possibly essential (UAU1 method); flow model biofilm induced; rat catheter and Spider biofilm repressed
C1_02990C	XOG1	-1.35117	-2.76411	1.64753e-15	2.42817e-61	Exo-1,3-beta-glucanase; 5 glycosyl hydrolase family member; affects sensitivity to chitin and glucan synthesis inhibitors; not required for yeast-to-hypha transition or for virulence in mice; Hap43-induced; Spider biofilm induced
C1_08230C	PLB5	-1.34754	-1.29578	4.83199e-14	3.18031e-13	Putative GPI-linked phospholipase B, fungal-specific (no mammalian homolog); null mutation eliminates cell-associated phospholipase A2 activity and attenuates virulence; fluconazole-repressed; flow model biofilm repressed
C1_04260W	HHT21	-1.34629	-3.63002	0.00278946	2.30608e-18	Putative histone H3; amphotericin B repressed; regulated by Efg1, farnesol; Hap43-induced; rat catheter and Spider biofilm repressed
CR_06800C	HHF22	-1.33486	-3.93743	0.00515421	1.88293e-19	Putative histone H4; regulated by Efg1; flucytosine, fluconazole-induced; amphotericin B, caspofungin repressed; colony morphology-related gene regulation by Ssn6; Hap43-induced; rat catheter and Spider biofilm repressed
C2_10310C	KIP2	-1.32489	-2.52032	3.0394e-05	1.16511e-16	Putative kinesin-related motor protein involved in mitotic spindle positioning; repressed by alpha pheromone in SpiderM medium; periodic mRNA expression, peak at cell-cycle G2/M phase
CR_00190W	NGS1	-1.31914	-1.28727	3.48271e-05	4.854e-05	N-acetyltransferase related to Gcn5p, acts as N-acetylglucosamine (GlcNAc) sensor required for GlcNAc-induced histone acetylation at promoters of GlcNAc-inducible genes and activation of their transcription by Rep1p; Hap43-induced gene
C1_09430W	C1_09430W	-1.3145	-1.03505	1.06023e-05	0.000629257	Putative membrane protein; induced by alpha pheromone in SpiderM medium; Hap4-induced gene; Spider biofilm induced
C7_03940C	CLB4	-1.31232	-2.27591	3.4163e-07	5.65865e-20	B-type mitotic cyclin; nonessential; negative regulator of pseudohyphal growth; dispensible for mitotic exit, cytokinesis; Fkh2-represed; flow model biofilm repressed; farnesol-upregulated in biofilm; reduced total RNA in clb4 mutant
C4_02110W	C4_02110W	-1.31225	-1.22802	0.0208461	0.0302973	Protein of unknown function; Hap43-repressed gene
C5_03210C	C5_03210C	-1.30486	-3.25789	0.000650986	4.00237e-19	Protein of unknown function
C6_02990W	C6_02990W	-1.30053	-1.93952	4.31914e-07	9.38652e-15	Ortholog of C. dubliniensis CD36 : Cd36_63050 and Candida albicans WO-1 : CAWG_05094
C1_00840C	NRM1	-1.29697	-4.41614	4.15622e-09	6.26771e-93	Transcriptional regulator of cell cycle gene expression; regulates expression of genes involved in DNA replication stress; interacts with Swi4 and Swi6; repressed during core stress response; Spider biofilm repressed
C2_10350C	ACS1	-1.29597	-2.03754	0.000683398	2.35597e-08	Acetyl-CoA synthetase; induced by human neutrophils; fluconazole-repressed; regulated by Nrg1/Mig1; colony morphology-related gene regulation by Ssn6; only in stationary phase cultures; rat catheter biofilm repressed, Spider biofilm induced
C4_00160C	CAR2	-1.29145	-1.1055	0.00414341	0.0152007	Ornithine aminotransferase; arginine metabolism; alkaline induced; mutant sensitivite to toxic ergosterol analog, to amphotericin B; exponential and stationary phase yeast; flow model biofilm induced; rat catheter, Spider biofilm repressed
C1_13840W	C1_13840W	-1.28685	-1.51365	0.000449265	2.43529e-05	Ortholog(s) have inorganic cation transmembrane transporter activity and role in cellular cobalt ion homeostasis, cellular manganese ion homeostasis, cobalt ion transport, manganese ion transport
CR_05330W	CR_05330W	-1.2858	-1.0615	0.000298093	0.00308081	Protein of unknown function; Spider biofilm repressed
C1_12800W	C1_12800W	-1.28248	-1.51926	0.000495539	2.4606e-05	Ortholog of C. dubliniensis CD36 : Cd36_11980, C. parapsilosis CDC317 : CPAR2_201330, C. auris B8441 : B9J08_003701 and Candida tenuis NRRL Y-1498 : CANTEDRAFT_114815
CR_02680W	CR_02680W	-1.27255	-2.44108	1.71013e-07	5.79729e-25	Ortholog(s) have microtubule binding activity
C4_03120C	BUB1	-1.27162	-2.41895	8.09872e-25	4.25747e-87	Putative cell cycle checkpoint kinase; mutation confers increased sensitivity to nocodazole
C1_12550C	CDC54	-1.27038	-1.68625	0.000114318	1.34078e-07	Putative pre-replication complex helicase subunit; transcript regulated by Nrg1 and Mig1; periodic mRNA expression, peak at cell-cycle M/G1 phase; Hap43-induced
C6_00940C	C6_00940C	-1.2677	-1.83015	6.70799e-06	2.22961e-11	Ortholog of S. cerevisiae : PRM5, C. dubliniensis CD36 : Cd36_60980, C. parapsilosis CDC317 : CPAR2_603060, C. auris B8441 : B9J08_003420 and Candida tenuis NRRL Y-1498 : CANTEDRAFT_113703
C1_04240C	HHF1	-1.26607	-3.38497	0.000190898	1.58983e-26	Putative histone H4; repressed in fkh2 mutant; regulated by Efg1; fluconazole induced; amphotericin B repressed; farnesol regulated; colony morphology-related gene regulation by Ssn6; Hap43-induced; rat catheter and Spider biofilm repressed
C7_02610C	C7_02610C	-1.26483	-1.01138	0.00994724	0.0434366	Putative Gag protein of retrotransposon Tca2; separated by a stop codon from Pol protein orf19.2372; likely translated as single polyprotein that includes Gag, reverse transcriptase, protease, and integrase; rat catheter biofilm repressed
C3_04190W	C3_04190W	-1.25574	-1.33115	3.01844e-06	5.38702e-07	Protein of unknown function; Spider biofilm induced
C1_06690W	CYK3	-1.25535	-1.96896	0.00016454	8.11469e-10	Essential protein involved in cytokinesis; contains an SH3 domain
C4_01750C	FBA1	-1.25495	-1.04398	0.00238208	0.012704	Fructose-bisphosphate aldolase; glycolytic enzyme; antigenic in murine/human infection; regulated by yeast-hypha switch; induced by Efg1, Gcn4, Hog1, fluconazole; phagocytosis-repressed; flow model biofilm induced; Spider biofilm repressed
C1_05850W	POL32	-1.25211	-1.15591	4.24993e-07	2.99174e-06	Putative subunit of DNA polymerase delta, involved in chromosomal DNA replication; cell-cycle regulated periodic mRNA expression
C2_10690W	TPS3	-1.24854	-1.34515	0.00552479	0.00233439	Predicted trehalose-phosphate synthase regulatory subunit; regulated by Efg1; regulated by Tsa1, Tsa1B under H2O2 stress conditions; flow model biofilm induced (reports differ)
CR_02210W	CR_02210W	-1.24802	-2.84488	1.89508e-12	4.53512e-61	Putative serine/threonine protein kinase; possibly an essential gene, disruptants not obtained by UAU1 method
CR_04770C	CR_04770C	-1.24687	-1.7992	1.34854e-09	5.07049e-19	Ortholog of C. dubliniensis CD36 : Cd36_30140, C. parapsilosis CDC317 : CPAR2_204040, C. auris B8441 : B9J08_001978 and Candida tenuis NRRL Y-1498 : CANTEDRAFT_114703
C1_03410W	C1_03410W	-1.23842	-1.78676	0.000760131	5.21473e-07	Protein of unknown function; Hap43-induced; rat catheter biofilm induced
C2_09950W	FCY21	-1.23744	-1.06686	0.000496683	0.00290379	High affinity, high capacity, hypoxanthine-adenine-guanine-cytosine/H+ symporter; similar to S. cerevisiae Fcy2; mutation confers resistance to 5-fluorocytosine (5-FC); flow model biofilm induced
C6_02810C	C6_02810C	-1.23352	-1.06263	2.71977e-08	1.82573e-06	Ortholog of C. dubliniensis CD36 : Cd36_63300, Candida tropicalis NEW ASSEMBLY : CTRG1_05769, Candida tropicalis MYA-3404 : CTRG_05769 and Candida albicans WO-1 : CAWG_05077
C5_01680C	CCN1	-1.23042	-4.65761	2.2669e-10	4.41859e-127	G1 cyclin; required for hyphal growth maintenance (not initiation); cell-cycle regulated transcription (G1/S); Cdc28p-Ccn1p initiates Cdc11p S394 phosphorylation on hyphal induction; expression in S. cerevisiae inhibits pheromone response
C4_06660W	C4_06660W	-1.22979	-1.42329	5.46217e-05	1.92986e-06	Has domain(s) with predicted DNA binding, nucleic acid binding activity
C2_06740W	C2_06740W	-1.22233	-3.15078	1.5748e-06	3.1153e-38	Protein of unknown function; possibly an essential gene, disruptants not obtained by UAU1 method
C1_05960W	PGA45	-1.22049	-1.20195	3.72658e-07	4.85431e-07	Putative GPI-anchored cell wall protein; repressed in core caspofungin response; Hog1-induced; regulated by Ssn6; Mob2-dependent hyphal regulation; flow model biofilm induced
C5_01100C	CLN3	-1.21919	-2.29753	3.34098e-06	7.78871e-20	G1 cyclin; depletion abolishes budding and causes hyphal growth defects; farnesol regulated, functional in S. cerevisiae; other biofilm induced; Spider biofilm induced
C4_05000W	C4_05000W	-1.21739	-1.61651	0.00045773	1.64045e-06	Protein likely to be essential for growth, based on an insertional mutagenesis strategy
C3_05400C	C3_05400C	-1.20843	-1.59005	0.00661902	0.000207082	Planktonic growth-induced gene
C7_01490W	C7_01490W	-1.20502	-1.08406	3.30997e-12	3.44308e-10	Protein of unknown function; Spider biofilm induced
C3_06120C	GDA1	-1.20429	-1.32974	9.53008e-12	2.70012e-14	Golgi membrane GDPase, required for wild-type O-mannosylation, not N-glycosylation; required for wild-type hyphal induction, cell wall, and cell surface charge; not required for HeLa cell adherence; functional homolog of S. cerevisiae Gda1p
C7_04120W	C7_04120W	-1.2017	-1.12258	0.00776817	0.0126137	Ortholog of C. dubliniensis CD36 : Cd36_73790, C. parapsilosis CDC317 : CPAR2_702880, C. auris B8441 : B9J08_004922 and Candida tenuis NRRL Y-1498 : CANTEDRAFT_92070
C2_06920C	C2_06920C	-1.20152	-1.03981	1.49618e-09	1.82829e-07	Ortholog of S. cerevisiae : YPL199C, C. glabrata CBS138 : CAGL0G09108g, C. dubliniensis CD36 : Cd36_21210, C. parapsilosis CDC317 : CPAR2_406880 and C. auris B8441 : B9J08_004580
C5_01070C	C5_01070C	-1.1978	-1.93303	0.000717693	1.11031e-08	Protein of unknown function; repressed by fluphenazine treatment; induced by benomyl treatment and in an RHE model; regulated by Nrg1, Tup1
C1_05740C	C1_05740C	-1.19518	-1.19383	0.000191946	0.000169718	Ortholog of C. dubliniensis CD36 : Cd36_05410, C. parapsilosis CDC317 : CPAR2_107480, C. auris B8441 : B9J08_004575 and Candida tenuis NRRL Y-1498 : CANTEDRAFT_94695
C2_06100W	PMT4	-1.19497	-1.5701	1.84503e-12	4.00306e-21	Protein mannosyltransferase; required for WT cell wall composition and virulence in mice; roles in hyphal growth and drug sensitivity; one of 5 family members; Axl2 a substrate; Spider biofilm repressed; Bcr1-repressed in RPMI a/a biofilm
C6_02090C	C6_02090C	-1.19088	-1.75229	1.01722e-06	1.3713e-13	S. cerevisiae ortholog Pxl1 localizes to sites of polarized growth and is required for selection and/or maintenance of polarized growth sites; Hog1p-repressed
C1_06250W	C1_06250W	-1.18761	-3.19581	5.78338e-07	1.91094e-41	Protein of unknown function; mutants are viable; filament induced; regulated by Nrg1, Rfg1, Tup1
CR_01030W	DAL81	-1.18081	-1.30668	2.57943e-08	4.42544e-10	Zn(II)2Cys6 transcription factor; ortholog of S. cerevisiae Dal81, involved in the regulation of nitrogen-degradation genes; required for yeast cell adherence to silicone substrate; Spider biofilm induced
CR_00640W	ACC1	-1.18061	-1.54696	5.03985e-15	1.85732e-25	Putative acetyl-coenzyme-A carboxylases; regulated by Efg1; amphotericin B repressed; caspofungin repressed; 5'-UTR intron; gene used for strain identification by multilocus sequence typing; Hap43-induced; flow model biofilm repressed
C2_01410C	CLB2	-1.17718	-3.03416	4.68917e-05	1.07681e-28	B-type mitotic cyclin (cyclin-dependent protein kinase regulatory subunit); essential; required for wild-type mitotic exit; role in cell polarization; interacts with catalytic subunit Cdk1; Spider biofilm repressed
C1_12790C	FEN1	-1.17453	-1.653	7.27494e-06	8.02848e-11	Putative fatty acid elongase; predicted role in sphingolipid biosynthesis; possibly an essential gene, disruptants not obtained by UAU1 method; Spider and flow model biofilm induced
C5_05480W	DES1	-1.17363	-1.31004	0.0125116	0.00430234	Putative delta-4 sphingolipid desaturase; planktonic growth-induced gene
C4_04230W	C4_04230W	-1.16751	-1.58721	5.45094e-08	4.38989e-14	Putative transporter; fungal-specific; Spider biofilm induced
CR_08960C	MPS1	-1.16718	-1.68091	5.21992e-12	4.8275e-24	Monopolar spindle protein, putative spindle assembly checkpoint kinase; essential for growth; involved in oxidative stress response; periodic mRNA expression, peak at cell-cycle S/G2 phase
C7_00410C	C7_00410C	-1.16609	-1.86696	1.97365e-05	1.26714e-12	Ortholog(s) have Rho guanyl-nucleotide exchange factor activity, role in axial cellular bud site selection, cytogamy, positive regulation of GTPase activity and cellular bud neck, cellular bud neck contractile ring localization
C6_02590C	MOB1	-1.16295	-1.54364	1.14564e-05	2.32331e-09	Putative mitotic exit network component; periodic mRNA expression, peak at cell-cycle G2/M phase
C1_10070C	MNN23	-1.15279	-1.44679	1.14712e-12	1.16174e-19	Alpha-1,2-mannosyltransferase; mutants hypersensitive to toxic ergosterol analog, amphotericin B, calcofluor white, growth at 42 degrees and have decreased cell wall mannan; flow model biofilm induced
C5_01220W	C5_01220W	-1.14808	-2.20224	3.82868e-06	4.47368e-20	Ortholog of C. dubliniensis CD36 : Cd36_51110, C. parapsilosis CDC317 : CPAR2_302560, C. auris B8441 : B9J08_005315 and Candida tenuis NRRL Y-1498 : CANTEDRAFT_135271
C5_03370C	C5_03370C	-1.14324	-1.51995	0.0140951	0.000678765	Ortholog(s) have myosin II heavy chain binding activity, role in actomyosin contractile ring contraction and cellular bud neck contractile ring, myosin II complex localization
C2_09370C	KAR3	-1.14277	-2.15315	1.88531e-07	1.29623e-23	Kinesin-like microtubule motor protein; required for nuclear fusion during mating; C-terminal motor domain; mutants are viable; null has high-frequency white-opaque switching phenotype
C2_09100C	C2_09100C	-1.14132	-2.20489	2.38683e-07	5.28061e-25	Protein of unknown function; flow model biofilm induced
C3_05390C	GPI1	-1.13939	-1.30308	8.07886e-05	4.37558e-06	Putative protein of GPI synthesis; expression is reduced in a fluconazole-resistant isolate
C2_04310W	ERG10	-1.1349	-1.1515	4.36917e-06	2.69839e-06	Acetyl-CoA acetyltransferase; role in ergosterol biosynthesis; soluble in hyphae; changes in protein abundance associated with azole resistance; fluconazole or ketoconazole induced; macrophage-downregulated protein; GlcNAc-induced protein
C3_01100W	C3_01100W	-1.13481	-2.66627	0.00283246	6.02973e-14	Ortholog of C. dubliniensis CD36 : Cd36_81000, C. parapsilosis CDC317 : CPAR2_103050, C. auris B8441 : B9J08_002621 and Candida tenuis NRRL Y-1498 : CANTEDRAFT_116326
C2_00790C	C2_00790C	-1.13445	-1.03944	2.1758e-09	4.02685e-08	Ortholog(s) have diacylglycerol kinase activity, role in phosphatidic acid biosynthetic process and integral component of endoplasmic reticulum membrane localization
C3_06300W	DOT1	-1.13386	-2.26495	9.35919e-20	5.46275e-77	Putative modulator of white-opaque switching
C1_06700W	C1_06700W	-1.13035	-1.13399	1.73166e-05	1.39754e-05	SH3-domain protein; role in barrier septum assembly involved in cell cycle cytokinesis; activates the Chs2 chitin synthase activity during cytokinesis; Spider biofilm repressed
C6_01430C	FRP6	-1.13024	-1.15515	0.0206005	0.016547	Putative ammonia transport protein; regulated by Nrg1 and Tup1; regulated by Ssn6; induced by human neutrophils
CR_02540W	CHO2	-1.12764	-1.57558	0.000281436	1.51304e-07	Phosphatidyl-ethanolamine N-methyltransferase; fungal-specific (no human or murine homolog); amphotericin B repressed; Hap43p-induced gene
C1_06920C	C1_06920C	-1.12158	-1.50026	0.00011162	1.03823e-07	Ortholog of C. dubliniensis CD36 : Cd36_06470, C. parapsilosis CDC317 : CPAR2_208960, Candida tenuis NRRL Y-1498 : CANTEDRAFT_114040 and Pichia stipitis Pignal : PICST_51125
C3_02550C	DCG1	-1.11762	-1.32397	6.52636e-07	2.04811e-09	Protein of unknown function; ortholog of S. cerevisiae Dcg1; transcript regulated by Nrg1 and Mig1
C6_00420W	DPM2	-1.11585	-1.10383	4.67106e-06	5.25955e-06	Dolichol-phosphate mannose synthase subunit, not essential for enzyme activity; flow model and Spider biofilm repressed
C2_09020W	CDC47	-1.11348	-1.85203	8.95481e-10	9.01679e-26	Phosphorylated protein described as having role in control of cell division; RNA abundance regulated by tyrosol and cell density; merged with orf19.201 in Assembly 20; unmerged from orf19.201 in a revision of Assembly 21
C1_05520W	C1_05520W	-1.11165	-1.71205	1.06501e-06	1.17451e-14	Protein of unknown function; induced by Sfu1; Spider biofilm induced
C4_03960W	C4_03960W	-1.10002	-1.44461	1.48016e-08	2.86394e-14	Protein of unknown function; ORF added to Assembly 21 based on comparative genome analysis; protein detected by mass spec in stationary phase cultures
C1_06630W	C1_06630W	-1.09997	-1.83705	2.64076e-06	4.26609e-16	Ortholog(s) have chromatin binding activity
C1_08550C	GCF1	-1.09768	-1.11278	2.87011e-05	1.89207e-05	HMG box mitochondrial protein; binds to mt DNA and the HWP1 promoter; mutant phenotype and functional complementation of an S. cerevisiae abf2 mutation suggest role in mt genome replication, maintenance; flow and Spider biofilm repressed
C3_07140C	C3_07140C	-1.09607	-1.48285	4.93606e-05	1.65139e-08	Protein of unknown function; flow model biofilm induced
C4_05570C	TUB4	-1.0953	-2.45313	2.63148e-07	1.12302e-32	Putative gamma-tubulin; induced upon adherence to polystyrene; transcript regulated by Nrg1 and Mig1; periodic mRNA expression, peak at cell-cycle S/G2 phase
C3_07810C	SEC61	-1.09482	-1.82448	2.57773e-06	4.1088e-16	ER protein-translocation complex subunit; essential; 10 predicted transmembrane regions; chimeric mutant partially functionally complements S. cerevisiae sec61 defects; Spider biofilm repressed
C4_00430W	MEP2	-1.09332	-2.77675	7.37143e-14	2.4394e-86	Ammonium permease and regulator of nitrogen starvation-induced filamentation; 11 predicted transmembrane regions; in low nitrogen cytoplasmic C-terminus activates Ras/cAMP and MAPK signal transduction pathways to induce filamentation
C6_01110W	FAD2	-1.09154	-1.97099	1.41335e-08	2.80258e-26	Delta-12 fatty acid desaturase, involved in production of linoleic acid, which is a major component of membranes
CR_01990C	SPC98	-1.09011	-1.76067	3.80058e-09	2.0737e-22	Putative component of the microtubule-nucleating Tub4p (gamma-tubulin) complex; periodic mRNA expression, peak at cell-cycle S/G2 phase
C6_02760W	C6_02760W	-1.08782	-1.77895	0.000218443	6.16994e-10	Ortholog of C. dubliniensis CD36 : Cd36_63380 and Candida albicans WO-1 : CAWG_05071
C3_05960W	ASE1	-1.08697	-2.55451	0.000480112	3.49973e-18	Putative microtubule-associated protein; member of conserved Mcm1p regulon; periodic mRNA expression, peak at cell-cycle G2/M phase
C2_10480W	MDH1-3	-1.08543	-1.19053	1.52931e-05	1.49441e-06	Predicted malate dehydrogenase; farnesol regulated; protein present in exponential and stationary growth phase yeast; Hap43p-repressed gene
C4_01150W	ASK1	-1.08189	-2.26057	4.13026e-06	1.08368e-23	Essential subunit of the Dam1 (DASH) complex, which acts in chromosome segregation by coupling kinetochores to spindle microtubules
C2_09400C	ERG24	-1.0665	-1.54981	2.95192e-12	3.51306e-25	C-14 sterol reductase, has a role in ergosterol biosynthesis; mutation confers increased sensitivity to dyclonine; rat catheter and Spider biofilm repressed
C2_10570W	SGS1	-1.06474	-1.73245	0.0158383	2.99928e-05	RecQ-related DNA helicase; Bloom's syndrome-related gene; haploinsufficient for wild-type lifespan; upregulated in farnesol treated biofilm
C1_02370C	C1_02370C	-1.0647	-4.04519	0.000345579	2.84918e-48	Ortholog of C. dubliniensis CD36 : Cd36_02210, C. parapsilosis CDC317 : CPAR2_106350, C. auris B8441 : B9J08_000959 and Candida tenuis NRRL Y-1498 : CANTEDRAFT_116785
C4_04770C	MNN22	-1.05874	-1.44014	3.71317e-05	7.45463e-09	Alpha-1,2-mannosyltransferase; required for normal cell wall mannan; regulated by Tsa1, Tsa1B at 37 deg; repressed in core stress response; NO, Hog1 induced; confers sensitivity to cell wall perturbing agents; Spider biofilm repressed
CR_05840W	CR_05840W	-1.05197	-1.33901	2.41798e-07	2.03281e-11	Protein of unknown function; rat catheter biofilm repressed
C1_11860W	C1_11860W	-1.04802	-1.20512	3.92113e-17	1.11409e-22	Predicted essential RNA-binding G protein; ortholog an effector of mating response pathway in S. cerevisiae; mainly associated with nuclear envelope and ER; flow model and Spider biofilm repressed
C2_09630C	C2_09630C	-1.04758	-1.31464	0.00162884	4.76177e-05	Protein with similarity to trimeric LpxA-like enzymes; Hap43-repressed gene
CR_00180C	CHT1	-1.04733	-2.43161	0.0137944	5.11655e-10	Chitinase; putative N-terminal catalytic domain; has secretory signal sequence; lacks S/T region and N-glycosylation motifs of Chs2p and Chs3p; alkaline downregulated; expression not detected in yeast-form or hyphal cells
C6_00720C	COX15	-1.04484	-1.27328	7.0195e-06	2.26891e-08	Cytochrome oxidase assembly protein; transcript regulated by Nrg1 and Tup1; alkaline repressed; Hap43-repressed; early-stage flow model biofilm induced; Spider biofilm repressed
CR_06310W	CR_06310W	-1.04252	-1.42271	0.00173151	9.97576e-06	Has domain(s) with predicted N-acetyltransferase activity; highly induced during chlamydospore formation in both C. albicans and C. dubliniensis
C4_04170C	AXL2	-1.03878	-3.16294	1.61391e-11	4.91421e-98	Ortholog of S. cerevisiae Axl2; a plasma membrane protein involved in determination of budding pattern; O-glycosylated by Pmt4; mutant is viable
C1_07360W	C1_07360W	-1.03815	-2.25213	0.000642611	3.33581e-15	Ortholog(s) have beta-tubulin binding, kinetochore binding, microtubule binding activity and role in attachment of spindle microtubules to kinetochore, mitotic spindle assembly
C1_12970C	SEC2	-1.03804	-1.28405	3.19075e-08	3.13644e-12	Guanyl-nucleotide exchange factor for the small G-protein Sec4; delivery of post-Golgi secretory vesicles to sites of polarized growth; phosphorylation by Cdc28 needed for normal hyphal growth; Hap43-repressed; flow model biofilm induced
CR_02670C	CR_02670C	-1.03559	-1.84921	9.89934e-06	2.14313e-16	Ortholog of C. dubliniensis CD36 : Cd36_27680, C. parapsilosis CDC317 : CPAR2_801140, C. auris B8441 : B9J08_004087 and Candida tenuis NRRL Y-1498 : CANTEDRAFT_129982
C2_03010C	RNR21	-1.03027	-3.07876	0.00973017	1.73956e-17	Ribonucleoside-diphosphate reductase; regulated by tyrosol and cell density; ciclopirox olamine, fluconazole or flucytosine induced; regulated by Sef1, Sfu1, and Hap43
C7_01100C	C7_01100C	-1.02493	-1.63776	0.00291022	5.70926e-07	Predicted ORF overlapping the Major Repeat Sequence on chromosome 7; member of a family encoded by FGR6-related genes in the RB2 repeat sequence
C2_06700W	AMO2	-1.02054	-2.32728	0.0124928	5.69048e-10	Protein similar to A. niger predicted peroxisomal copper amino oxidase; mutation confers hypersensitivity to toxic ergosterol analog; F-12/CO2 early biofilm induced
C5_04780W	ASH2	-1.01973	-1.35866	5.24863e-07	7.97531e-12	Ortholog(s) have histone methyltransferase activity (H3-K4 specific) activity
C5_00190C	FAS1	-1.01964	-1.42043	1.06711e-12	3.84656e-24	Beta subunit of fatty-acid synthase; multifunctional enzyme; Hap43, fluconazole-induced; amphotericin B, caspofungin repressed; macrophage/pseudohyphal-induced; flow model and Spider biofilm repressed
C1_08580C	VCX1	-1.01804	-1.27633	0.000106399	6.09755e-07	Putative H+/Ca2+ antiporter; Spider biofilm repressed
C5_03950W	C5_03950W	-1.01724	-3.15138	8.14831e-05	4.26214e-38	Similar to Rab GTPase activators; Hap43p-induced gene
C6_00820W	SUN41	-1.01403	-2.47458	0.000937247	4.84228e-18	Cell wall glycosidase; role in biofilm formation and cell separation; possibly secreted; hypoxia, hyphal induced; caspofungin repressed; Efg1, Cph1 regulated; O-glycosylated, possible Kex2 substrate; 5'-UTR intron; Spider biofilm induced
C6_03990C	C6_03990C	-1.01082	-1.92774	0.0090249	1.00919e-07	Predicted ORF overlapping the Major Repeat Sequence on chromosome 6; member of a family encoded by FGR6-related genes in the RB2 repeat sequence; rat catheter biofilm repressed
C1_00800C	ERG2	-1.00953	-1.52187	2.08729e-07	8.0471e-16	C-8 sterol isomerase; enzyme of ergosterol biosynthesis; converts fecosterol to episterol; mutant is hypersensitive to multiple drugs; ketoconazole-induced; flow model and Spider biofilm repressed
C1_03710C	MSB1	-1.00517	-1.70665	0.000268816	9.39449e-11	Putative regulator of transcription; expression in S. cerevisiae flo8 and flo11 mutants suggests a role in regulation of adhesion factors
CR_07440W	ACE2	-1.00498	-1.41925	1.77661e-06	3.89485e-12	Transcription factor; similar to S. cerevisiae Ace2 and Swi5; regulates morphogenesis, cell separation, adherence, virulence in a mice; mutant is hyperfilamentous; rat catheter and Spider biofilm induced
C2_08380C	C2_08380C	-1.00381	-1.49225	2.57426e-05	9.63087e-11	Ortholog(s) have DNA polymerase binding, molecular adaptor activity, protein kinase activator activity
C4_04240C	C4_04240C	-0.999774	-2.2926	1.06089e-05	2.37435e-26	Ortholog of S. cerevisiae Skg6; localizes to the cell cortex, cell bud neck, cell bud tip, incipient cellular bud site, and is membrane-bound; Spider biofilm induced
C1_06320W	C1_06320W	-0.998182	-2.7864	0.000706997	4.99689e-24	Has domain(s) with predicted phosphatidylinositol binding activity and role in cell communication
C6_01150W	CDC20	-0.99551	-1.69396	0.00195055	2.74166e-08	Activator of anaphase-promoting complex/cyclosome; induced under Cdc5 depletion; member of conserved Mcm1 regulon; mRNA expression peaks at cell-cycle G2/M phase; mRNA binds She3 and is localized to buds of yeast cells and to hyphal tips

## Sheet: Supp. Data Fig 7B
B. TBHP vs H2O2, H2O2 only (298)
Gene_ID	Gene_Name	0.5mM_H2O2_15min	0.5mM_TBHP_15min	padj_0.5mM_H2O2_15min	padj_0.5mM_TBHP_15min	Description
C1_09040C	C1_09040C	-1.74474	-0.315071	8.77911e-13	0.276768	Putative protein-histidine N-methyltransferase; Spider biofilm induced
C3_01430W	C3_01430W	-1.40258	0.0687328	2.79514e-07	0.856678	Protein of unknown function; Spider biofilm induced
C2_01450C	C2_01450C	-1.07872	1.50514	0.0031556	8.25256e-06	Protein of unknown function; induced in azole-resistant strain that overexpresses MDR1; protein present in exponential and stationary growth phase yeast cultures; Spider biofilm induced
C6_00100C	HET1	-1.19722	-0.781114	4.99177e-07	0.00148086	Putative sphingolipid transfer protein; involved in localization of glucosylceramide which is important for virulence; Spider biofilm repressed
C1_08360C	OLE1	-1.08073	-0.943544	7.61893e-12	2.47624e-09	Fatty acid desaturase, essential protein involved in oleic acid synthesis; required for aerobic hyphal growth and chlamydospore formation; subject to hypoxic regulation; fluconazole-induced; caspofungin repressed; Hap43p-induced
C1_09710C	C1_09710C	-2.31239	-0.833064	1.97782e-21	0.00121329	Ortholog(s) have role in endonucleolytic cleavage in 5'-ETS of tricistronic rRNA transcript (SSU-rRNA, 5.8S rRNA and LSU-rRNA), more
C1_09510W	YTM1	-2.40365	-0.636583	2.39803e-15	0.0604493	Protein similar to S. cerevisiae Ytm1p, which is involved in biogenesis of the large ribosomal subunit; transposon mutation affects filamentous growth; protein level decreases in stationary phase cultures; Hap43p-induced gene
C2_08480W	RRP8	-1.37626	0.137474	1.90465e-06	0.714932	Ribosomal protein; Hap43-induced; F-12/CO2 early biofilm and rat catheter biofilm induced
C1_13830C	PDX1	-1.21477	-0.703504	4.07478e-11	0.000218286	Pyruvate dehydrogenase complex protein X; essential component of the mitochondrial pyruvate dehydrogenase complex; role in the respiratory pathway; protein present in exponential and stationary growth phase yeast; Spider biofilm repressed
C5_02590C	C5_02590C	-1.5462	-0.509768	6.51722e-08	0.108883	Putative mitochondrial membrane protein; ortholog of S. cerevisiae Sls1; coordinates expression of mitochondrially-encoded genes; Hap43-induced
C2_05160C	C2_05160C	-2.12506	-0.623864	2.2142e-16	0.0286381	Ortholog(s) have mRNA 3'-UTR binding, translation repressor activity, mRNA regulatory element binding activity and role in negative regulation of translation, ribosomal large subunit biogenesis
C7_02340C	C7_02340C	-1.12332	-0.169383	1.98142e-05	0.607013	Ortholog(s) have tRNA (guanine-N7-)-methyltransferase activity, role in tRNA (guanine-N7)-methylation and cytosol, nucleus, tRNA (m7G46) methyltransferase complex localization
CR_07030C	CR_07030C	-1.93006	-0.386083	3.78729e-12	0.232415	Putative 90S preribosome component; Hap43p-induced gene; possibly an essential gene, disruptants not obtained by UAU1 method
C6_00370C	NOP5	-1.5611	-0.228785	7.03609e-08	0.52745	Ortholog of S. cerevisiae Nop58; involved in pre-rRNA process; Tn mutation affects filamentous growth; macrophage/pseudohyphal-induced; physically interacts with TAP-tagged Nop1; Spider biofilm repressed
C1_11410C	C1_11410C	-1.7783	-0.770506	3.63512e-05	0.0892725	Predicted ORF from original SGTC Assembly 19 annotation, removed from the reduced ORF set by the SGTC; subsequently reinstated in Assembly 21 based on comparative genome analysis
C3_04370C	C3_04370C	-1.16996	-0.417188	3.66664e-08	0.0749122	Putative nucleolar preribosomal-associated protein; decreased transcription is observed upon benomyl treatment or in an azole-resistant strain that overexpresses MDR1; Spider biofilm induced
C4_03270W	RPF1	-1.11	-0.317815	1.18119e-07	0.182796	Putative nucleolar protein with a predicted role in the assembly and export of the large ribosomal subunit; essential for growth; rat catheter and Spider biofilm induced
C3_02180C	C3_02180C	-1.25557	-0.807114	2.70688e-06	0.00360028	Deoxyhypusine synthase; catalyzes formation of deoxyhypusine, the first step in hypusine biosynthesis; Spider biofilm repressed
C1_13680C	GCV3	-1.23871	-0.486821	2.4638e-06	0.0934812	Glycine decarboxylase, subunit H; protein level decrease in stationary phase cultures
C4_03830W	C4_03830W	-1.44676	-0.120372	8.90838e-07	0.757148	Predicted tRNA (guanine) methyltransferase activity; Spider biofilm induced
C1_08870C	JIP5	-1.73625	-0.45427	4.22199e-14	0.0787694	Ortholog of S. cerevisiae Jip5; predicted role in biogenesis of the large ribosomal subunit; repressed in core stress response; Hap43-induced gene
C3_06380W	NSA2	-2.3526	-0.235135	3.44538e-12	0.58601	Putative protein constituent of 66S pre-ribosomal particles; Hap43-induced; repressed by prostaglandins
CR_03370C	KTI12	-1.40407	-0.299047	2.75865e-05	0.456104	Protein similar to S. cerevisiae Kti12p, which associates with Elongator complex; has a role in resistance to killer toxin; predicted Kex2p substrate; Hap43p-induced gene
C3_00370C	BUD21	-1.26463	0.0259613	1.59299e-07	0.94141	Small-subunit processome component; repressed by prostaglandins
CR_01950W	CR_01950W	-1.10134	-0.360483	6.71849e-05	0.252458	Ortholog(s) have RNA polymerase I activity and role in nucleolar large rRNA transcription by RNA polymerase I, transcription by RNA polymerase I, transcription initiation from RNA polymerase I promoter
C3_04230W	C3_04230W	-1.23911	-0.313541	7.48414e-07	0.279758	Ortholog(s) have RNA-dependent ATPase activity, role in generation of catalytic spliceosome for first transesterification step, snoRNA splicing and U2-type catalytic step 1 spliceosome localization
C3_07440W	TPI1	-1.45329	-0.887123	7.25404e-06	0.0087674	Triose-phosphate isomerase; antigenic in mouse/human; mutation affects filamentation; macrophage-repressed; protein in exponential and stationary growth phase yeast; possibly essential; flow model biofilm induced; Spider biofilm repressed
C1_04130W	ERB1	-2.13084	-0.940119	1.60741e-23	2.17075e-05	Protein with a predicted role in ribosomal large subunit biogenesis; mutation confers hypersensitivity to 5-fluorocytosine (5-FC), 5-fluorouracil (5-FU), and tubercidin (7-deazaadenosine); hyphal, macrophage repressed
C4_00990W	C4_00990W	-1.20166	-0.833461	0.000197535	0.0123629	NRAMP metal ion transporter domain-containing protein; induced by nitric oxide independent of Yhb1; flow model biofilm induced; rat catheter biofilm repressed
C2_00410C	C2_00410C	-1.81865	-0.348777	3.39385e-17	0.1623	Ortholog of S. cerevisiae Ecm16, an essential DEAH-box ATP-dependent RNA helicase specific to the U3 snoRNP required for 18S rRNA synthesis; Hap43-induced; Spider biofilm induced
C1_03060C	TSR2	-1.0128	0.221867	0.00169735	0.568194	Protein with a predicted role in pre-rRNA processing; repressed by prostaglandins
C1_02190W	ABP140	-1.4669	-0.704731	7.81472e-08	0.0149344	Ortholog of S. cerevisiae actin-binding protein Abp140; Hap43-induced; F-12/CO2 early biofilm induced
CR_08500W	CR_08500W	-1.35364	0.080207	2.4994e-10	0.783148	Ortholog(s) have unfolded protein binding activity and role in protein import into nucleus, ribosomal large subunit biogenesis
C2_06940C	ARE2	-1.24866	-0.432294	0.000916438	0.3162	Acyl CoA:sterol acyltransferase; uses cholesterol and oleoyl-CoA substrates; protoberberine derivative drug inhibits enzyme activity; ketoconazole-induced; Hap43-repressed; flow model biofilm induced; Spider biofilm induced
C4_04910C	SPC34	-1.16085	-0.789811	3.05187e-06	0.00184605	Subunit of the Dam1 (DASH) complex, which acts in chromosome segregation by coupling kinetochores to spindle microtubules
CR_10410C	CR_10410C	-1.3021	0.0205837	1.88019e-10	0.946016	Putative nucleolar protein with a predicted role in pre-18S rRNA processing; Plc1p-regulated; Spider biofilm induced
C6_02330W	C6_02330W	-1.01851	-0.593516	0.000718979	0.0631036	Described as a Gag-related protein; hyphal induced; downregulation correlates with clinical development of fluconazole resistance; repressed by nitric oxide, 17-beta-estradiol, ethynyl estradiol
C2_00070C	MPP10	-1.66695	-0.503416	3.79719e-11	0.0736693	Putative SSU processome and 90S preribosome component; repressed in core stress response; repressed by prostaglandins
C1_05060W	REI1	-1.06159	0.756806	0.00269831	0.0381298	Putative cytoplasmic pre-60S factor; Hap43-induced; repressed by prostaglandins
C1_10950C	C1_10950C	-1.26759	-0.437956	5.63526e-06	0.161442	Putative serine/threonine-protein kinase; possibly an essential gene, disruptants not obtained by UAU1 method
C2_07960C	NSA1	-1.66174	-0.217439	8.53491e-10	0.519253	Putative 66S pre-ribosomal particles conmponent; Hap43-induced; repressed by prostaglandins
C5_03810C	C5_03810C	-1.12021	0.0391077	0.00134158	0.935472	Ortholog of C. dubliniensis CD36 : Cd36_53540, Debaryomyces hansenii CBS767 : DEHA2G07854g, Pichia stipitis Pignal : PICST_32162 and Candida tropicalis NEW ASSEMBLY : CTRG1_03193
C6_01890C	C6_01890C	-1.51123	-0.149598	1.09693e-07	0.687798	Putative DEAD-box helicase; Hap43-induced; Spider biofilm induced
C5_05050W	ADH1	-1.5314	-0.942065	0.000489414	0.0416453	Alcohol dehydrogenase; oxidizes ethanol to acetaldehyde; at yeast cell surface; immunogenic in humans/mice; complements S. cerevisiae adh1 adh2 adh3 mutant; fluconazole, farnesol-induced; flow model biofilm induced; Spider biofilm repressed
C7_00160C	C7_00160C	-2.00793	-0.540672	1.82858e-13	0.0763688	Ortholog(s) have role in ribosomal large subunit biogenesis and cytoplasm, nucleus localization
C2_02430W	UTP21	-1.62924	-0.504818	2.02775e-15	0.0248679	Putative U3 snoRNP protein; Hap43-induce; physically interacts with TAP-tagged Nop1; Spider biofilm induced
C3_07300W	NOP13	-1.92847	-0.420003	1.26652e-12	0.179546	Ortholog of S. cerevisiae Nop13; a nucleolar protein found in preribosomal complexes; Hap43-induced gene; rat catheter biofilm induced
CR_03650W	SGD1	-1.59611	-0.160038	3.71528e-14	0.553109	Predicted small ribosomal subunit biogenesis protein; repressed in core stress response; transcript increases in populations of cells exposed to fluconazole over multiple generations; Spider biofilm induced
C2_07300C	RPA12	-2.13379	-0.293493	3.3799e-07	0.571849	Putative DNA-directed RNA polymerase I; induced upon adherence to polystyrene
C1_12600C	CHR1	-1.1297	-0.148352	3.13951e-08	0.5644	Predicted DEAD-box ATP-dependent RNA helicase; functional homolog of S. cerevisiae Rok1; Hap43-induced; Spider biofilm induced
C3_01000W	BMS1	-1.80452	-0.259954	7.38547e-13	0.401639	Putative GTPase; Hap43-induced gene; mutation confers resistance to 5-fluorocytosine (5-FC); flucytosine induced; repressed by prostaglandins; Spider biofilm induced
CR_09820C	CR_09820C	-1.03702	-0.730544	0.0398721	0.157449	Ortholog of Candida albicans WO-1 : CAWG_02247
C4_06720W	NOP1	-1.62645	-0.191638	4.11128e-16	0.444066	Nucleolar protein; flucytosine induced; Hap43-induced; Spider biofilm repressed
C3_00330W	UTP8	-1.8669	-0.593461	1.66681e-12	0.0419264	Essential nucleolar protein; involved in tRNA export from the nucleus and ribosomal small subunit biogenesis; physically interacts with TAP-tagged Nop1; Spider biofilm induced
C2_05830C	C2_05830C	-1.04366	0.267017	1.98165e-05	0.345758	Putative chaperone protein; role in the assembly of box H/ACA snoRNPs and thus for pre-rRNA processing; Spider biofilm induced
C3_07450C	C3_07450C	-1.0595	-0.477193	0.00334593	0.230162	Has domain(s) with predicted endodeoxyribonuclease activity, producing 5'-phosphomonoesters activity
C2_05270W	C2_05270W	-1.31824	-0.885034	2.11669e-06	0.00198741	Transportin or cytosolic karyopherin beta; Spider biofilm induced
C2_05840W	C2_05840W	-1.27836	-0.0574606	4.61491e-07	0.870125	Predicted diphthamide biosynthesis protein; Spider biofilm induced
C6_02770W	MRT4	-1.42908	-0.27786	6.15911e-09	0.347333	Putative mRNA turnover protein; Hap43-induced; mutation confers hypersensitivity to tubercidin (7-deazaadenosine); rat catheter biofilm induced
C2_07340W	NOC4	-1.53732	-0.1815	2.80054e-10	0.556381	Putative nucleolar protein; Hap43-induced; mutation confers resistance to 5-fluorocytosine (5-FC), 5-fluorouracil (5-FU), and tubercidin (7-deazaadenosine); Spider biofilm induced
C2_04700C	C2_04700C	-1.85017	-0.459724	8.12113e-09	0.209908	Putative ortholog of S. cerevisiae Utp30; a U3-containing 90S preribosome complex protein; Hap43-induced; Spider biofilm induced
C2_09720W	SUP35	-1.04623	-0.534549	6.3411e-17	3.78231e-05	Translation factor eRF3; shows prion-like aggregation in some, not all, studies; partially complements S. cerevisiae sup35 mutant translation defect; species barrier with S. cerevisiae Sup35p prion; gene not regulated by yeast-hyphal switch
C4_05330C	C4_05330C	-1.27634	-0.423618	1.13092e-07	0.11531	Putative protein with a predicted role in 60S ribosomal subunit biogenesis; Hap43p-induced gene; ortholog of S. cerevisiae MAK11
C6_02290C	C6_02290C	-1.29649	-0.79587	2.31218e-07	0.0021791	Putative flavodoxin; similar to S. cerevisiae Tyw1, an iron-sulfur protein required for synthesis of wybutosine modified tRNA; predicted Kex2p substrate; Spider biofilm induced
C3_00320W	RHR2	-3.26744	-1.83901	0.00035823	0.0591096	Glycerol 3-phosphatase; roles in osmotic tolerance, glycerol accumulation in response to salt; Spider/flow model biofilm induced; regulated by macrophage, stress, yeast-hyphal switch, pheromone, Gcn4, Hog1, Nrg1, Tup1
C7_04190C	UTP18	-1.75151	-0.458833	7.8562e-22	0.0222483	Putative U3 snoRNA-associated protein; Hap43-induced; repressed in core stress response; physically interacts with TAP-tagged Nop1
C6_01040C	C6_01040C	-1.80343	-0.242701	2.75174e-13	0.421664	DEAH-box ATP-dependent RNA helicase, required for 18S rRNA synthesis; rat catheter biofilm induced
C1_09720W	URA1	-1.38656	-0.882574	0.00146453	0.0539969	Dihydroorotate dehydrogenase; de novo pyrimidine biosynthesis; regulated by yeast-hypha switch, Nrg1/Mig1/Tup1; flow model biofilm induced; rat catheter and Spider biofilm repressed
C3_02020W	C3_02020W	-2.07672	-0.428727	2.90111e-32	0.0274515	Ortholog(s) have rRNA primary transcript binding activity
CR_05350W	CR_05350W	-1.06538	-0.631058	0.00172198	0.0728752	H/ACA box small nucleolar RNA (snoRNA)
C2_06850W	C2_06850W	-1.36374	-0.0318089	1.58788e-06	0.937971	Ortholog of Slx9 required for pre-rRNA processing; associated with 90S pre-ribosome and 43S small ribosomal subunit precursor, interacts with U3 snoRNA in S. cerevisiae; gene has intron; Spider biofilm induced
C5_03250W	RMS1	-1.42789	-0.338911	1.13958e-12	0.137656	Putative lysine methyltransferase; Hap43-induced; protein induced during mating; possibly essential, disruptants not obtained by UAU1 method; rat catheter and Spider biofilm induced
C7_03210W	C7_03210W	-1.94766	-0.864444	1.27749e-14	0.00102896	Ortholog of C. dubliniensis CD36 : Cd36_72870, C. parapsilosis CDC317 : CPAR2_704140, Candida tropicalis MYA-3404 : CTRG_05209 and Candida albicans WO-1 : CAWG_05654
CR_02720C	RPC31	-1.47978	-0.44521	1.2792e-13	0.0435524	Putative RNA polymerase III subunit C31; repressed by nitric oxide; induced during infection of murine kidney, compared to growth in vitro; has murine homolog
C1_04390C	NOP4	-1.6186	-0.329554	2.73066e-13	0.202477	Putative nucleolar protein; Hap43-induced; mutation confers hypersensitivity to 5-fluorocytosine (5-FC), 5-fluorouracil (5-FU), and tubercidin (7-deazaadenosine); represses in core stress response
C5_03640W	C5_03640W	-1.09376	-0.155625	9.38176e-07	0.577485	Has domain(s) with predicted diphthine synthase activity, methyltransferase activity and role in metabolic process, peptidyl-diphthamide biosynthetic process from peptidyl-histidine
C3_04510W	C3_04510W	-1.10485	-0.0949087	0.00018692	0.810272	Protein of unknown function; Hap43-induced; F-12/CO2 early biofilm induced
C1_13480W	HSP70	-1.37542	-0.407069	0.000145202	0.333879	Putative hsp70 chaperone; role in entry into host cells; heat-shock, amphotericin B, cadmium, ketoconazole-induced; surface localized in yeast and hyphae; antigenic in host; farnesol-downregulated in biofilm; Spider biofilm induced
C2_06000W	LAS1	-1.136	-0.368479	8.54358e-06	0.199577	Putative bud formation and morphogenesis protein; mutation confers hypersensitivity to 5-fluorocytosine (5-FC), 5-fluorouracil (5-FU); macrophage-induced; Spider biofilm induced
CR_04240C	CR_04240C	-1.67937	-0.404339	2.99025e-10	0.189151	Ortholog of S. cerevisiae Kre33; essential; S. cerevisiae ortholog is essential and is required for biogenesis of the small ribosomal subunit
C3_01560W	C3_01560W	-1.69436	-0.421484	7.1826e-15	0.0865879	Ortholog of S. cerevisiae Prp43, an RNA helicase in the DEAH-box family that functions in both RNA polymerase I and polymerase II transcript metabolism; Hap43-induced gene
C1_01030W	HMT1	-1.83845	-0.831498	2.33184e-13	0.0016701	Major type I protein arginine methyltransferase (PRMT); involved in asymmetric dimethylation of arginine residues; involved in nuclear export of Npl3p; Spider biofilm repressed
CR_07150W	GLK1	-1.74282	-0.839782	1.90535e-05	0.0561507	Putative glucokinase; transcript regulated upon yeast-hyphal switch; Efg1 regulated; fluconazole-induced; induced in core stress response; colony morphology-related gene regulation by Ssn6; GlcNAc-induced protein
CR_03840C	CR_03840C	-1.46672	-0.258879	7.41009e-07	0.460435	Ortholog of C. dubliniensis CD36 : Cd36_29080, C. parapsilosis CDC317 : CPAR2_202490, Candida tenuis NRRL Y-1498 : CANTEDRAFT_112323 and Debaryomyces hansenii CBS767 : DEHA2F19184g
C3_07750W	UTP9	-1.20332	0.0154957	7.88655e-09	0.961587	Small-subunit processome protein; Ssr1-induced; repressed by prostaglandins; physically interacts with TAP-tagged Nop1
C7_02880C	LIP9	-1.3694	1.02044	0.0390627	0.107445	Secreted lipase, member of a lipase gene family whose members are expressed differentially in response to carbon source and during infection; may have a role in nutrition and/or in creating an acidic microenvironment
CR_10690W	POP3	-1.48834	-0.215724	0.00146453	0.7122	Putative RNase MRP and nuclear RNase P component; decreased repressed by prostaglandins; Spider biofilm induced
C6_03210C	C6_03210C	-1.77859	-0.517922	7.77286e-09	0.131839	RNA polymerase III subunit; Spider biofilm induced
CR_02030C	CR_02030C	-1.18531	-0.11249	1.61756e-11	0.616219	S. pombe ortholog SPAC2C4.06c is a predicted tRNA (cytosine-5-)-methyltransferase; Spider biofilm induced
C3_03650W	HBR3	-1.55069	-0.039731	6.8266e-13	0.896745	Essential protein; regulated by hemoglobin; S. cerevisiae ortholog is essential; Hap43p-induced gene
C4_05010W	C4_05010W	-1.6302	-0.354274	7.39692e-12	0.198129	Protein with a predicted role in ribosome biogenesis; mutation confers hypersensitivity to 5-fluorocytosine (5-FC), 5-fluorouracil (5-FU); repressed in core stress response; repressed by prostaglandins; Hap43-induced
CR_06210C	CR_06210C	-1.66352	-0.498009	0.000609317	0.371461	C/D box small nucleolar RNA (snoRNA)
CR_05620C	MTG2	-1.1471	0.216036	6.54148e-13	0.238498	Putative Obg family GTPase member; peripheral protein of the mitochondrial inner membrane; associates with the large ribosomal subunit; required for mitochondrial translation; rat catheter biofilm repressed
C6_02360W	NIP7	-1.68056	0.284964	5.65516e-11	0.352133	Putative nucleolar protein with role in ribosomal assembly; hyphal-induced; Hap43-induced; Spider biofilm induced
C1_13670W	OSM2	-1.22458	0.026116	0.0128946	0.970867	Putative mitochondrial fumarate reductase; regulated by Ssn6p, Gcn2p, and Gcn4p; Hog1p-downregulated; stationary phase enriched protein; Hap43p-repressed gene
C1_09500W	C1_09500W	-1.88613	-0.747642	0.0312409	0.405545	Ortholog of C. dubliniensis CD36 : Cd36_08960, C. parapsilosis CDC317 : CPAR2_301680, Candida tenuis NRRL Y-1498 : cten_CGOB_00021 and Debaryomyces hansenii CBS767 : DEHA2F11088g
CR_02420W	CR_02420W	-1.05745	-0.181765	4.9417e-05	0.571357	Ortholog(s) have small ribosomal subunit rRNA binding activity
C6_00380C	C6_00380C	-1.24001	-0.398558	5.53675e-05	0.255096	Protein of unknown function; Spider biofilm induced
C3_05160C	C3_05160C	-1.63335	-0.502544	3.2977e-13	0.0427659	Ortholog(s) have role in assembly of large subunit precursor of preribosome, maturation of 5.8S rRNA from tricistronic rRNA transcript (SSU-rRNA, 5.8S rRNA and LSU-rRNA), more
C1_05540C	C1_05540C	-1.17294	-0.866544	0.00121312	0.0202541	Protein similar to GTPase regulators; induced in low iron; transcript activated by Mnl1 under weak acid stress; Hap43-, Sfu1- and Sef1-regulated; flow model biofilm induced, Spider biofilm induced
C1_13360C	RMP1	-1.36575	-0.689181	2.86915e-10	0.00198204	Ortholog of Rmp1; subunit of RNase MRP subunit that processes pre-rRNA and has a role in cell cycle-regulated degradation of daughter cell-specific mRNAs; rat catheter and Spider biofilm induced
CR_08100C	RIO2	-1.14652	-0.304396	1.11578e-05	0.320198	Putative serine kinase with a predicted role in the processing of the 20S pre-rRNA into mature 18S rRNA; null mutants are hypersensitive to caspofungin
C6_04530C	C6_04530C	-1.0146	0.0596833	5.05061e-05	0.86274	Ortholog(s) have role in endocytic recycling and cytoplasm, endosome localization
C1_11000C	C1_11000C	-1.63435	-0.34635	6.51288e-07	0.376377	Protein with a role in nucleolar integrity and processing of pre-rRNA; mutation confers hypersensitivity to 5-fluorocytosine (5-FC), 5-fluorouracil (5-FU), and tubercidin (7-deazaadenosine); Hap43-induced; Spider biofilm induced
C1_05640C	FAL1	-1.50082	-0.236482	7.86759e-11	0.401469	eIF4A subfamily of DEAD-box ATP-dependent RNA helicases; predicted nucleolar protein required for maturation of 18S rRNA; Spider biofilm induced
C4_02870C	ZUO1	-1.03265	-0.556438	2.52567e-08	0.00423564	Ortholog of S. cerevisiae Zuo1; a cytosolic ribosome-associated chaperone; likely to be essential for growth, based on an insertional mutagenesis strategy; Spider biofilm repressed
C1_03790C	C1_03790C	-1.93981	-0.138612	1.43386e-10	0.731697	Putative peptidyl-prolyl cis-trans isomerase
C4_02410C	AHP1	-1.77266	-0.739324	1.05673e-09	0.0184159	Alkyl hydroperoxide reductase; immunogenic; fluconazole-induced; amphotericin B, caspofungin, alkaline repressed; core stress response induced; Ssk1/Nrg1/Tup1/Ssn6/Hog1 regulated; flow model biofilm induced; rat catheter biofilm repressed
C1_10930C	UBA4	-1.33892	-0.734093	0.0018263	0.110041	Putative ubiquitin activating protein; Hap43-repressed; induced by prostaglandins; clade-associated gene expression
C1_10970W	C1_10970W	-1.93104	-0.523715	5.53178e-18	0.0337948	Putative nucleolar protein with a predicted role in pre-rRNA processing; Hap43-induced gene; repressed in core stress response
C2_05230C	RPF2	-1.90034	-0.714161	7.65641e-18	0.00228863	Putative pre-rRNA processing protein; Hap43p-induced gene; mutation confers hypersensitivity to 5-fluorocytosine (5-FC), 5-fluorouracil (5-FU), and tubercidin (7-deazaadenosine)
C4_04810C	C4_04810C	-1.03754	-0.480543	3.36422e-06	0.0458822	Ortholog(s) have tRNA (guanine-N7-)-methyltransferase activity, role in tRNA (guanine-N7)-methylation and tRNA (m7G46) methyltransferase complex localization
CR_09950C	SIK1	-1.73182	-0.64967	3.72535e-10	0.0314143	Putative U3 snoRNP protein; Hap43p-induced gene; physically interacts with TAP-tagged Nop1p
C2_05700W	OSM1	-1.3515	-0.967388	0.00961283	0.0730161	Putative flavoprotein subunit of fumarate reductase; soluble protein in hyphae; caspofungin repressed; stationary phase enriched protein; flow model biofilm induced; Spider biofilm repressed
C2_04350C	SUV3	-1.33058	-0.656015	2.89564e-05	0.055091	RNA helicase; mitochondrial RNA catabolism; required for chlamydospore formation, embedded hyphal growth, wild-type respiratory growth, alkaline-induced morphogenesis and SD or Spider biofilm formation; rat catheter biofilm induced
C2_10650W	C2_10650W	-1.11464	-0.958048	0.00183124	0.00761085	Protein of unknown function; protein newly produced during adaptation to the serum
C1_08290C	DIP2	-2.0031	-0.455474	3.49508e-17	0.0912823	Putative small ribonucleoprotein complex; Tn mutation affects filamentous growth; physically interacts with TAP-tagged Nop1; heterozygous null mutant exhibits resistance to parnafungin; Hap43-induced gene; Spider biofilm induced
C4_00510C	RLP24	-1.33885	0.124029	5.08046e-07	0.721704	Putative ribosomal protein; Hap43-induced; essential gene; heterozygous mutation confers hypersensitivity to 5-fluorocytosine (5-FC), 5-fluorouracil (5-FU), and tubercidin (7-deazaadenosine); Spider biofilm induced
C7_03700C	ENP1	-2.09167	-0.528518	2.10377e-16	0.0625161	Protein required for pre-rRNA processing and 40S ribosomal subunit synthesis; associated with U3 and U14 snoRNAs; transposon mutation affects filamentous growth; repressed by prostaglandins; Spider biofilm induced
C5_02650C	IFH1	-1.12627	-0.73758	1.22188e-14	6.52154e-07	Transcription factor; forms a heterodimer with Fhl11 that is tethered to promoters by Tbf1; positively regulates rRNA and ribosomal protein gene transcription; Spider biofilm induced
C4_05380C	C4_05380C	-1.0323	-0.734303	0.00070862	0.0197165	Ortholog(s) have role in protein targeting to ER, signal peptide processing and signal peptidase complex localization
C2_00030W	RRN3	-1.15536	0.120763	0.000108588	0.754411	Protein with a predicted role in recruitment of RNA polymerase I to rDNA; caspofungin induced; flucytosine repressed; repressed in core stress response; repressed by prostaglandins
C1_09330W	C1_09330W	-2.3968	-0.641094	3.27683e-16	0.0446048	Putative ribosome-associated protein; ortholog of S. cerevisiae Tma16; Hap43-induced gene; Spider biofilm induced
C4_07150W	C4_07150W	-1.46223	0.305758	0.00192368	0.583857	bZIP transcription factor; possibly transcriptionally regulated upon hyphal formation; Hap43; F-12/CO2 early biofilm induced; Spider biofilm induced
C2_01020W	HGT6	-1.10664	-0.334673	4.4327e-06	0.225936	Putative high-affinity MFS glucose transporter; 20 family members; induced in core stress response; fluconazole, oralpharyngeal candidasis induced; flow model biofilm induced; Spider biofilm induced
C5_01060C	BUD23	-1.75194	-0.590846	2.26412e-08	0.0866594	Putative methyltransferase; Hap43-induced; repressed by prostaglandins
CR_05860W	CR_05860W	-1.04493	0.200232	0.00464633	0.659037	Protein of unknown function; possibly transcriptionally regulated upon hyphal formation
C2_06020W	CNT	-1.69663	-0.162846	2.22393e-16	0.536731	CNT family H(+)/nucleoside symporter; transports adenosine, uridine, inosine, guanosine, tubercidin; variant alleles for high/low-affinity isoforms; S or G at residue 328 affects specificity; Spider, flow model biofilm induced
C1_07160C	C1_07160C	-1.15676	0.257786	0.00138045	0.553768	Protein conserved among the CTG-clade; 2 adjacent upstream SRE-1 elements; highly up-regulated in cecum-grown cells in a Cph2-dependent manner; Hap43-repressed; rat catheter, Spider and flow model biofilm induced
C4_00450C	PGA10	-1.18396	-0.518522	0.0296602	0.390576	GPI anchored membrane protein; utilization of hemin and hemoglobin for Fe in host; Rim101 at ph8/hypoxia/ketoconazole/ciclopirox/hypha-induced; required for RPMI biofilm formation, Bcr1-induced in a/a biofilm; rat catheter biofilm repressed
C6_00760W	C6_00760W	-1.5894	-0.897467	1.04973e-07	0.00404433	Ortholog(s) have adenyl-nucleotide exchange factor activity, role in cytoplasm protein quality control by the ubiquitin-proteasome system and cytosol localization
C1_07890C	ADE5,7	-1.51439	-0.613714	3.2456e-11	0.0125297	Phosphoribosylamine-glycine ligase and phosphoribosylformylglycinamidine cyclo-ligase; interacts with Vps34p; required for hyphal growth and virulence; flucytosine induced; not induced in GCN response, in contrast to S. cerevisiae ortholog
C7_00680W	C7_00680W	-1.01949	-0.394903	2.01896e-06	0.088292	Maf-like protein; rat catheter biofilm induced
C1_07230W	PHO15	-1.03849	-0.0839537	0.000767745	0.840131	HAD-family 2-phosphoglycolate phosphatase, likely involved in a metabolic repair system, not in protein dephosphorylation; involved in regulation of white-opaque switch; hyphal repressed; induced in core stress response
C2_08670C	UTP15	-1.15686	-0.543374	1.0657e-14	0.000509534	Small subunit (SSU) processome component; mutation confers resistance to 5-fluorocytosine (5-FC); physically interacts with TAP-tagged Nop1p
C7_01200C	DBP7	-1.84115	-0.452638	4.73634e-16	0.0765447	Putative ATP-dependent DEAD-box RNA helicase; Hap43-induced; rat catheter biofilm induced
C4_02830C	HCA4	-1.66642	-0.441234	4.51026e-15	0.0636209	Putative role in regulation of cell wall biogenesis; Hap43p-induced gene; possibly an essential gene, disruptants not obtained by UAU1 method; flow model and rat catheter biofilm induced
C2_00140W	NDT80	-1.16049	-0.898491	8.27423e-06	0.000683333	Ortholog of Ndt80; meiosis-specific transcription factor; activator of CDR1 induction by antifungal drugs; required for wild-type drug resistance and for Spider biofilm formation; transcript induced by antifungal drug treatment
C5_05440C	C5_05440C	-1.12646	-0.481529	1.79523e-06	0.0611914	Protein with a predicted pleckstrin homology domain; induced by alpha pheromone in SpiderM medium
C3_06030W	NOG1	-2.21661	-0.704461	4.55092e-13	0.0371702	Putative GTPase; mutation confers hypersensitivity to 5-fluorocytosine (5-FC), 5-fluorouracil (5-FU), and tubercidin (7-deazaadenosine); repressed by prostaglandins; Hap43-induced
C3_04900W	NOP14	-2.0087	-0.529052	1.6881e-21	0.0221936	Putative nucleolar protein; Hap43-induced; mutation confers resistance to 5-fluorocytosine (5-FC), 5-fluorouracil (5-FU), and tubercidin (7-deazaadenosine); heterozygous mutant is resistant to parnafungin; Spider biofilm induced
C7_01640W	LAT1	-1.0405	-0.353612	4.84366e-06	0.167585	Putative dihydrolipoamide acetyltransferase component (E2) of pyruvate dehydrogenase complex; sumoylation target; Spider biofilm repressed
C3_07600W	C3_07600W	-1.24865	-0.364525	0.000239856	0.355978	Ortholog of S. cerevisiae : YCR016W, C. glabrata CBS138 : CAGL0L07832g, C. dubliniensis CD36 : Cd36_87480, C. parapsilosis CDC317 : CPAR2_808240 and C. auris B8441 : B9J08_001753
C4_01240C	C4_01240C	-1.32018	-0.875622	0.00026492	0.0198289	Protein of unknown function; Spider biofilm induced
CR_10650W	LTV1	-1.91332	-0.551094	2.22959e-08	0.154974	Putative GSE complex component; repressed by prostaglandins
C1_04710C	C1_04710C	-1.24863	-0.33693	1.05004e-09	0.143979	Protein similar to S. cerevisiae Rsa3 predicted nucleolar protein involved in maturation of pre-60S ribosomal particles; rat catheter and Spider biofilm induced
CR_06150C	ADE13	-1.80596	-0.527492	2.96881e-12	0.0684032	Adenylosuccinate lyase; enzyme of adenine biosynthesis; soluble protein in hyphae; not induced during GCN response, in contrast to the S. cerevisiae ortholog; repressed by nitric oxide
C1_10030W	DBP3	-2.11182	-0.586736	1.35571e-16	0.0381298	Putative ATP-dependent DEAD-box RNA helicase; Hap43-induced; repressed by prostaglandins; Spider biofilm induced
C2_04200W	TBF1	-1.36534	-0.686374	6.68631e-13	0.00051825	Essential transcription factor; induces ribosomal protein genes and the rDNA locus; acts with Cbf1 at subset of promoters; recruits Fhl1 and Ifh1 to promoters; role is analogous to that of S. cerevisiae Rap1; Spider biofilm induced
C5_01560C	C5_01560C	-1.09823	-0.724302	6.50351e-10	6.62203e-05	Putative glutaredoxin; induced by nitric oxide; Spider biofilm induced
C1_12440W	C1_12440W	-1.30695	-0.7663	2.80943e-06	0.00825112	Putative RNA exonuclease; induced in a ssr1 null mutant
C6_03850C	IHD1	-1.46301	-0.602022	0.0252708	0.402333	GPI-anchored protein; alkaline, hypha-induced; regulated by Nrg1, Rfg1, Tup1 and Tsa1, Tsa1B in minimal media at 37; oralpharyngeal candidasis induced ; Spider biofilm induced; regulated in Spider biofilms by Tec1, Efg1, Ndt80, Rob1, Brg1
C6_01720C	SUR7	-1.09187	-0.158731	8.40552e-08	0.533649	Protein required for normal cell wall, plasma membrane, cytoskeletal organization, endocytosis; localizes to eisosome subdomains of plasma membrane; four transmembrane motifs; mutant shows ectopic, chitin-rich cell wall; fluconazole-induced
C1_10620W	C1_10620W	-1.10478	-0.546652	3.0723e-07	0.0176125	Ortholog(s) have pseudouridine synthase activity
C6_03200W	C6_03200W	-1.19996	-0.471472	1.35571e-16	0.00202734	Ortholog of C. dubliniensis CD36 : Cd36_63860, C. parapsilosis CDC317 : CPAR2_601140, C. auris B8441 : B9J08_000407 and Candida tenuis NRRL Y-1498 : CANTEDRAFT_92714
C7_01030C	C7_01030C	-2.13639	-0.892084	3.73568e-12	0.00656666	Ortholog(s) have role in maturation of SSU-rRNA from tricistronic rRNA transcript (SSU-rRNA, 5.8S rRNA, LSU-rRNA) and nucleus, preribosome, small subunit precursor localization
CR_01410C	CR_01410C	-1.59365	-0.217429	8.5234e-10	0.499143	Putative protein of unknown function; Hap43-induced; required for normal biofilm growth; F-12/CO2 early biofilm induced
CR_02710W	RRP9	-1.61688	-0.505457	2.74243e-14	0.0302433	Ribosomal protein; mutation confers resistance to 5-fluorocytosine (5-FC), 5-fluorouracil (5-FU), and tubercidin (7-deazaadenosine); physically interacts with TAP-tagged Nop1; Hap43-induced; Spider biofilm induced
C4_05650W	C4_05650W	-1.19244	-0.200083	2.07523e-07	0.478802	Ortholog(s) have role in maturation of SSU-rRNA from tricistronic rRNA transcript (SSU-rRNA, 5.8S rRNA, LSU-rRNA) and nucleolus localization
C6_02350C	C6_02350C	-1.55635	-0.556184	1.31537e-11	0.0262061	Putative pseudouridine synthase; predicted role in snRNA pseudouridine synthesis, tRNA pseudouridine synthesis; Spider biofilm induced
C4_04720W	C4_04720W	-1.38365	-0.990763	0.00409037	0.0466926	Ortholog(s) have methylenetetrahydrofolate dehydrogenase (NAD+) activity, role in folic acid-containing compound biosynthetic process, one-carbon metabolic process, purine nucleobase biosynthetic process and cytosol localization
C2_09660W	C2_09660W	-1.54112	-0.077392	1.97306e-07	0.852398	Putative 66S pre-ribosomal particle component; Hap43-induced; F-12/CO2 early biofilm induced
C3_06010W	CAM1	-1.07038	-0.894081	3.76575e-13	1.51282e-09	Putative translation elongation factor eEF1 gamma; protein level decreased in stationary phase cultures; Spider biofilm repressed
CR_05630W	DBP8	-1.89201	-0.345082	5.74546e-14	0.244298	Protein similar to S. cerevisiae Dbp8p, an ATP-dependent helicase involved in rRNA processing; oxidative stress-repressed via Cap1p; flucytosine repressed; likely to be essential for growth, based on insertional mutagenesis
C1_07960W	C1_07960W	-1.69659	-0.344568	4.459e-09	0.306164	Predicted nuclear exosome-associated nucleic acid binding protein; rat catheter and Spider biofilm induced
C1_04120C	C1_04120C	-1.08162	-0.16509	2.7145e-05	0.607208	Putative U2 snRNP protein; Hap43p-induced gene; mutation confers hypersensitivity to 5-fluorocytosine (5-FC), 5-fluorouracil (5-FU), and tubercidin (7-deazaadenosine)
CR_09830W	CR_09830W	-1.18478	0.865587	3.3214e-05	0.00297626	Transporter; similar to the Sit1 siderophore transporter; induced by nitric oxide independent of Yhb1; repressed during chlamydospore formation in C. albicans and C. dubliniensis; rat catheter biofilm repressed
CR_05520W	NOC2	-1.85032	-0.406021	4.47557e-11	0.215053	Putative nucleolar complex protein; Hap43-induced; transposon mutation affects filamentous growth; mutation confers hypersensitivity to 5-fluorouracil (5-FU), tubercidin (7-deazaadenosine); repressed in core stress response
C6_04330W	NOP8	-1.59714	-0.348291	9.7526e-08	0.32763	Ortholog of S. cereviiae Nop8; has a role in ribosomal large subunit biogenesis; rat catheter and Spider biofilm induced
CR_08490W	TSR1	-1.45047	-0.434202	8.92129e-11	0.0831551	Component of 20S pre-rRNA processing unit; repressed by prostaglandins
C3_06160C	C3_06160C	-2.22382	-0.25687	4.50733e-10	0.569928	Predicted ORF identical to NSA2
C1_12680W	C1_12680W	-1.4591	-0.527543	4.80308e-16	0.00625086	Ortholog(s) have unfolded protein binding activity, role in ribosome biogenesis and nucleolus localization
C2_08180C	C2_08180C	-1.59247	-0.602458	2.01258e-06	0.104198	Ortholog(s) have role in ribosomal large subunit biogenesis, ribosomal small subunit biogenesis and nucleolus localization
C2_05090W	MAK5	-1.32394	0.0664304	1.73351e-06	0.863357	Putative nucleolar DEAD-box RNA helicase; oxidative stress-repressed via Cap1; repressed by prostaglandins
C1_12310C	CSI2	-1.7754	-0.446236	7.52767e-12	0.130134	Putative 66S pre-ribosomal particle component; Hap43-induced; essential for growth; transposon mutation affects filamentous growth; Spider biofilm induced
CR_10750C	CR_10750C	-1.38948	-0.178804	1.34848e-07	0.588479	Ortholog of S. cerevisiae : YCR087C-A, C. glabrata CBS138 : CAGL0E00517g, C. dubliniensis CD36 : Cd36_35524, C. parapsilosis CDC317 : CPAR2_200040 and C. auris B8441 : B9J08_001263
C1_06760C	C1_06760C	-1.577	-0.131076	1.37011e-10	0.685862	Putative U2 snRNP component; mutation confers hypersensitivity to 5-fluorocytosine (5-FC), 5-fluorouracil (5-FU), and tubercidin (7-deazaadenosine); Hap43-induced, Spider biofilm induced
C4_04100C	ECM1	-2.07928	-0.532838	8.48234e-12	0.120347	Putative pre-ribosomal factor; decreased mRNA abundance observed in cyr1 homozygous mutant hyphae; induced by heavy metal (cadmium) stress; Hog1p regulated
C1_00990C	NMA111	-1.41828	-0.503237	8.82479e-11	0.0357426	Putative serine protease and general molecular chaperone; macrophage-induced gene; repressed in core stress response; merged with orf19.3288.1 in Assembly 21
C5_01600C	SPB4	-1.77685	-0.411777	1.60837e-15	0.0990325	Putative ATP-dependent RNA helicase; flucytosine repressed; Spider biofilm induced
C1_00210C	C1_00210C	-1.70777	-0.793979	1.20378e-15	0.000388708	Ortholog(s) have unfolded protein binding activity, role in protein folding, protein localization to cell surface and integral component of endoplasmic reticulum membrane localization
C3_06760W	C3_06760W	-1.42578	0.172496	3.62911e-05	0.696661	Ortholog(s) have role in rRNA processing and preribosome, large subunit precursor localization
C4_06580W	CBF1	-1.25342	-1.12035	0.0390973	0.0658902	Transcription factor; binds ribosomal protein gene promoters and rDNA locus with Tbf1; regulates sulfur starvation-response, respiratory, glycolytic genes; does not bind to centromeres as does S. cerevisiae Cbf1; Spider biofilm repressed
C3_05610W	MNN14	-2.70171	-0.867223	1.46208e-24	0.00198741	Predicted alpha-1,3-mannosyltransferase activity with a role in protein glycosylation; Hap43-repressed; Spider biofilm induced
C3_00200C	ETR1	-1.00678	-0.567596	1.15835e-08	0.00203768	Putative 2-enoyl thioester reductase; protein present in exponential and stationary growth phase yeast cultures; rat catheter biofilm repressed
C4_01800W	C4_01800W	-1.06578	-0.818071	0.0229881	0.0884546	Protein with a dienelactone hydrolase domain; Hap43-repressed gene
C1_13070C	FAD3	-2.0174	-0.583756	3.43262e-06	0.243405	Omega-3 fatty acid desaturase; production of alpha-linolenic acid, a major component of membranes; caspofungin induced; Plc1-regulated; colony morphology-related gene regulation by Ssn6; Spider biofilm induced, flow model biofilm repressed
C1_08060W	OFR1	-1.39984	-0.673971	0.000262469	0.104964	Protein involved in regulation of white-opaque switching; Hap43-repressed gene; rat catheter biofilm repressed
CR_02530W	DBP2	-1.38328	-0.522997	8.74496e-07	0.093092	Putative DEAD-box family ATP-dependent RNA helicase; flucytosine induced; repressed in core stress response
C4_03720C	C4_03720C	-1.32484	-0.644118	4.56202e-11	0.0022264	Has domain(s) with predicted 2-oxoglutarate-dependent dioxygenase activity and role in oxidation-reduction process
C3_02040C	C3_02040C	-1.77615	-0.315723	5.05985e-08	0.422335	Ortholog of S. cerevisiae Loc1, a nuclear protein involved in asymmetric localization of ASH1 mRNA in S. cerevisiae; Hap43-induced gene; Spider biofilm induced
C4_01450W	PWP1	-1.5965	-0.428706	4.43123e-11	0.118827	Putative rRNA processing protein; Hap43-induced; repressed in core stress response
CR_03570C	YVH1	-1.50074	-0.111788	1.72211e-05	0.811817	Putative dual specificity phosphatase (phosphoserine/threonine and phosphotyrosine phosphatase); required for wild-type growth rate and for wild-type virulence in mouse model of systemic infection; Hap43p-induced gene
C4_01630C	C4_01630C	-1.52873	-0.540235	0.000653536	0.276834	C/D box small nucleolar RNA (snoRNA)
C3_01200W	UTP20	-1.38394	-0.150945	3.82839e-06	0.697522	Putative snoRNA-binding protein; S. cerevisiae Utp20 ortholog; likely essential for growth; repressed in core stress response; mutation confers resistance to 5-fluorocytosine (5-FC) and parnafungin
C5_03450W	C5_03450W	-1.51078	-0.911605	4.82022e-05	0.0174522	C/D box small nucleolar RNA (snoRNA)
C4_02090C	C4_02090C	-1.14711	-0.312403	4.95386e-10	0.133948	Ortholog(s) have role in U1 snRNA 3'-end processing, U4 snRNA 3'-end processing and U5 snRNA 3'-end processing, more
CR_06190C	CR_06190C	-1.10405	-0.267671	0.0101086	0.592235	C/D box small nucleolar RNA (snoRNA)
C2_09380W	RRP15	-2.81647	-0.520094	1.60106e-15	0.203422	Putative nucleolar protein; constituent of pre-60S ribosomal particles; Hap43-induced; repressed by prostaglandins
C1_07900W	COI1	-1.12047	-0.754935	3.9196e-05	0.00739595	Secreted protein; ciclopirox olamine induced; regulated by Ssn6; induced by nitric oxide independent of Yhb1; Hap43-induced; Spider biofilm repressed
C4_04520W	C4_04520W	-1.06873	0.0530809	3.08164e-05	0.879488	Ortholog(s) have enzyme activator activity, telomerase inhibitor activity, role in box C/D snoRNA 3'-end processing, negative regulation of telomere maintenance via telomerase and nucleolus, nucleoplasm localization
CR_10240W	UTP5	-1.3985	-0.373302	9.06997e-10	0.151398	Putative U3 snoRNA-associated protein; Hap43p-induced gene; mutation confers resistance to 5-fluorocytosine (5-FC), 5-fluorouracil (5-FU), and tubercidin (7-deazaadenosine); physically interacts with TAP-tagged Nop1p
C3_03800W	PTR22	-1.87217	-0.553233	2.94981e-09	0.120927	Oligopeptide transporter involved in uptake of di-/tripeptides; regulated by Stp2 and Stp3; transcript induced upon phagocytosis by macrophage; repressed by Rim101 at pH 8; flow model biofilm induced
C1_13820C	C1_13820C	-1.57043	-0.949882	6.4922e-07	0.00356499	Protein of unknown function; Hap43-induced; Spider biofilm induced
C5_04750C	HAS1	-1.32648	-0.176489	2.93235e-10	0.50466	Functional homolog of S. cerevisiae Has1p, which is a nucleolar protein of the DEAD-box ATP-dependent RNA helicase family that is involved in biogenesis of the ribosome, particularly the small (40S) subunit; caspofungin-downregulated
C4_03030C	NAN1	-1.6706	-0.343296	9.07567e-11	0.259436	Putative U3 snoRNP protein; Hap43p-induced gene; physically interacts with TAP-tagged Nop1p
C1_00340W	HBR1	-1.01444	-0.375724	2.48814e-06	0.116072	Essential protein involved in regulation of MTL gene expression; hemoglobin-regulated inhibitor of white-opaque switching, may affect survival in host; activator of MTLalpha1 and MTLalpha2; transcript activated by hemoglobin
C3_06860C	C3_06860C	-1.04126	-0.671081	4.59287e-06	0.00435193	Putative xylose and arabinose reductase; flow model biofilm induced; Spider biofilm repressed
C3_07800C	C3_07800C	-1.59303	-0.402661	1.29191e-09	0.173435	Putative 35S rRNA processing protein; Hap43-induced; repressed by prostaglandins; Spider biofilm induced
CR_01780W	CR_01780W	-1.20354	-0.12715	1.25612e-07	0.665003	Putative S-adenosylmethionine-dependent methyltransferase; Hap43p-induced gene
CR_02920C	AQY1	-2.13137	0.32415	5.79287e-07	0.542786	Aquaporin water channel; osmotic shock resistance, WT freeze tolerance; virulent in mice; flucytosine repressed; flow model/RPMI/Spider/rat catheter biofilm induced; required for RPMI biofilm formation; Bcr1-induced in a/a RPMI biofilms
C2_10540W	C2_10540W	-1.0637	-0.728737	0.0046941	0.0622405	Putative transcription factor with zinc finger DNA-binding motif; possible ortholog of S. cerevisiae Mig2p
C2_04120C	C2_04120C	-2.0509	-0.535202	3.48813e-24	0.0149993	Ortholog(s) have rRNA binding activity, role in maturation of LSU-rRNA from tricistronic rRNA transcript (SSU-rRNA, 5.8S rRNA, LSU-rRNA) and nucleolus, preribosome localization
C2_04570W	C2_04570W	-1.99608	-0.333602	2.71586e-09	0.415939	Ortholog(s) have role in nuclear division, rRNA processing, ribosomal large subunit biogenesis and nuclear periphery, nucleolus, preribosome, large subunit precursor localization
C2_00630C	C2_00630C	-1.02511	-0.880979	4.16616e-07	1.45939e-05	Ortholog(s) have allantoicase activity and role in allantoin catabolic process
C7_03850W	C7_03850W	-1.51066	-0.183011	2.39749e-06	0.656943	Putative intranuclear transport and DNA replication mediator; heterozygous null mutant exhibits resistance to parnafungin in the C. albicans fitness test; Spider biofilm induced
C7_03200C	C7_03200C	-1.19023	-0.768323	0.000155299	0.0191679	Putative pyridoxamine 5'-phosphate oxidase; planktonic growth and early-stage flow model biofilm induced
C7_03400C	C7_03400C	-1.48004	-0.700712	5.94067e-14	0.000688005	Ortholog of S. cerevisiae Mtr4, an ATP-dependent 3'-5' RNA helicase of the DEAD-box family; Hap43-induced gene; Spider biofilm induced
C7_00570W	RPA135	-1.65941	-0.556582	1.24824e-10	0.0511745	Putative RNA polymerase I subunit A135; repressed by prostaglandins
C1_13380W	C1_13380W	-1.41682	-0.469398	6.48088e-09	0.0791339	Ortholog(s) have role in mRNA splicing, via spliceosome and RES complex, nucleus localization
C6_04160C	SPB1	-1.73377	-0.274402	9.75829e-10	0.43084	Putative AdoMet-dependent methyltransferase; Hap43-induced; repressed by prostaglandins; possibly essential gene, disruptants not obtained by UAU1 method; Spider biofilm induced
C2_05470W	COQ5	-1.24934	-0.867636	3.17265e-08	0.000170195	Putative methyltransferase of ubiquinone biosynthesis; regulated by Gcn4; repressed by amino acid starvation (3-AT), Hap43; induced upon adherence to polystyrene; Spider biofilm repressed
CR_04440C	RBR1	-1.23556	-0.556566	0.0423197	0.403464	Glycosylphosphatidylinositol (GPI)-anchored cell wall protein; required for filamentous growth at acidic pH; expression repressed by Rim101 and activated by Nrg1; Hap43-induced
C1_07790C	C1_07790C	-1.158	0.336302	1.91813e-05	0.278505	Putative U3-containing 90S preribosome processome complex subunit; Hap43-induced gene; rat catheter and Spider biofilm induced; F-12/CO2 early biofilm induced
C2_02540W	C2_02540W	-1.61844	-0.484793	5.13944e-11	0.0788679	Ortholog of S. cereviaie Rrp5, an RNA binding protein involved in synthesis of 18S and 5.8S rRNAs; Hap43-induced gene
CR_04110W	CR_04110W	-1.7534	-0.1762	6.41701e-13	0.567197	Putative RNA-binding protein; role in assembly of box H/ACA snoRNPs and thus pre-rRNA processing; Spider biofilm induced
CR_00900W	TRM1	-1.35404	-0.504622	0.00016787	0.209908	Putative N2,N2-dimethylguanine tRNA methyltransferase; induced upon adherence to polystyrene
C1_00900W	RRS1	-2.0266	-0.68531	2.11357e-10	0.051085	Putative ribosome biogenesis and nuclear export protein; Hap43p-induced gene; mutation confers hypersensitivity to 5-fluorocytosine (5-FC), 5-fluorouracil (5-FU), and tubercidin (7-deazaadenosine)
C4_06570C	PDC11	-1.52578	-1.02947	0.00662401	0.0788147	Pyruvate decarboxylase; antigenic; on hyphal not yeast cell surface; Hap43, Gcn4, Efg1, Efh1, Hsf1 regulated; fluconazole, farnesol induced; amino acid starvation repressed; flow model biofilm induced; Spider biofilm repressed
C4_02790C	SAS10	-1.69905	-0.187921	8.62512e-12	0.553629	Putative U3-containing small subunit processome complex subunit; Hap43p-induced gene; mutation confers resistance to 5-fluorocytosine (5-FC); repressed upon high-level peroxide stress
CR_07950W	IMP4	-1.35845	-0.040718	4.50439e-09	0.900647	Putative SSU processome component; Hap43-induced; repressed by prostaglandins; Spider biofilm induced
C1_01870C	CYS4	-1.29643	-0.610725	8.09138e-18	0.000102231	Cystathionine beta-synthase; sulfur amino acid biosynthesis; antigenic in mouse; flow model biofilm induced; alkaline induced; macrophage/pseudohyphal-induced; present in exponential and stationary growth phase yeast cultures
C3_04550C	CMK1	-1.2036	-0.991198	8.40552e-08	1.20034e-05	Putative calcium/calmodulin-dependent protein kinase II; expression regulated upon white-opaque switching; biochemically purified Ca2+/CaM-dependent kinase is soluble, cytosolic, monomeric, and serine-autophosphorylated; Hap43p-repressed
C2_09320C	PES1	-2.03907	-0.662619	7.01562e-15	0.0208967	Pescadillo homolog required for dispersal of biofilm cells into planktonic yeast cells; essential in yeast cells, not in hyphal cells; mutation confers hypersensitivity to 5-fluorocytosine, 5-fluorouracil, tubercidin
C1_05050C	RRP6	-1.14958	-0.361894	8.15132e-08	0.133778	Putative nuclear exosome exonuclease component; Hap43p-induced gene; mutation confers hypersensitivity to 5-fluorocytosine (5-FC), 5-fluorouracil (5-FU), and tubercidin (7-deazaadenosine)
C4_00200C	MET15	-1.6224	-0.640921	0.000126722	0.172931	O-acetylhomoserine O-acetylserine sulfhydrylase; sulfur amino acid synthesis; immunogenic; Hog1, adherence-induced; brown color of mutant in Pb(2+) medium a visual selection; chlamydospore formation induced, F-12/CO2 biofilm induced
C1_10880W	C1_10880W	-1.41031	-0.410946	1.53644e-08	0.144991	Putative U3 snoRNA-associated protein; Hap43-induced; transposon mutation affects filamentous growth; repressed by prostaglandins
CR_00460C	CR_00460C	-1.27312	-0.188252	1.83374e-06	0.571357	Component of the SSU processome; predicted role in pre-18S rRNA processing; Spider biofilm induced
C4_06210C	C4_06210C	-1.75173	-0.380824	6.19164e-11	0.224159	Putative GTPase; heterozygous null mutant exhibits resistance to parnafungin in the C. albicans fitness test; Hap43p-induced gene
C2_05750W	C2_05750W	-2.69833	-0.922133	1.03547e-16	0.00825514	Ortholog(s) have rRNA binding activity, role in maturation of LSU-rRNA from tricistronic rRNA transcript (SSU-rRNA, 5.8S rRNA, LSU-rRNA), rRNA processing, ribosomal large subunit export from nucleus and nucleolus, nucleus localization
C5_03700C	C5_03700C	-1.11604	-0.158795	2.86095e-07	0.560635	Ortholog(s) have diphthine synthase activity and role in peptidyl-diphthamide biosynthetic process from peptidyl-histidine
C1_03230C	ARX1	-2.11479	-0.682189	1.68703e-10	0.0636057	Putative ribosomal large subunit biogenesis protein; repressed in core stress response; repressed by prostaglandins
C3_04560W	MAK21	-1.95361	-0.640184	5.63624e-14	0.0246359	Putative 66S pre-ribosomal particle subunit; mutation confers hypersensitivity to tubercidin (7-deazaadenosine)
C7_00510W	MAC1	-1.26501	-0.428837	1.29065e-05	0.17844	Copper fist transcription factor; regulator of CTR1 copper transporter; induces CTR1 in low-copper conditions; required for copper regulation of SOD1 and SOD3; Spider biofilm induced
C1_13750C	C1_13750C	-1.17301	-0.24889	2.13943e-06	0.389586	Ortholog of C. dubliniensis CD36 : Cd36_12740, C. parapsilosis CDC317 : CPAR2_201620, C. auris B8441 : B9J08_002511 and Candida tenuis NRRL Y-1498 : CANTEDRAFT_107586
CR_02280W	PGA23	-1.5175	-0.0468733	1.62524e-10	0.88753	Putative GPI-anchored protein of unknown function; Rim101-repressed; Cyr1-regulated; colony morphology-related gene regulation by Ssn6
CR_10550W	DRS1	-1.91058	-0.572578	1.26079e-10	0.0849297	Putative nucleolar DEAD-box protein; Hap43-induced; mutation confers hypersensitivity to 5-fluorouracil (5-FU), tubercidin (7-deazaadenosine); Tbf1-induced; repressed in core stress response
C1_10260C	RPA34	-1.99423	-0.493448	9.23662e-13	0.117209	Putative RNA polymerase I subunit; rat catheter biofilm induced
C7_00690W	NOP15	-1.80717	-0.406048	1.26958e-08	0.276738	Nucleolar ribosome biogenesis factor; hyphal-induced expression; Hap43-induced; rat catheter biofilm induced
C5_01480W	FYV5	-1.58768	-0.272971	2.37993e-06	0.505645	Protein with a predicted role maturation of 18S rRNA; rat catheter biofilm induced
CR_00800C	PWP2	-1.31008	-0.372517	3.71746e-06	0.25512	Putative 90S pre-ribosomal component; repressed in core stress response; repressed by prostaglandins; physically interacts with TAP-tagged Nop1; Hap43-induced
C3_07480W	C3_07480W	-1.08846	-0.803752	1.33626e-06	0.000460313	Ortholog(s) have ubiquitin-protein transferase activity and role in generation of catalytic spliceosome for first transesterification step
C2_06970W	AAH1	-2.19904	0.0825747	7.52188e-06	0.903428	Adenine deaminase; purine salvage and nitrogen catabolism; colony morphology-related regulation by Ssn6; Hog1, CO2-induced; chlamydospore formation repressed in C. albicans and C. dubliniensis; rat catheter and F-12/CO2 biofilm induced
C1_10670C	RPA190	-1.21369	-0.268561	7.44651e-07	0.358949	Putative RNA polymerase I subunit A190; Hap43p-induced gene; flucytosine induced
CR_02520W	RPC19	-1.11392	0.022781	2.10775e-05	0.952983	Putative RNA polymerases I and III subunit AC19; Hap43-induced; rat catheter biofilm induced
C4_03440C	DOT4	-1.284	-0.620289	2.47457e-11	0.00215091	Protein similar to ubiquitin C-terminal hydrolase; localizes to cell surface of hyphal cells, but not yeast-form cells; repressed upon high-level peroxide; Hap43p-induced; rat catheter biofilm induced
C1_05500W	RSM22	-1.02519	0.212511	1.26288e-09	0.280839	Predicted mitochondrial small ribosomal subunit; rat catheter and Spider biofilm induced
CR_10470C	CR_10470C	-1.29336	-0.250178	2.83726e-10	0.306837	Ortholog(s) have role in maturation of SSU-rRNA from tricistronic rRNA transcript (SSU-rRNA, 5.8S rRNA, LSU-rRNA), rRNA processing and nucleolus, small-subunit processome localization
CR_04750W	CR_04750W	-1.15452	0.39547	0.000453972	0.28601	Protein of unknown function; Hap43-induced; rat catheter and Spider biofilm induced
C6_03250W	BMT4	-1.11434	-0.881923	6.36297e-12	6.8849e-08	Beta-mannosyltransferase; for elongation of beta-mannose chains on the acid-labile fraction of cell wall phosphopeptidomannan; 9-gene family member; regulated by Tsa1, Tsa1B; flow model biofilm induced; rat catheter biofilm repressed
C3_06870W	TDH3	-1.0594	-0.721552	0.00104781	0.0319008	NAD-linked glyceraldehyde-3-phosphate dehydrogenase; binds fibronectin, laminin; at cell surface; antigenic in infection; farnesol-repressed; stationary phase-enriched; GlcNAc-induced; flow model biofilm induced; Spider biofilm repressed
C2_02510W	PRS1	-1.19518	-0.247597	1.55111e-08	0.325625	Phosphoribosylpyrophosphate synthetase; enzyme of purine, pyrimidine, histidine, and tryptophan biosynthesis; essential; flucytosine induced; macrophage/pseudohyphal-induced
C2_02400W	ECM3	-1.16689	-0.500372	0.00244132	0.241257	Has domain(s) with predicted role in transmembrane transport and integral component of membrane localization
C3_00560C	SOF1	-1.59552	-0.348336	4.03775e-18	0.0952287	Putative protein with a predicted role in 40S ribosomal subunit biogenesis; rat catheter biofilm induced
C3_02130W	UTP4	-1.53575	-0.379131	2.15045e-09	0.200502	Putative U3 snoRNA-associated protein; Hap43-induced; physically interacts with TAP-tagged Nop1; Spider biofilm induced
C4_02640C	SEN2	-1.5136	-0.720111	6.7605e-09	0.00910772	Putative tRNA splicing endonuclease subunit; mutation confers hypersensitivity to toxic ergosterol analog and to amphotericin B; 5'-UTR intron; Hap43-induced; Spider biofilm induced
C6_03640W	NOG2	-1.54767	-0.227902	8.83232e-15	0.34853	Putative nucleolar GTPase; repressed by prostaglandins; Hap43-induced, rat catheter and Spider biofilm induced
C2_07450C	RCL1	-1.35148	-0.191883	1.47137e-08	0.517824	Putative U3-containing 90S preribosome processome complex subunit; Hap43-induced; essential; S. cerevisiae ortholog is essential; represses in core stress response;
C1_13730C	DIM1	-2.19123	-0.55374	1.64051e-13	0.0947692	Putative 18S rRNA dimethylase; predicted role in rRNA modification and processing; Hap43-induced; likely to be essential for growth based on insertional mutagenesis strategy; F-12/CO2 early biofilm induced
C1_01160C	C1_01160C	-1.61483	-0.393972	2.70911e-12	0.132423	Exosome non-catalytic core component; involved in 3'-5' RNA processing and degradation in the nucleus and cytoplasm; Spider biofilm induced
C6_02010C	GPD2	-2.79542	-0.911146	1.00108e-10	0.0576744	Surface protein similar to glycerol 3-P dehydrogenase; binds host Factor H, FHL-1, plasminogen; regulated by Ssn6, Nrg1, Efg1; induced by cell wall regeneration, macrophage/pseudohyphal growth, core stress response; Spider biofilm induced
C1_14080W	C1_14080W	-1.58892	-0.27926	1.3287e-08	0.41284	Nucleolar protein; component of the small subunit processome containing the U3 snoRNA; involved in pre-18S rRNA processing; flow model biofilm repressed
C6_03760C	SHM2	-1.31614	-0.672738	2.07148e-09	0.00362979	Cytoplasmic serine hydroxymethyltransferase; complements glycine auxotrophy of S. cerevisiae shm1 shm2 gly1-1 mutant; antigenic; farnesol-upregulated in biofilm; stationary-phase enriched protein; rat catheter and Spider biofilm repressed
C3_06370C	C3_06370C	-2.28919	-0.554585	1.16634e-10	0.173407	Ortholog(s) have role in endonucleolytic cleavage in 5'-ETS of tricistronic rRNA transcript (SSU-rRNA, 5.8S rRNA and LSU-rRNA), more
CR_04170W	CR_04170W	-1.779	-0.506456	8.2531e-14	0.0568516	Ortholog(s) have rRNA (cytosine-C5-)-methyltransferase activity
CR_04160C	CR_04160C	-1.86456	-0.374928	1.76337e-20	0.100862	Ortholog(s) have tRNA (adenine-N1-)-methyltransferase activity, role in tRNA methylation and nucleus, tRNA (m1A) methyltransferase complex localization
CR_06120W	RPL7	-1.18168	0.0385138	9.06206e-08	0.901313	Ribosomal protein L7; repressed upon phagocytosis by murine macrophages; Hap43-induced; rat catheter and Spider biofilm induced
C1_04040C	C1_04040C	-0.995747	-0.271116	8.07098e-06	0.297284	Putative U3-containing 90S preribosome subunit; Hap43-induced; repressed in core stress response; Spider biofilm induced
C6_01170W	CIC1	-1.67015	-0.673609	1.21808e-13	0.00483848	Putative proteasome-interacting protein; rat catheter biofilm induced
C5_01080C	GDS1	-1.62937	-0.712412	5.93378e-11	0.00729719	Putative mitochondrial protein; Hap43-repressed gene; Spider biofilm induced
C2_06360C	MAK16	-1.86065	-0.286796	1.10183e-07	0.508602	Putative constituent of 66S pre-ribosomal particles; Hap43-induced; repressed by prostaglandins; Spider biofilm induced
C5_00310C	C5_00310C	-1.34107	-0.128651	1.52394e-06	0.723287	Protein with a fungal RNA polymerase I subunit RPA14 domain; proposed to play a role in the recruitment of pol I to the promoter; Hap43-induced gene
C4_02260C	C4_02260C	-1.01839	0.189406	2.18884e-05	0.5157	Protein of unknown function; repressed by prostaglandins; Hap43-induced, Spider biofilm induced
CR_03200C	CR_03200C	-1.00134	-0.30519	4.00895e-08	0.136721	Ortholog(s) have RNA binding, ribonuclease MRP activity, ribonuclease P activity, tRNA binding activity
C1_07500C	LHP1	-1.12449	-0.352643	1.19756e-08	0.110795	Ortholog(s) have RNA binding, RNA strand annealing activity, tRNA binding activity, role in tRNA 3'-trailer cleavage, tRNA 3'-trailer cleavage, endonucleolytic, tRNA folding, tRNA processing and nucleolus, nucleoplasm, nucleus localization
C4_05230C	C4_05230C	-1.23249	-0.186705	4.46665e-08	0.504501	Hap43-induced gene; mutation confers hypersensitivity to 5-fluorocytosine (5-FC), 5-fluorouracil (5-FU), and tubercidin (7-deazaadenosine)
C7_03540C	ENP2	-1.94159	-0.243179	1.33582e-24	0.287256	Putative nucleolar protein; essential; heterozygous mutation confers resistance to 5-fluorocytosine (5-FC), 5-fluorouracil (5-FU), and tubercidin (7-deazaadenosine); Hap43-induced; Spider biofilm induced
C6_01660C	C6_01660C	-1.71849	-0.63873	0.032398	0.46937	Protein of unknown function; decreased expression in hyphae than in yeast
C5_00480C	SEC14	-1.24792	-0.377079	9.09888e-10	0.0990325	Essential protein; functional homolog of S. cerevisiae Sec14p, a Golgi phosphatidylinositol/phosphatidylcholine transfer protein that regulates choline-phosphate cytidyltransferase and thereby affects secretion; biofilm-regulated
C1_02080W	SET6	-1.18032	-0.166055	0.000132573	0.669941	Ortholog of S. cerevisiae Set6, a SET domain protein of unknown function; Hap43-induced; rat catheter and Spider biofilm induced
C1_08500C	ENO1	-1.36777	-0.970925	0.000973646	0.023683	Enolase, involved in glycolysis and gluconeogenesis; also has transglutaminase activity involved in assembly of cell wall polysaccharides; major cell-surface antigen; binds host plasmin/plasminogen; immunoprotective; may be essential
C5_02550C	UTP13	-1.94796	-0.451775	2.31489e-12	0.156382	Putative U3 snoRNA-associated protein; Hap43-induced; repressed in core stress response; physically interacts with TAP-tagged Nop1
C7_01770W	C7_01770W	-1.66204	-1.46834	0.0293632	0.0511662	Ortholog of Candida albicans WO-1 : CAWG_05528
C4_03740W	C4_03740W	-1.07328	-0.0677379	1.48194e-07	0.80839	Ortholog(s) have role in U4 snRNA 3'-end processing, exonucleolytic trimming to generate mature 3'-end of 5.8S rRNA from tricistronic rRNA transcript (SSU-rRNA, 5.8S rRNA and LSU-rRNA), more
CR_09730C	SSF1	-1.23878	0.265192	2.88648e-06	0.403581	Protein involved in ribosome biogenesis; ortholog of S. cerevisiae Ssf1; Hap43-induced; rat catheter and Spider biofilm induced
CR_00680W	BUD22	-1.55209	-0.241837	3.08993e-13	0.34853	Protein with a predicted role in 18S rRNA maturation and small ribosomal subunit biogenesis; repressed in core stress response; repressed by prostaglandins
C1_07950C	C1_07950C	-1.43707	-0.429744	1.33371e-06	0.201089	Putative pre-60S pre-ribosomal particle subunit; essential gene; S. cerevisiae ortholog RRP17 is essential; Hap43p-induced; rat catheter biofilm induced
C5_01610W	C5_01610W	-1.14489	-0.458419	0.000131616	0.164193	Ortholog(s) have pseudouridine synthase activity, role in mRNA pseudouridine synthesis, tRNA pseudouridine synthesis and cytoplasm, nucleus localization

## Sheet: Supp. Data Fig 7C
C. TBHP vs H2O2, TBHP only (295)
Gene_ID	Gene_Name	0.5mM_H2O2_15min	0.5mM_TBHP_15min	padj_0.5mM_H2O2_15min	padj_0.5mM_TBHP_15min	Description
C4_02120W	ERV29	-0.658235	-1.11098	0.000249273	9.39449e-11	Putative SURF4 family member; plasma membrane-localized; flow model biofilm repressed
C1_13510C	TGL99	-0.797448	-1.24983	0.00387883	1.92986e-06	Has domain(s) with predicted role in lipid metabolic process
CR_10100C	INO1	0.494126	-3.84058	0.139948	1.3845e-43	Inositol-1-phosphate synthase; antigenic in human; repressed by farnesol in biofilm or by caspofungin; upstream inositol/choline regulatory element; glycosylation predicted; rat catheter, flow model induced; Spider biofilm repressed
CR_00450C	CR_00450C	-0.167611	-1.12048	0.779552	0.0140562	H/ACA box small nucleolar RNA (snoRNA)
C3_00740W	C3_00740W	-0.94316	-3.61946	0.608174	0.030218	Ortholog of Candida albicans WO-1 : CAWG_02410
C1_08010W	DPM1	-0.53836	-1.02509	0.0103255	1.60579e-07	Dolichol-phosphate mannose synthase catalytic subunit; filament induced; Tup1-regulated; flow model and rat catheter biofilm repressed
C5_05350W	C5_05350W	-0.546749	-1.43705	0.0794039	1.9925e-07	Ortholog(s) have DNA primase activity, single-stranded DNA binding activity and role in DNA replication, DNA replication, synthesis of RNA primer
C3_05580C	GAP2	-1.00446	-2.53116	0.461044	0.0290292	General broad specificity amino acid permease; ketoconazole, flucytosine repressed; Ssy1-dependent histidine induction; regulated by Nrg1, Tup1; colony morphology-related gene regulation by Ssn6; Spider and flow model biofilm induced
C1_07100C	C1_07100C	-0.682147	-1.512	0.0103102	8.52943e-10	Ortholog of C. dubliniensis CD36 : Cd36_06640, C. parapsilosis CDC317 : CPAR2_208220, C. auris B8441 : B9J08_002282 and Candida tenuis NRRL Y-1498 : CANTEDRAFT_136902
C6_01960W	C6_01960W	-0.0606626	-1.02027	0.835396	2.58746e-07	Ortholog of C. dubliniensis CD36 : Cd36_62090, C. parapsilosis CDC317 : CPAR2_602150, C. auris B8441 : B9J08_005503 and Candida tenuis NRRL Y-1498 : CANTEDRAFT_112751
CR_00880W	CR_00880W	-0.503557	-1.1149	0.00232222	6.36013e-13	Ortholog of C. dubliniensis CD36 : Cd36_25930, C. parapsilosis CDC317 : CPAR2_800910, C. auris B8441 : B9J08_003483 and Candida tenuis NRRL Y-1498 : CANTEDRAFT_132053
C2_05680W	COG4	-0.480484	-1.00465	0.0315786	9.07746e-07	Ortholog(s) have role in autophagy of peroxisome, establishment of cell polarity, filamentous growth of a population of unicellular organisms, intra-Golgi vesicle-mediated transport and macroautophagy, more
C1_04570C	CHL4	-0.543642	-1.17807	0.0681746	1.27659e-05	Protein described as having role in chromosome segregation; RNA abundance regulated by tyrosol and cell density
C3_07020W	SSN6	-0.762407	-1.41726	2.22045e-05	1.4277e-16	Functional homolog of S. cerevisiae Cyc8/Ssn6; hyphal growth regulator; repressed during hyphal growth; Ssn6 and Tup1 regulate distinct sets of genes; overexpression or mutation causes avirulence in mouse IV infection; TPR motifs
CR_09070C	CR_09070C	-0.733472	-1.09668	1.89734e-05	3.56502e-11	Protein of unknown function; Hap43-induced; transcript induced early in infection of reconstituted human epithelium, while expression of the C. dubliniensis ortholog is not upregulated; mutants are viable; rat catheter biofilm repressed
C5_03000C	C5_03000C	-0.818349	-1.55937	2.23217e-07	1.75928e-24	Ortholog of C. dubliniensis CD36 : Cd36_52760, C. parapsilosis CDC317 : CPAR2_303150, C. auris B8441 : B9J08_002489 and Candida tenuis NRRL Y-1498 : CANTEDRAFT_133407
C1_00350C	HMX1	-0.802123	-1.23072	0.128495	0.0117696	Heme oxygenase; utilization of hemin iron; transcript induced by heat, low iron, or hemin; repressed by Efg1; induced by low iron; upregulated by Rim101 at pH 8; Hap43-induced; Spider and flow model biofilm induced
C1_05030C	PSF2	-0.676977	-1.43789	0.109998	0.00015065	Ortholog(s) have role in DNA-dependent DNA replication, double-strand break repair via break-induced replication, mitotic DNA replication
C2_08560W	SMC2	-0.328952	-1.25237	0.210449	1.46682e-08	Protein similar to S. cerevisiae Smc2p, which is a component of the condensin complex involved in mitotic chromosome condensation; induced under hydroxyurea treatment
C7_03600W	MNN26	-0.703446	-1.72977	0.00127354	1.7812e-17	Putative alpha-1,2-mannosyltransferase; mutant sensitive to calcofluor, SDS and growth at 42 deg; present in detergent-resistant membrane fraction (possible lipid raft component); predicted N-terminal acetylation and transmembrane helix
CR_06740W	CR_06740W	-0.123209	-1.31794	0.653012	5.06235e-11	Ortholog(s) have structural constituent of cytoskeleton activity
C3_07080W	RRD1	-0.312789	-1.02441	0.556893	0.0190058	Putative peptidyl-prolyl cis/trans-isomerase; caspofungin induced
C1_05710C	UGA4	-0.891961	-1.47948	0.00914378	4.66487e-06	Putative gamma-aminobutyric acid/polyamine permease; nitrogen catabolite repressed gene, induced in absence of preferred N sources; transcriptionally induced upon phagocytosis by macrophage; gene regulation by nitrogen source requires Gat1p
C5_02360C	C5_02360C	-0.303152	-1.04467	0.620222	0.0362303	Ortholog of Candida albicans WO-1 : CAWG_04619
C1_02100W	C1_02100W	-0.795324	-1.92968	0.00014379	5.73615e-22	Has domain(s) with predicted ATP binding, microtubule binding, microtubule motor activity, role in microtubule-based movement and microtubule associated complex localization
CR_05050W	GLN1	-0.265783	-1.02777	0.198358	3.49761e-09	Putative glutamate synthase; regulated by Tsa1, Tsa1B under H2O2 stress conditions; Spider biofilm induced
C2_05320W	CDC7	-0.769028	-1.63637	0.000214888	8.93465e-17	Catalytic subunit of Dbf4p-regulated serine/threonine protein kinase; negative regulator of hyphal development; cell-cycle regulated periodic mRNA expression; S. cerevisiae ortholog is not cell-cycle regulated
C3_04830C	FAS2	-0.931428	-1.51626	1.26813e-07	6.08037e-19	Alpha subunit of fatty-acid synthase; required for virulence in mouse systemic infection and rat oropharyngeal infection models; regulated by Efg1; fluconazole-induced; amphotericin B repressed; flow model and Spider biofilm repressed
CR_03470W	CR_03470W	-0.768583	-2.18733	0.000556132	7.93276e-26	Protein of unknown function; repressed by alpha pheromone in SpiderM medium; transcript induced by Mnl1 under weak acid stress
C1_10010C	SWE1	-0.386068	-1.4624	0.0860274	5.47319e-14	Putative protein kinase with a role in control of growth and morphogenesis, required for full virulence; mutant cells are small, rounded, and sometimes binucleate; not required for filamentous growth; mutant is hypersensitive to caspofungin
C4_06140C	C4_06140C	-0.600045	-1.26336	0.00194554	3.92915e-12	Predicted membrane transporter, member of the drug:proton antiporter (14 spanner) (DHA2) family, MFS superfamily; induced by alpha pheromone in SpiderM medium
CR_06380C	CR_06380C	-0.842665	-1.63071	0.00845336	4.80186e-08	Predicted ORF overlapping the Major Repeat Sequence on chromosome R; member of a family encoded by FGR6-related genes in the RB2 repeat sequence
C3_06560W	C3_06560W	-0.53073	-1.20221	0.0458479	5.76885e-07	Ortholog of S.c. Vid24; a peripheral membrane protein located at Vid (vacuole import and degradation) vesicles; regulated by Sef1, Sfu1, and Hap43; Spider biofilm induced
C6_00440C	FET34	-0.883531	-1.09337	0.0809086	0.0238134	Multicopper ferroxidase; induced by low iron, ciclopirox olamine, ketoconazole, hypoxia; alkaline induced by Rim101; repressed in fluconazole-resistant isolate; Sfu1, Hog1 repressed; complements S. cerevisiae fet3; Spider biofilm induced
C2_09420W	C2_09420W	-0.689712	-1.47641	0.00945231	2.04968e-09	Ortholog of C. dubliniensis CD36 : Cd36_23530, C. parapsilosis CDC317 : CPAR2_406140, C. auris B8441 : B9J08_003025 and Candida tenuis NRRL Y-1498 : CANTEDRAFT_116829
C3_02300W	FGR23	1.12811	-1.25334	0.00383195	0.00124347	Protein of unknown function; repressed by a1/alpha2 in white-phase cells, a-specific, alpha factor-induced; Hap43-repressed; flow model biofilm induced; Tn mutation affects filamentous growth;
CR_09160C	ERG13	-0.982835	-1.44298	2.52567e-08	4.08852e-17	3-hydroxy-3-methylglutaryl coenzyme A synthase; ergosterol biosynthesis; sumoylation target; Tn mutation affects filamentation; amphotericin B, caspofungin repressed; exponential, stationary growth phase expressed; Spider biofilm repressed
C4_05340W	C4_05340W	0.00596651	-1.23413	0.990093	6.8849e-08	Ortholog(s) have ubiquitin protein ligase activity
C1_05080W	GPT1	-0.752203	-1.59287	0.199498	0.0021791	GABA/polyamine transporter; 9 to 11 membrane spanning segments; complements GABA uptake defect of an S. cerevisiae uga4 put4 gap1 triple mutant; complements growth of an S. cerevisiae spe1 mutant under polyamine limitation
C3_05730C	LAC1	-0.445868	-1.13168	0.0737086	3.43088e-07	Ceramide synthase; required for biosynthesis of ceramides with C18:0 fatty acids, which serve as precursors for glucosylsphingolipids; caspofungin induced
C3_07500W	VAN1	-0.69909	-1.18591	0.000120784	9.02555e-12	Member of Mnn9 family of mannosyltransferases; ortholog of S. cerevisiae Van1p; fungal-specific (no human or murine homolog)
C1_07850C	C1_07850C	-0.0862434	-1.07798	0.732078	1.72932e-09	Ortholog(s) have enzyme regulator activity, ubiquitin protein ligase activity and role in anaphase-promoting complex-dependent catabolic process, chromatin assembly, positive regulation of ubiquitin protein ligase activity
CR_02250C	CEX1	-0.757224	-1.30235	1.65658e-08	1.49828e-23	Ortholog(s) have tRNA binding activity, role in tRNA export from nucleus and cytoplasm, nuclear pore localization
C7_03440W	SNG4	-0.437436	-1.07539	0.225785	0.000610557	Putative membrane transporter; Hap43-induced; inducd by Mnl1p under weak acid stress; shows Mob2-dependent hyphal regulation
C1_03000W	HOL1	0.423079	-1.31978	0.131122	6.04485e-08	Putative MFS transporter; regulated by Nrg1; macrophage/pseudohyphal-repressed; induced by alpha pheromone in SpiderM medium; possibly an essential gene, disruptants not obtained by UAU1 method
C6_02200C	C6_02200C	0.305116	-1.22243	0.490356	0.000653021	Protein of unknown function; mRNA binds She3; transcript regulated upon yeast-hypha switch; induced in oralpharyngeal candidasis
C5_01400W	SEF2	-0.400145	-1.56454	0.336237	4.81423e-06	Zn(II)2Cys6 transcription factor, required for normal resistance to copper; repressed by Sfu1 in high-iron conditions; regulated by Sef1, Sfu1, and Hap43; rat catheter and Spider biofilm induced
C5_04140W	C5_04140W	-0.561967	-1.44992	0.288081	0.00159406	Protein of unknown function; decreased transcription is observed upon fluphenazine treatment or in an azole-resistant strain that overexpresses CDR1 and CDR2; transcription is repressed in response to alpha pheromone in SpiderM medium
C3_01300C	NCE103	-0.222766	-1.04674	0.699156	0.0198289	Carbonic anhydrase; converts of CO2 to bicarbonate; essential for virulence in host niches with limited CO2, normal white-opaque switch; Mnl1-induced in weak acid stress; Hap43-induced gene; F-12/CO2, rat catheter, Spider biofilm induced
C3_01260C	C3_01260C	-0.385219	-1.03459	0.183867	3.99385e-05	Putative adhesin-like protein; highly expressed in white cells during pheromone response; required for adhesion, hyphal growth and biofilm formation
C2_07730W	YVC1	-0.82169	-1.68515	3.20739e-05	2.95257e-19	Putative vacuolar cation channel shock; repressed by alpha pheromone in SpiderM medium; flow model biofilm repressed
CR_02490W	OPT4	-0.489523	-2.14585	0.239036	6.38466e-10	Oligopeptide transporter; detected at germ tube plasma membrane; transcript inducede during phagocytosis by macrophages; fungal-specific; Hap43-repressed; merged with orf19.2292 in Assembly 20; rat catheter and Spider biofilm induced
CR_08790W	RDN58	-0.117672	-1.17776	0.779727	7.04601e-05	5.8S ribosomal RNA; component of the large (60S) ribosomal subunit; encoded in about 55 copies of the rDNA repeat on Chromosome R
C7_02540W	C7_02540W	-0.996914	-1.87774	0.0538586	7.59979e-05	Ortholog of C. dubliniensis CD36 : Cd36_72280, C. parapsilosis CDC317 : CPAR2_703040, C. auris B8441 : B9J08_001028 and Candida tenuis NRRL Y-1498 : CANTEDRAFT_125842
C1_14130W	FTR1	-0.594317	-1.59652	0.101728	5.51349e-07	High-affinity iron permease; required for mouse virulence, low-iron growth; iron, amphotericin B, caspofungin, ciclopirox, Hog1p, Sef1p, Sfu1p, and Hap43p regulated; complements S. cerevisiae ftr1 iron transport; Hap43p-repressed
C6_02280W	C6_02280W	-0.451325	-1.06716	0.128495	4.82001e-05	S. cerevisiae ortholog Stb1 has a role in regulation of MBF-specific transcription at Start; induced in a cyr1 null mutant; Spider biofilm induced
CR_03830C	MCM2	-0.937935	-1.43737	3.71317e-05	5.4669e-11	Phosphorylated protein of unknown function; transcription is periodic with a peak at M/G1 phase of the cell cycle
C1_08460C	UPC2	-1.32282	-1.57307	0.103182	0.0431729	Zn2-Cys6 transcript factor; regulator of ergosterol biosynthetic genes and sterol uptake; binds ERG2 promoter; induced by ergosterol depletion, by azoles, anaerobicity; macrophage/pseudohyphal-repressed; flow model biofilm induced
CR_02220C	OPT3	-0.953974	-1.43666	5.65303e-05	3.15612e-10	Oligopeptide transporter; transcript induced by macrophage phagocytosis, BSA or peptides; fluconazole-induced; induced by Rim101 at pH 8; virulence-group-correlated expression; Hap43-repressed; Spider biofilm induced
CR_03270W	CR_03270W	0.464612	-1.25277	0.0753682	6.10973e-08	Predicted membrane transporter, member of the anion:cation symporter (ACS) family, major facilitator superfamily (MFS); amphotericin B, caspofungin repressed; Hap43p-repressed
C6_02490C	C6_02490C	-0.893081	-2.7412	2.76988e-05	3.62486e-42	Protein of unknown function; Spider biofilm induced
C3_02310W	MEP1	-0.167999	-1.17586	0.781577	0.00813797	Ammonium permease; Mep1 more efficient permease than Mep2, Mep2 has additional regulatory role; 11 predicted transmembrane regions; low mRNA abundance; hyphal downregulated; flow model biofilm induced
CR_06050W	CDC28	-0.60006	-1.36613	0.00581127	1.1857e-11	Cyclin-dependent protein kinase; interacts with regulatory subunit Cyb1; determination of cell morphology during the cell cycle; phosphorylated mostly by Swe1 and phosphorylation is regulated by Hsl1; 5'-UTR intron; Spider biofilm repressed
C5_03380W	ARP1	-0.580613	-1.42711	0.0268271	2.43327e-09	Putative centractin; induced upon adherence to polystyrene
C2_03640W	UGA11	-0.680333	-1.19382	0.286801	0.0377259	Putative gamma-aminobutyrate (GABA) transaminase; macrophage-induced; overlaps orf19.854.1, which is a region annotated as a blocked reading frame; Spider biofilm induced
C1_00790W	C1_00790W	-0.611474	-1.17987	0.0223801	2.16666e-06	Ortholog of C. dubliniensis CD36 : Cd36_00740, C. parapsilosis CDC317 : CPAR2_110170, C. auris B8441 : B9J08_004945 and Candida tenuis NRRL Y-1498 : CANTEDRAFT_133175
C5_03130W	SUT1	-1.25778	-2.65024	0.29169	0.0115168	Zn2Cys6 transcription factor involved in sterol uptake; flow model biofilm induced; Spider biofilm repressed
C6_02130C	CTF5	-0.845108	-2.63563	0.0295777	1.07075e-13	Predicted component of the kinetochore sub-complex COMA; induced during the mating process; repressed by alpha pheromone in SpiderM medium
CR_02200C	RAD51	-0.762283	-1.15416	4.06527e-05	1.19755e-10	Protein involved in homologous recombination and DNA repair; flucytosine induced; slow growth and increased white-to-opaque switching frequency in null mutant
C1_08670W	SWI6	-0.477566	-1.26856	0.00453145	2.88376e-16	Putative component of the MBF and SBF transcription complexes involved in G1/S cell-cycle progression; periodic mRNA expression, peak at cell-cycle G1/S phase
C6_00400C	C6_00400C	-0.630783	-1.77878	0.00698837	1.80743e-16	Ortholog of C. dubliniensis CD36 : Cd36_60350, C. parapsilosis CDC317 : CPAR2_603550, C. auris B8441 : B9J08_000521 and Candida tenuis NRRL Y-1498 : CANTEDRAFT_114325
C3_04540C	C3_04540C	-0.231747	-1.10449	0.475954	1.86476e-05	Putative histone acetyltransferase complex subunit; induced upon low-level peroxide stress; Spider biofilm induced
C3_01800C	C3_01800C	-0.482893	-1.04685	0.0386623	8.8285e-07	Ortholog of Dig2, a MAP kinase-responsive inhibitor of Ste12; regulates mating-specific genes and invasive growth in S. cerevisiae; induced by alpha pheromone in SpiderM medium
C7_01500W	C7_01500W	-0.79838	-1.70551	0.000114019	4.46015e-18	Ortholog of C. dubliniensis CD36 : Cd36_71340, C. parapsilosis CDC317 : CPAR2_301350, C. auris B8441 : B9J08_004871 and Candida tenuis NRRL Y-1498 : CANTEDRAFT_114098
C7_03180C	HHO1	-0.946968	-3.04663	0.0226591	2.98997e-16	Putative histone H1; farnesol regulated; Hap43-induced; contains 5' UTR intron; Spider biofilm repressed
C1_07120W	GAP4	-0.525773	-1.35727	0.00116514	1.93307e-19	High-affinity S-adenosylmethionine permease; required for SAM-induced morphogenesis; hyphal induced; regulated by Hap43, Gcn2 and Gcn4; colony morphology-related gene regulation by Ssnp
C1_02230W	C1_02230W	-0.57151	-1.2248	0.00321988	1.3356e-11	Septin, required for wild-type invasive growth in vitro but not required for virulence in a mouse model of systemic infection; localizes to hyphal septum or bud neck; Asn-rich; aberrant gel mobility; phosphorylated in vitro by Gin4p
CR_03610C	VTC3	-0.379517	-1.50167	0.0371459	9.59593e-21	Putative polyphosphate synthetase; downregulated in core caspofungin response; Hog1p-induced; transcription is opaque-specific; fungal-specific (no human or murine homolog)
CR_02500W	CR_02500W	-0.866885	-1.63832	4.65255e-09	6.04244e-30	Ortholog of C. dubliniensis CD36 : Cd36_27430, C. parapsilosis CDC317 : CPAR2_802450, C. auris B8441 : B9J08_004168 and Candida tenuis NRRL Y-1498 : CANTEDRAFT_113969
C4_03710C	C4_03710C	-0.550809	-1.29926	0.0951599	9.68019e-06	Predicted membrane protein; rat catheter biofilm induced
CR_00920W	CCE1	-0.565767	-1.11967	0.0138085	1.72229e-07	Putative Holliday junction resolving enzyme; similar to S. cerevisiae Cce1p
C4_01420W	C4_01420W	-0.640481	-1.34929	0.000139152	2.77149e-17	Ortholog of C. dubliniensis CD36 : Cd36_41430, Candida tropicalis NEW ASSEMBLY : CTRG1_00187, Candida tropicalis MYA-3404 : CTRG_00187 and Candida albicans WO-1 : CAWG_03642
CR_03040C	HGT18	-0.247992	-1.08462	0.180541	3.62614e-12	Putative glucose transporter of the major facilitator superfamily; the C. albicans glucose transporter family comprises 20 members; 12 probable membrane-spanning segments; expressed in rich medium with 2% glucose
C6_00480C	FET31	-0.638777	-1.00813	0.00936778	1.45939e-05	Putative multicopper oxidase; ketoconazole/caspofungin/amphotericin B repressed; Sef1/Sfu1/Hap43 regulated; reports differ if functional homolog of ScFet3; rat catheter and Spider biofilm induced
C5_00070W	CDC11	-0.564069	-1.20917	0.00961822	1.98739e-09	Septin; cell and hyphal morphology, agar-invasive growth, full virulence and kidney tissue invasion in mouse, but not kidney colonization, immunogenicity; hyphal and cell-cycle-regulated phosphorylation; rat catheter biofilm repressed
C1_04590W	C1_04590W	-0.791361	-1.89599	0.0542938	2.90873e-07	Protein of unknown function; Spider biofilm induced
C3_03910W	HTA1	-0.766138	-1.86175	0.00501575	1.50231e-13	Histone H2A; repressed in fkh2 mutant; amphotericin B repressed; farnesol regulated; RNA abundance regulated by tyrosol and cell density; Hap43-induced gene; Spider biofilm repressed
C4_03130W	C4_03130W	-0.345579	-1.12937	0.087278	1.5092e-10	Putative GPI transamidase component; possibly an essential gene, disruptants not obtained by UAU1 method
C3_00720W	PMA1	-0.634453	-1.7503	0.033205	6.04584e-11	Plasma membrane H(+)-ATPase; highly expressed, comprises 20-40% of total plasma membrane protein; levels increase at stationary phase transition; fluconazole induced; caspofungin repressed; upregulated in RHE model; Spider biofilm repressed
C3_06670C	C3_06670C	-0.894571	-1.94019	0.00894244	1.27714e-09	Protein of unknown function; flow model biofilm repressed
C1_00910W	TRI1	-0.977259	-1.26287	1.86021e-09	2.6839e-15	Has domain(s) with predicted DNA binding activity
C2_10420W	FGR6-4	-0.772032	-1.29831	0.053818	0.000468525	Protein lacking an ortholog in S. cerevisiae; member of a family encoded by FGR6-related genes in the RB2 repeat sequence; transposon mutation affects filamentous growth
C1_04270C	C1_04270C	-0.565044	-1.70875	0.12284	1.33053e-07	Ortholog of C. dubliniensis CD36 : Cd36_04020, C. parapsilosis CDC317 : CPAR2_107000, C. auris B8441 : B9J08_003367, Candida tenuis NRRL Y-1498 : CANTEDRAFT_113990 and Pichia stipitis Pignal : PICST_32780
C4_00920C	C4_00920C	0.326488	-1.66822	0.515104	2.61582e-05	Possible similarity to mutator-like element (MULE) transposase; flow model biofilm induced; expression regulated during planktonic growth
C1_05550C	C1_05550C	-0.557428	-1.15779	0.370599	0.0380682	C/D box small nucleolar RNA (snoRNA)
C4_05530W	FGR6-10	-0.92749	-1.31379	0.0266385	0.000947469	Protein lacking an ortholog in S. cerevisiae; member of a family encoded by FGR6-related genes in the RB2 repeat sequence; transposon mutation affects filamentous growth
C3_02600C	SLC1	-0.957873	-1.19456	1.56523e-09	1.71977e-14	Putative fatty acyltransferase; protein repressed during the mating process
C4_03070W	PGA54	-0.415499	-2.04488	0.00250535	3.9428e-56	GPI-anchored protein; Hog1-repressed; induced in cyr1 or efg1 mutant or in hyphae; colony morphology-related gene regulation by Ssn6; induced in RHE model; mRNA binds She3; regulated in Spider biofilms by Tec1, Egf1, Ntd80, Rob1, Brg1
C2_05510C	C2_05510C	-0.489041	-1.0588	0.00074908	1.06321e-14	Ortholog(s) have histone binding activity, role in DNA replication-dependent nucleosome assembly and CAF-1 complex, cytoplasm, nucleus localization
CR_07860C	ASF1	-0.332116	-1.37664	0.391658	1.30071e-05	Protein similar to S. cerevisiae Asf1p, a chromatin assembly complex component; likely to be essential for growth, based on an insertional mutagenesis strategy
C1_04160C	C1_04160C	-0.383917	-1.04155	0.433666	0.0123937	Ortholog of S. cerevisiae : YMR087W, C. glabrata CBS138 : CAGL0J01397g, C. dubliniensis CD36 : Cd36_03920, C. parapsilosis CDC317 : CPAR2_107150 and C. auris B8441 : B9J08_005139
C4_00800W	C4_00800W	-0.729258	-1.53703	0.00104333	2.715e-13	Ortholog(s) have SUMO transferase activity, role in DNA repair and Smc5-Smc6 complex localization
C2_08590W	YWP1	0.157203	-1.62907	0.525899	1.70016e-18	Secreted yeast wall protein; possible role in dispersal in host; involved in adhesion and biofilm formation; propeptide; growth phase, phosphate, Ssk1/Ssn6/Efg1/Efh1/Hap43 regulated; mRNA binds She3; flow and Spider biofilm repressed
C3_06630W	C3_06630W	-0.335292	-1.0983	0.522405	0.0108932	Ortholog(s) have chromatin binding activity and role in DNA replication initiation, DNA unwinding involved in DNA replication, double-strand break repair via break-induced replication
C1_02360C	PGA5	-0.381993	-1.23906	0.155905	1.60764e-07	Putative GPI-anchored beta-1,3-glucanosyltransferase with similarity to the A. fumigatus GEL family; fungal-specific (no human or murine homolog)
CR_08800W	ITS2	-0.178485	-1.41479	0.669325	4.74231e-06	Non-coding region in the 55 copies of rDNA repeat, between RDN58 and RDN25; in S. cerevisiae it is transcribed as part of the 35S precursor that is processed during rRNA maturation to yield 18S, 5.8S, and 25S rRNA species
C3_07010W	POS5	-0.629413	-1.22346	0.00849664	4.14157e-08	Protein similar to S. cerevisiae Pos5p, a mitochondrial NADH kinase involved in the oxidative stress response; planktonic growth-induced gene; likely to be essential for growth, based on an insertional mutagenesis strategy
C7_02670W	C7_02670W	-0.470816	-1.31984	0.0737182	1.46017e-08	Ortholog(s) have role in intra-S DNA damage checkpoint, positive regulation of macroautophagy, re-entry into mitotic cell cycle after pheromone arrest and Golgi trans cisterna, endoplasmic reticulum localization
C2_01780W	MSB2	-0.464982	-1.0056	0.0151198	1.19417e-08	Mucin family adhesin-like protein; cell wall damage sensor; required for Cek1 phosphorylation by cell wall stress; Rim101-repressed; activation releases extracellular domain into medium; Spider biofilm induced
C1_10640C	PEA2	0.235916	-1.38055	0.312566	2.00425e-13	Putative coiled-coil polarisome; predicted role in polarized morphogenesis, cell fusion, and low affinity Ca2+ influx; rat catheter biofilm induced
C6_00470C	FET99	-0.674118	-1.3111	0.00133704	3.40923e-11	Multicopper oxidase family protein; similar to S. cerevisiae Fet3; does not complement S. cerevisiae fet3 mutant growth under low-iron; iron-repressed; regulated by Tup1, Rim101; flow model biofilm induced; Spider biofilm repressed
C1_06550W	GLT1	0.0213996	-1.01055	0.945263	3.80243e-08	Putative glutamate synthase; regulated by Sef1, Sfu1, and Hap43; rat catheter biofilm repressed
C1_02280C	PSY2	-0.395385	-1.0988	0.17825	1.6473e-05	Putative protein phosphatase PP4 complex subunit; macrophage-induced gene
C1_03680W	ENG1	-0.575268	-1.50243	0.000478716	1.50554e-22	Endo-1,3-beta-glucanase; ortholog of S. cerevisiae Dse4 needed for cell separation; caspofungin, fluconazole repressed; repressed by alpha pheromone in SpiderM medium; flow model biofilm induced; rat catheter biofilm repressed
C1_05300C	PRD1	-0.864071	-1.05237	2.03902e-05	1.12727e-07	Putative proteinase; transcript regulated by Nrg1, Mig1, and Tup1; Hogp-induced; stationary phase enriched protein; Hap43-repressed; rat catheter biofilm repressed
C6_03340C	GLC3	-0.845782	-1.22305	0.00908103	7.43284e-05	Putative 1,4-glucan branching enzyme; fluconazole-induced; colony morphology-related gene regulation by Ssn6; stationary phase enriched protein
CR_00930W	ATO10	-0.673831	-1.77511	0.361682	0.0050652	Putative fungal-specific transmembrane protein; rat catheter and Spider biofilm induced
CR_02240C	OPT2	-0.855364	-1.07911	1.33063e-07	1.10191e-11	Oligopeptide transporter; induced upon phagocytosis by macrophage; macrophage/pseudohyphal-repressed after 16h; fluconazole-induced; virulence-group-correlated expression; Hap43-repressed
CR_01010W	TEN1	-0.74242	-1.61814	0.00628712	3.61839e-10	Protein involved in telomere maintenance; forms a complex with Stn1; transcription is regulated upon yeast-hypha switch; Spider biofilm induced
C1_03080C	TEM1	-0.838994	-1.86943	0.000102696	1.34802e-19	Putative GTPase involved in mitotic exit and cytokinesis; induced under Cdc5p depletion
C2_01300C	MNN24	0.385409	-1.40933	0.0977952	2.73595e-12	Alpha-1,2-mannosyltransferase; required for normal cell wall mannan content
C7_02750W	FGR6-1	-0.636485	-1.17199	0.200805	0.00900218	Protein lacking an ortholog in S. cerevisiae; member of a family encoded by FGR6-related genes in the RB2 repeat sequence; transposon mutation affects filamentous growth
C1_00270W	C1_00270W	-1.15065	-1.87539	0.156952	0.0120579	Predicted ORF in retrotransposon Tca8 with similarity to the Gag region encoding nucleocapsid-like protein; repressed by ciclopirox olamine; filament induced; regulated by Rfg1, Tup1; overlaps orf19.6078.1
C4_00910C	C4_00910C	0.529786	-1.06005	0.228808	0.00681908	Protein with similarity to mutator-like element (MULE) transposase
CR_07360W	PIF1	-0.725624	-1.12758	0.000345579	6.80577e-09	DNA helicase and 3'-5' exonuclease; decreased transcription is observed upon fluphenazine treatment
C6_04350C	FLO8	-0.471751	-1.40138	0.0987192	1.99267e-08	Transcription factor; required for hyphal formation and CO2 induced white-opaque switching; regulates hyphal gene expression; required for virulence in mouse systemic infection; binds Efg1p; binds Mss11p via LisH motif; has LUFS domain
C5_01460W	YBL053	-0.687821	-1.64258	8.58353e-06	6.97702e-29	Putative subunit of a replication fork-pausing checkpoint complex
C1_11940C	C1_11940C	-0.891244	-1.9009	0.00827781	1.82579e-09	Protein of unknown function; Hap43-induced gene
CR_03100W	SMC5	-0.418118	-1.14271	0.00685338	7.87802e-16	Protein similar to S. cerevisiae Smc5p, which is involved in DNA repair; transposon mutation affects filamentous growth
C4_05730W	C4_05730W	-0.311874	-2.26717	0.109728	3.72353e-43	Adhesin-like protein; regulated by Tsa1, Tsa1B in minimal media at 37 deg; clade-associated gene expression; induced by alpha pheromone in SpiderM medium; Hap43-induced; Spider biofilm repressed
C7_03910W	OGG1	-0.883047	-1.42146	0.000705226	1.40235e-08	Mitochondrial glycosylase/lyase; repairs oxidative damage to mitochondrial DNA, contributes to UVA resistance, role in base-excision repair; Spider biofilm induced
CR_08780W	ITS1	-0.236084	-1.59183	0.524031	2.15773e-08	Non-coding region in the 55 copies of rDNA repeat, between RDN18 and RDN58; in S. cerevisiae it is transcribed as part of the 35S precursor that is processed during rRNA maturation to yield 18S, 5.8S, and 25S rRNA species
C1_04870W	SAP7	-0.313494	-1.10994	0.37324	0.000171016	Pepstatin A-insensitive secreted aspartyl protease; self-processing; expressed in human oral infection; Ssn6p-regulated; role in murine intravenous infection; induced during, but not required for, murine vaginal infection; N-glycosylated
CR_04120C	CR_04120C	-0.390606	-1.00698	0.0161844	1.08607e-11	Ortholog(s) have DNA-dependent ATPase activity, dinucleotide insertion or deletion binding, guanine/thymine mispair binding activity
CR_04660C	UGP1	-0.66345	-1.67336	3.3799e-07	1.38792e-41	UTP-glucose-1-phosphaturidyl transferase; localizes to yeast, not hyphal cell surface; Hog1-repressed; stationary phase enriched; induced in oralpharyngeal candidasis; rat catheter biofilm repressed; Bcr1-repressed in RPMI a/a biofilms
C2_07470W	YCS4	-0.631643	-1.21169	8.11353e-05	1.8788e-15	Putative condensin complex subunit; cell-cycle regulated periodic mRNA expression
C3_05170W	WOR2	-0.17365	-1.40203	0.585041	3.72599e-09	Zn(II)2Cys6 transcription factor; regulator of white-opaque switching; required for maintenance of opaque state; Hap43-induced
C1_09910C	C1_09910C	-0.961247	-1.00234	1.1413e-05	3.69669e-06	Protein with a dual-specificity phosphatase domain; Hap43-induced gene
C7_01580W	SMC6	-0.649393	-1.12474	0.0142412	5.71145e-06	Putative structural maintenance of chromosomes (SMC) protein; Hap43-induced; cell-cycle regulated periodic mRNA expression; S. cerevisiae ortholog not cell-cycle regulated; Spider biofilm induced
C3_04590W	C3_04590W	-0.751902	-1.17434	0.000102793	2.72125e-10	RNA binding protein required for export of poly(A)+ mRNA from the nucleus; Spider biofilm repressed
C4_06610C	SDH12	-0.569707	-1.47693	0.00660927	1.59737e-14	Succinate dehydrogenase; soluble protein in hyphae; macrophage-downregulated protein level; downregulated by Efg1p; repressed by nitric oxide; protein present in exponential and stationary growth phase yeast cultures; Hap43p-repressed gene
CR_05760C	CR_05760C	-0.592485	-1.07005	0.174349	0.00674324	Protein of unknown function; rat catheter biofilm repressed
C4_06130W	C4_06130W	-0.699157	-1.12475	0.000140782	1.71355e-10	Ortholog(s) have tubulin binding activity and role in microtubule cytoskeleton organization, mitochondrial fission, mitochondrion inheritance, mitochondrion localization, nuclear migration along microtubule
CR_02810W	CIRT4B	-1.09645	-1.23951	0.069825	0.0341313	Cirt family transposase; transcript repressed in an azole-resistant strain that overexpresses CDR1 and CDR2; Hap43-repressed; flow model biofilm induced
C1_07860W	C1_07860W	-0.556629	-1.3508	0.154691	9.18685e-05	Ortholog of C. dubliniensis CD36 : Cd36_07380 and Candida albicans WO-1 : CAWG_00634
C5_03170C	C5_03170C	-0.936222	-2.46786	2.59675e-09	9.04565e-59	Protein of unknown function; transcript repressed by elevated CO2; Spider biofilm induced
CR_00560W	NTH1	-0.460677	-1.00356	0.0788614	2.0562e-05	Neutral trehalase; hyphal induction in mutant delayed but not reduced overall; not required for virulence in mice; possible regulatory cAMP-dependent phosphorylation at S10,S213; Hap43-repressed gene; Spider biofilm induced
CR_07590W	EMP24	-0.756449	-1.1283	0.000279296	1.74962e-08	COPII-coated vesicle component
C1_05940W	PHO87	-0.339992	-1.07475	0.346882	0.000369399	Putative phosphate permease; transcript repressed by Rim101 at pH 8; regulated by white-opaque switch; caspofungin repressed; virulence-group-correlated expression; flow model biofilm induced
C1_02410C	C1_02410C	-0.819149	-1.85563	2.42827e-10	1.49767e-49	Has domain(s) with predicted role in retrograde vesicle-mediated transport, Golgi to endoplasmic reticulum and integral component of membrane localization
C2_08270C	C2_08270C	-0.470523	-1.13424	0.0203437	8.86515e-10	Putative casein kinase; plasma membrane-localized
C3_01470W	ARF3	0.21689	-1.16561	0.460485	4.77354e-07	Similar to but not orthologous to S. cerevisae Arf3; transcript filament induced; Tup1 regulated; rat catheter biofilm repressed (see Locus History Note for Assembly 19 correction)
C3_07770C	C3_07770C	-0.653828	-1.04992	0.00225036	2.57705e-07	Ortholog(s) have microtubule binding, microtubule plus-end binding activity
C7_03410C	C7_03410C	-0.778798	-1.54985	0.000254485	1.59143e-14	Protein of unknown function; repressed by alpha pheromone in SpiderM medium
C5_01340W	HST3	-0.963753	-1.45738	2.73216e-07	1.24544e-15	Histone H3K56 deacetylase; reduced copy number increases opaque cell formation; repressed by MMS, hydroxyurea and high-levels of hydrogen peroxide; Hap43p-induced; ectopic expression blocks genotoxin-induced switching; nicotinamide target
C1_01790W	SWI4	-0.55517	-1.22235	0.0131529	3.06453e-09	Putative component of the SBF transcription complex involved in G1/S cell-cycle progression; periodic mRNA expression, peak at cell-cycle G1/S phase; predicted, conserved MBF binding sites upstream of G1/S-regulated genes
C4_06600W	TOP2	-0.878417	-1.6464	5.62584e-12	2.59134e-40	DNA topoisomerase II; catalyzes ATP-dependent DNA relaxation and decatenation in vitro; Y842 predicted to be catalytic; functional homolog of S. cerevisiae Top2p; sensitive to amsacrine or doxorubicin; farnesol-upregulated in biofilm
C7_02920W	C7_02920W	-1.11891	-2.01985	0.311895	0.0412232	Has domain(s) with predicted amidase activity, carbon-nitrogen ligase activity, with glutamine as amido-N-donor activity
CR_07120C	CR_07120C	-0.666619	-2.71239	0.00264066	3.86472e-39	Ortholog of C. dubliniensis CD36 : Cd36_32700, C. parapsilosis CDC317 : CPAR2_204280, C. auris B8441 : B9J08_000471 and Candida tenuis NRRL Y-1498 : CANTEDRAFT_113831
C7_03480W	C7_03480W	-0.744295	-1.6136	0.000761542	8.75746e-15	Putative guanyl nucleotide exchange factor with Sec7 domain; required for normal filamentous growth; regulated by yeast-hyphal switch; filament induced; regulated by Nrg1, Tup1, Mob2, Hap43; mRNA binds She3; Spider biofilm induced
C2_04940C	ITR1	-0.00829742	-1.68941	0.992932	0.000239602	MFS inositol transporter; uptake of exogenous inositol; 12 transmembrane motifs; expressed in rich medium; fluconazole, caspofungin repressed; possibly essential (UAU1 method); flow model, rat catheter and Spider biofilm induced
C1_13620W	ROB1	-0.387716	-2.16537	0.0612625	4.58664e-34	Zn(II)2Cys6 transcription factor; required for Spider model biofilm formation; mutant displays abnormal colony morphology and invasive growth; caspofungin repressed; flow model biofilm induced; rat catheter biofilm repressed
CR_01320C	CR_01320C	-0.519488	-1.85348	0.0947484	5.53994e-12	Predicted vacuolar protein; rat catheter biofilm repressed; flow model biofilm repressed
C5_01470C	C5_01470C	-0.447555	-1.27353	0.291625	0.000416074	Putative transporter; decreased transcription is observed upon fluphenazine treatment
C1_01710W	C1_01710W	-0.0822976	-1.07059	0.821499	2.32582e-05	Protein of unknown function; flow model biofilm induced; Spider biofilm induced
C6_01560W	C6_01560W	-0.776191	-1.92021	0.000612963	1.83724e-19	Plasma membrane-associated protein; physically interacts with TAP-tagged Nop1p
C3_02700W	SMC3	-0.399933	-1.83943	0.105548	3.30037e-18	Protein similar to S. cerevisiae Smc3p, which is an ATPase involved in sister chromatid cohesion; likely to be essential for growth, based on an insertional mutagenesis strategy
C6_04120C	C6_04120C	-0.66476	-1.10518	0.00289854	1.81069e-07	Ortholog(s) have microtubule binding activity, role in mitotic spindle assembly checkpoint, protein localization to kinetochore, sister chromatid biorientation and condensed nuclear chromosome kinetochore localization
C6_03360C	C6_03360C	-0.915724	-1.28653	0.018552	0.000517842	Ortholog of C. dubliniensis CD36 : Cd36_63640, C. auris B8441 : B9J08_001441, Pichia stipitis Pignal : PICST_32878 and Candida guilliermondii ATCC 6260 : PGUG_03423
C2_03160C	RNR1	-0.445441	-1.63002	0.140094	2.70358e-10	Ribonucleotide reductase large subunit; induced in low iron; transposon mutation affects filamentous growth; farnesol upregulated in biofilm; regulated by cell cycle, tyrosol, cell density; regulated by Sef1, Sfu1, and Hap43
C1_09050W	HST1	-0.597072	-1.15633	0.00689948	2.15855e-08	Putative histone deacetylase, involved in regulation of white-opaque switching
C1_13610C	KIS2	-0.761615	-1.58201	0.11847	0.000293267	Scaffold protein of Snf1p complex; similar to S. cerevisiae Gal83p and Sip2p; interacts with Snf4p; interaction with Snf1p complex is regulated by carbon source, decreased on ethanol; N-terminal myristoylation; Hog1p-downregulated
CR_00990W	CR_00990W	-0.501728	-1.07193	0.00899182	1.72622e-09	Ortholog(s) have peptidase activity, role in protein targeting to ER, signal peptide processing and endoplasmic reticulum, signal peptidase complex localization
CR_04570C	CDC10	-0.790012	-1.39929	0.000244934	8.85529e-12	Septin, required for wild-type cell, hyphal, or chlamydospore morphology; role in virulence and kidney tissue invasion in mouse infection; forms ring at sites of cell division and filaments in mature chlamydospore; Spider biofilm repressed
CR_06540W	KIP1	-0.735444	-1.18034	0.0162123	4.20486e-05	Non-essential kinesin from the bipolar (Kinesis-5) family; involved in formation of the mitotic spindle
C1_12510W	RAX2	-0.411713	-1.05936	0.0039694	1.01425e-15	Plasma membrane protein involved in establishment of bud sites and linear direction of hyphal growth; filament induced, repressed by Rim101, Tup1; Hap43-induced; Spider biofilm induced
C7_00980W	PHM5	-0.957262	-1.46738	5.25287e-11	6.4785e-25	Ortholog(s) have endopolyphosphatase activity, exopolyphosphatase activity, role in polyphosphate catabolic process, polyphosphate metabolic process and cytosol, fungal-type vacuole membrane, nucleus localization
C3_01020W	C3_01020W	-0.868667	-1.58907	0.00276839	6.49287e-09	Protein of unknown function; opaque-specific transcript; induced during chlamydospore formation in both C. albicans and C. dubliniensis; Hog1-repressed; Spider biofilm induced
C5_01280C	NUF2	-0.732992	-1.18019	0.00453997	1.46555e-06	Kinetochore component; amount of Nuf2p and Mtw1p protein detected at each centromere is consistent with a single kinetochore microtubule attachment site
C2_07660W	PDS5	-0.409908	-1.20757	0.102895	3.83539e-08	Putative protein with a predicted role in establishment and maintenance of sister chromatid condensation and cohesion; cell-cycle regulated periodic mRNA expression
C3_00930W	ATO2	-1.09125	-1.84495	0.0582103	0.000530458	Putative fungal-specific transmembrane protein; fluconazole repressed, Hap43-repressed; flow model biofilm induced; Spider biofilm induced
C5_03580C	CAC2	-0.294227	-1.05803	0.324527	2.00564e-05	Component of the chromatin assembly factor I (CAF-1); involved in regulation of white-opaque switching frequency; macrophage-induced
C3_06250W	ERV25	-0.612787	-1.16607	0.0141579	4.95889e-07	Component of COPII-coated vesicles; transcript induced upon filamentous growth; rat catheter biofilm repressed
C4_05680W	PHO4	-0.409036	-1.63953	0.16296	4.31817e-11	bHLH transcription factor of the myc-family; required for phosphate acquisition and for resistance to stresses; induced by Mnl1 under weak acid stress
C2_05260W	BUD14	-0.577009	-1.41733	0.000250228	1.04958e-21	Putative SH3-domain-containing protein; predicted role in bud-site selection; Spider biofilm induced
C5_00300C	SMC4	-0.547492	-1.18572	0.00730222	3.63838e-10	Ortholog(s) have ATPase activity, DNA/DNA annealing activity, chromatin binding, double-stranded DNA binding, single-stranded DNA binding activity
C1_11480W	PHO84	-0.342843	-2.22641	0.637493	5.14339e-05	High-affinity phosphate transporter; transcript regulated by white-opaque switch; Hog1, ciclopirox olamine or alkaline induced; caspofungin, stress repressed; required for normal TORC1 function
C3_06890W	PMT2	-0.951786	-1.67343	6.98931e-09	6.6436e-26	Protein mannosyltransferase (PMT) with roles in hyphal growth and drug sensitivity; member of the PMT family which includes Pmt1p, Pmt2p, Pmt4p, Pmt5p, and Pmt6p; induced during cell wall regeneration; essential
C1_05070C	GPI7	-0.646851	-1.65636	0.197143	0.000146576	Protein involved in attachment of GPI-linked proteins to cell wall; member of major facilitator superfamily; phosphodiesterase/nucleotide pyrophosphatase domain; similar to S. cerevisiae Gpi7p
C6_04380W	ALS2	-0.663834	-1.32531	0.13881	0.00097961	ALS family protein; role in adhesion, biofilm formation, germ tube induction; expressed at infection of human buccal epithelial cells; putative GPI-anchor; induced by ketoconazole, low iron and at cell wall regeneration; regulated by Sfu1p
C3_01550C	TOS1	-0.820798	-2.28552	0.000250186	9.09359e-28	Protein similar to alpha agglutinin anchor subunit; secreted; exogenously expressed protein is a substrate for Kex2 processing in vitro; fluconazole-induced; induced by alpha pheromone in SpiderM medium; Hap43-induced
C7_02600C	C7_02600C	-0.895624	-1.13578	0.0339849	0.00503085	Pol protein of retrotransposon Tca2; separated by a stop codon from Gag protein orf19.2371; likely translated as single polyprotein with Gag, reverse transcriptase, protease, and integrase; rat catheter biofilm repressed
C5_00400C	C5_00400C	-0.874508	-1.74264	4.12665e-08	1.09959e-29	Ortholog of C. dubliniensis CD36 : Cd36_50420, C. parapsilosis CDC317 : CPAR2_304100, C. auris B8441 : B9J08_001314 and Candida tenuis NRRL Y-1498 : CANTEDRAFT_98299
C3_06980W	HUT1	-0.595098	-1.28218	0.000492619	1.87778e-15	Ortholog(s) have UDP-galactose transmembrane transporter activity and role in UDP-galactose transmembrane transport, UDP-glucose transmembrane transport
C2_09110C	C2_09110C	-0.771103	-1.48779	0.278604	0.0195505	Protein of unknown function; repressed by alpha pheromone in SpiderM medium
CR_01260W	CR_01260W	-0.31689	-1.07082	0.164752	4.02685e-08	Putative endosomal transmembrane protein; Hap43p-induced; mutation confers hypersensitivity to amphotericin B
C1_09990W	SAC1	-0.75854	-1.28833	0.00363109	1.7436e-07	Putative phosphatidylinositol phosphate (PtdInsP) phosphatase, involved in cell wall integrity and morphogenesis
C1_12200W	MCD4	-0.0866257	-1.13915	0.730285	1.12724e-10	Mannose-ethanolamine phosphotransferase, essential gene involved in GPI anchor biosynthesis
C1_02680C	MNN44	-0.437424	-1.1829	0.0371367	4.22412e-10	Planktonic growth-induced gene
C2_10030C	MP65	-0.741806	-1.45376	1.84619e-07	2.05691e-26	Cell surface mannoprotein; cell-wall glucan metabolism, adhesion; adhesin motif; O-glycosylation; induced by heat, germ tube formation, wall regeneration; mycelial antigen; diagnostic marker; fluconazole-repressed; Spider biofilm induced
CR_00390W	MMS22	-0.387374	-1.20913	0.384598	0.00118652	Putative adapter subunit of E3 ubiquitin ligase complex, acts with cullin subunit Rtt101p in response to DNA damage; cell-cycle regulated periodic mRNA expression
C1_00710C	TUB2	-0.416843	-1.09292	0.00384712	1.9099e-16	Beta-tubulin; functional homolog of ScTub2; overproduction makes S. cerevisiae inviable; has two introns; GlcNAc, hypha fluconazole-induced; slow growth, ectopic expression increases white-to opaque switch; rat catheter biofilm repressed
C7_03190C	C7_03190C	-0.927405	-2.47566	0.0190344	1.45702e-11	Protein of unknown function; regulated by Sef1, Sfu1, Hap43; Spider biofilm repressed
C1_00810W	C1_00810W	-0.290563	-1.64023	0.331512	1.1617e-11	Ortholog(s) have N-acetylglucosaminyldiphosphodolichol N-acetylglucosaminyltransferase activity and role in dolichol-linked oligosaccharide biosynthetic process
C4_00730C	C4_00730C	-0.833618	-2.09712	0.164255	8.44646e-05	Ortholog of C. dubliniensis CD36 : Cd36_40780, Candida tenuis NRRL Y-1498 : CANTEDRAFT_116553, Lodderomyces elongisporus NRLL YB-4239 : LELG_04263 and Debaryomyces hansenii CBS767 : DEHA2G21736g
C3_01810C	MNT1	-0.698374	-1.15255	2.57458e-08	2.29551e-21	Alpha-1,2-mannosyl transferase; predicted type II Golgi membrane protein; adds 2nd mannose during cell-wall mannoprotein biosynthesis; required for wild-type virulence and adherence to epithelial cells; Hap43-induced
CR_05180C	SDH2	0.0626202	-1.14624	0.853248	2.77592e-07	Succinate dehydrogenase, Fe-S subunit; localizes to surface of yeast cells, but not hyphae; induced in high iron and during log phase aerobic growth; repressed by nitric oxide, Hap43
C1_09600C	LIP6	-0.814127	-1.29117	0.00135699	1.05208e-07	Secreted lipase, member of family of lipase genes expressed differentially in response to carbon source and during infection; may have a role in nutrition and/or in creating an acidic microenvironment; induced on adherence to polystyrene
C2_03340W	C2_03340W	-0.27859	-1.03519	0.323606	8.99157e-06	Ortholog(s) have guanyl-nucleotide exchange factor activity and role in retrograde transport, endosome to Golgi
C3_06570C	OPI3	-0.916397	-1.45178	4.05581e-07	1.11083e-16	Phosphatidylethanolamine N-methyltransferase; acts in phosphatidylcholine biosynthesis; downregulation correlates with clinical development of fluconazole resistance; amphotericin B, caspofungin repressed; Hap43-induced
CR_09410W	CR_09410W	-0.861314	-1.54604	0.000703801	1.55272e-10	Protein with a nischarin related domain and leucine rich repeats; Spider biofilm induced
C1_12880C	C1_12880C	-0.767527	-1.43873	0.21137	0.00909334	Has domain(s) with predicted DNA binding, nucleic acid binding activity
C4_02100C	GPI14	-1.05125	-1.41866	0.0903343	0.0155216	Catalytic subunit of glycosylphosphatidylinositol-alpha 1,4 mannosyltransferase I, involved in GPI anchor biosynthesis; regulated by Tsa1p, Tsa1Bp under H2O2 stress conditions
C4_02550C	EMP70	-0.893874	-1.25499	0.000336105	1.82829e-07	Protein with a role in endosome-to-vacuole sorting; rat catheter biofilm repressed
C1_13780W	MYO2	-0.593585	-1.8614	1.13217e-05	2.46915e-48	Class V myosin; nonessential; sole class V myosin in C. albicans; required for WT actin cytoskeletal polarity, nuclear organization, migration, hyphal growth; conserved myosin ATPase/tail domains; Hap43-induced; flow model biofilm repressed
C1_04110W	C1_04110W	-0.63268	-1.05238	0.000175162	7.2795e-11	Ortholog(s) have lysophosphatidic acid acyltransferase activity, role in cellular triglyceride homeostasis, lipid droplet organization and endoplasmic reticulum, lipid droplet localization
C1_07700C	VRG4	-0.954129	-1.65102	1.95671e-10	8.18015e-30	GDP-mannose transporter; essential; required for glycosylation, hyphal growth; functional homolog of S. cerevisiae Vrg4p, which imports GDP-mannose from cytoplasm to Golgi for protein and lipid mannosylation; no mammalian homolog
C1_13740W	KAR9	-0.609019	-1.05681	0.000243098	2.93939e-11	Ortholog of S. cerevisiae Kar9; role in mitotic spindle positioning; nonessential; localizes to bud tip, bud neck, hyphal tip; wild-type localization requires actin and microtubule cytoskeleton; induced by alpha factor
CR_10640W	CR_10640W	-0.808194	-1.34523	0.0118301	8.33158e-06	Has domain(s) with predicted antiporter activity, xenobiotic transmembrane transporter activity, role in drug transmembrane transport and membrane localization
C3_04580C	STP1	-0.424933	-1.05915	0.0847766	1.29525e-06	Transcription factor; regulates SAP2, OPT1 expression and thereby protein catabolism for nitrogen source; activated via amino-acid-induced proteolytic processing; macrophage/pseudohyphal-repressed; Spider biofilm repressed
C7_02890C	PMT1	-0.716471	-1.30248	1.13026e-05	7.44874e-17	Protein mannosyltransferase; required for virulence in mice and for adhesion to epithelial cells; role in hyphal growth and drug sensitivity; Als1, Sec20, Kre9, Pir1 are substrates; 1 of 5 PMT family members
C1_07810C	C1_07810C	-0.723788	-1.42487	0.024417	1.61136e-06	Has domain(s) with predicted protein heterodimerization activity
C7_01460C	C7_01460C	-0.941437	-2.40393	5.49624e-05	2.74641e-27	Protein of unknown function; induced by alpha pheromone in SpiderM medium
C1_01080W	C1_01080W	-0.838713	-1.54757	0.0043184	2.36213e-08	Ortholog of C. dubliniensis CD36 : Cd36_01020, C. parapsilosis CDC317 : CPAR2_110130, C. auris B8441 : B9J08_003399 and Candida tenuis NRRL Y-1498 : CANTEDRAFT_93515
C1_07340W	C1_07340W	-0.754185	-1.21894	3.18463e-07	1.33327e-17	Ortholog(s) have ATPase activity, DNA binding, nucleosome binding, rDNA binding, transcription regulatory region DNA binding activity
CR_09520C	CR_09520C	-0.851759	-2.16781	7.23471e-05	1.40747e-26	Ortholog(s) have microtubule binding, microtubule plus end polymerase, microtubule plus-end binding, structural constituent of cytoskeleton activity
C1_14630C	C1_14630C	-0.93049	-1.50209	0.0445839	0.000507247	Similar to a region of the Tca2 (pCal) retrotransposon, which is present in strain hOG1042 as 50 to 100 copies of a linear dsDNA; rat catheter biofilm repressed
C1_04210C	CDC3	-0.402543	-1.20744	0.064943	3.44308e-10	Septin; essential for viability; functional homolog of S. cerevisiae Cdc3p; down-regulation associated with azole resistance; macrophage/pseudohyphal-repressed; virulence-group-correlated expression; gene has intron
C1_03860C	BNI4	-0.377006	-1.04482	0.12793	1.31539e-06	Protein required for wild-type cell wall chitin distribution, morphology, hyphal growth; not essential; similar to S. cerevisiae Bni4p (targeting subunit for Glc7p phosphatase, involved in bud-neck localization of chitin synthase III)
C7_00930W	GPH1	-0.528033	-1.00645	0.0677214	0.000132624	Putative glycogen phosphorylase; role in glycogen metabolism; regulated by Ssk1, Mig1, Tup1, Hap43; fluconazole-induced; localizes to cell surface of hyphae, not yeast; stationary phase enriched protein; Spider biofilm induced
C1_03210C	CDC12	-0.898689	-1.44737	1.47423e-06	9.78288e-16	Septin; essential for viability; forms ring at sites of cell division and also forms filaments in mature chlamydospore; filamentous growth induced; regulated by Nrg1, Tup1, tyrosol and cell density; rat catheter biofilm repressed
CR_01360W	CR_01360W	-0.850289	-1.21974	0.0346713	0.00138057	Ortholog(s) have role in chromosome segregation and kinetochore, nuclear MIS12/MIND complex localization
C3_02150C	ERG6	-0.785226	-1.796	6.04719e-08	2.62443e-38	Delta(24)-sterol C-methyltransferase, converts zymosterol to fecosterol, ergosterol biosynthesis; mutation confers nystatin resistance; Hap43, GlcNAc-, fluconazole-induced; upregulated in azole-resistant strain; Spider biofilm repressed
C1_08140W	C1_08140W	-0.318713	-1.3887	0.299837	4.16116e-08	Ortholog(s) have tRNA-specific adenosine deaminase activity, tRNA-specific adenosine-34 deaminase activity, role in tRNA modification, tRNA wobble adenosine to inosine editing and tRNA-specific adenosine-34 deaminase complex localization
C6_01440C	FRP5	-1.95989	-2.9504	0.0946946	0.0073	Protein with a GPR1/FUN34/yaaH family domain; flucytosine repressed
CR_02640W	RFG1	-0.500917	-1.39247	0.0726694	1.71069e-08	HMG domain transcriptional repressor of filamentous growth and hyphal genes; in Tup1-dependent and -independent pathways; binds DNA; transcript not regulated by oxygen or serum; not responsible for hypoxic repression; Spider biofilm induced
C2_05860C	C2_05860C	-0.95732	-1.08008	0.00990176	0.00286541	Putative Xbp1 transcriptional repressor; binds to cyclin gene promoters in S. cerevisiae; Hap43-repressed; possibly essential, disruptants not obtained by UAU1 method
C3_05250C	C3_05250C	-0.766457	-1.60816	0.0772681	3.94784e-05	Protein of unknown function; role in intracellular signal transduction; Spider biofilm induced
C3_03050C	PGA18	-0.226255	-1.22362	0.547674	3.10948e-05	Putative GPI-anchored protein; regulated by Nrg1, Tup1; rat catheter biofilm repressed
C4_04980W	C4_04980W	-0.255282	-1.09507	0.613676	0.00591623	Predicted membrane transporter; member of the peptide-acetyl-coA transporter (PAT) family, major facilitator superfamily (MFS); induced by alpha pheromone in Spider medium
C1_11720W	C1_11720W	-0.236385	-1.32119	0.745189	0.0165272	Ortholog of Candida albicans WO-1 : CAWG_00265
CR_02820W	PGM2	-0.714867	-1.11362	8.66789e-05	1.98634e-10	Ortholog of S. cerevisiae Pgm2; induced in planktonic culture; Tye7p-regulated; flow model biofilm induced; rat catheter biofilm repressed
C1_09610W	C1_09610W	-0.889301	-1.26216	0.0274115	0.000969868	Planktonic growth-induced gene
C4_02600C	C4_02600C	-0.462048	-1.05303	0.127411	8.93953e-05	Ortholog(s) have histone binding activity, role in DNA replication-dependent nucleosome assembly and CAF-1 complex, chromatin, chromosome, centromeric region, nucleus localization
C1_13770C	C1_13770C	-0.890445	-1.29091	5.98643e-08	8.89042e-16	Has domain(s) with predicted nucleic acid binding activity
CR_03680C	SMC1	-0.426023	-1.45118	0.197304	2.40656e-07	Protein similar to chromosomal ATPases; RNA abundance regulated by tyrosol and cell density; cell-cycle regulated periodic mRNA expression
C6_01460C	C6_01460C	-0.0302332	-0.995163	0.924459	4.51625e-07	Ortholog(s) have chaperone binding activity, role in protein folding in endoplasmic reticulum, response to unfolded protein, ubiquitin-dependent ERAD pathway and endoplasmic reticulum lumen localization
C4_03080W	C4_03080W	-0.789224	-2.53025	0.000473885	2.45154e-33	Protein of unknown function; flow model biofilm repressed
C1_00850W	IHD2	-0.763042	-1.55399	0.00168781	1.27998e-11	Protein of unknown function; induced during hyphae development; induced in low iron; Spider biofilm induced
C2_07120W	RFA2	-0.561569	-1.17481	0.00011672	1.75674e-17	Putative DNA replication factor A; RNA abundance regulated by cell cycle, tyrosol and cell density
C2_01360C	DCW1	-0.386111	-1.04709	0.119191	1.37928e-06	Protein with predicted GPI modification; dfg5 dcw1 double mutant is inviable; not required for wild-type hyphal growth; upregulated in cyr1 mutant (yeast or hyphal form); Hap43-induced
C6_02160W	C6_02160W	-0.916009	-1.28562	1.29191e-09	3.46099e-18	Protein with a predicted serine/threonine kinase and tyrosine kinase domain; possibly an essential gene, disruptants not obtained by UAU1 method
C2_01710W	HSK3	-0.545019	-1.28876	0.0540803	5.74921e-07	Subunit of the Dam1 (DASH) complex, which acts in chromosome segregation by coupling kinetochores to spindle microtubules; expression regulated during planktonic growth
C2_00130W	C2_00130W	-0.887586	-1.28884	0.00737948	4.77842e-05	Protein of unknown function; flow model biofilm induced
C4_04850C	CSR1	0.564708	-1.35471	0.204777	0.000546817	Transcription factor; role in zinc homeostasis and regulation of Spider biofilm matrix; mutation affects filamentous growth; can suppress S. cerevisiae rok1 mutant inviability; Spider biofilm induced; mutants for abnormal Spider biofilms
C2_02170W	C2_02170W	-0.53675	-1.02769	0.00737948	4.00641e-08	Possible vacuolar protein; Hap43-induced gene
C1_06270W	C1_06270W	-0.9106	-2.13932	0.000112071	9.59949e-22	Predicted membrane protein; transcript repressed by ciclopirox olamine
C3_05350C	SMI1B	-0.414782	-1.19006	0.0192507	1.52618e-13	Putative cell wall assembly regulatory protein; Rim101-repressed; possibly an essential gene, disruptants not obtained by UAU1 method
C3_07470W	C3_07470W	0.456824	-1.1418	0.136207	2.5073e-05	Putative plasma membrane protein; predicted role in cell wall integrity; regulated by Nrg1, Tup1; induced during chlamydospore formation in both C. albicans and C. dubliniensis
C1_14230C	IRR1	-0.500127	-1.8772	0.00832349	9.52155e-28	Putative cohesin complex subunit; cell-cycle regulated periodic mRNA expression
C2_02590W	ZRT2	-0.557308	-5.54133	0.0741477	1.87298e-97	Zinc transporter, essential for zinc uptake and acidic conditions tolerance; transcript induced by amphotericin B, interaction with macrophages; induced in oralpharyngeal candidiasis; Spider biofilm induced
CR_00850C	GSL2	-0.455219	-1.02983	0.037889	2.33497e-07	Protein similar to beta-1,3-glucan synthase; 16 predicted membrane-spanning regions; transcript regulated by Nrg1; very low gene expression in yeast-form and hyphal cells
CR_02360W	IDP2	-1.03683	-1.79395	0.155834	0.00700082	Isocitrate dehydrogenase; white-opaque switch regulated; morphology-regulation by Ssn6; protein in exponential and stationary phase yeast; Hap43-repressed; Spider biofilm repressed by Bcr1, Tec1, Ndt80, Rob1, Brg1; Spider biofilm induced
C1_03360W	C1_03360W	-0.607305	-1.21795	0.000625878	3.39305e-13	Ortholog(s) have DNA binding, DNA-dependent ATPase activity, chromatin DNA binding, methylated histone binding, nucleosome-dependent ATPase activity, rDNA binding, transcription regulatory region DNA binding activity
CR_09900C	DPB2	-0.807655	-1.17565	0.000137868	9.2191e-09	Probable subunit of DNA polymerase II (DNA polymerase epsilon), similar to S. cerevisiae Dpb2p; essential for viability; rat catheter biofilm induced
C7_01750W	C7_01750W	-0.44385	-1.04282	0.11217	2.74032e-05	Putative mitochondrial outer membrane protein; regulated by Sef1p-, Sfu1p-, and Hap43p
C4_00720W	CSP2	-0.743178	-1.293	0.0152797	7.13993e-06	Putative cell wall associated protein; C. albicans and C. dubliniensis specific gene highly induced during chlamydospore development in both species; localized to chlamydospore cell wall; Hap43-repressed; Spider biofilm induced
C5_05100C	DUN1	-0.680615	-1.3596	7.42658e-05	9.4138e-17	Protein similar to S. cerevisiae Dun1p, which is a serine-threonine protein kinase involved in DNA damage cell-cycle checkpoint; induced under Cdc5p depletion
C5_00340W	C5_00340W	-0.885098	-1.88504	6.25288e-07	3.50347e-28	Protein of unknown function; Spider biofilm repressed
C1_12220W	CDC6	-0.13408	-1.52237	0.775033	3.72428e-06	Putative ATP-binding protein with a predicted role in DNA replication; member of conserved Mcm1p regulon; periodic mRNA expression, peak at cell-cycle M/G1 phase
C3_01310W	C3_01310W	-0.443374	-1.26097	0.335331	0.00120464	Ortholog(s) have role in mitotic recombination
C1_00480C	GCN20	-0.812801	-1.09182	1.61135e-06	3.8356e-11	YEF3-subfamily ABC family protein, predicted not to be a transporter
C1_11400C	GIN4	-0.860583	-3.04294	5.55003e-05	1.74399e-52	Autophosphorylated kinase; role in pseudohyphal-hyphal switch and cytokinesis; phosphorylates Cdc11p on S395; necessary for septin ring within germ tube but not for septin band at mother cell junction; physically associates with septins
C3_04610W	MEA1	-0.37829	-1.56017	0.0459682	1.14864e-20	Protein similar to A. nidulans MesA, which is involved in localization of actin cables; Hap43p-induced gene
C4_05660C	BRN1	-0.981755	-1.03016	0.000360442	0.00015065	Putative condensin complex subunit; cell-cycle regulated periodic mRNA expression
C2_09840W	MTW1	-0.423869	-1.22577	0.174231	6.08133e-06	Kinetochore component; amount of Nuf2p and Mtw1p protein detected at each centromere is consistent with a single kinetochore microtubule attachment site
C7_00630C	C7_00630C	0.160502	-1.47056	0.728879	1.14509e-05	Putative protein of unknown function; transcript is upregulated in clinical isolates from HIV+ patients with oral candidiasis; regulated by Sef1, Sfu1, and Hap43
C3_05720C	KIP3	-0.935836	-1.7347	1.27603e-06	1.22615e-20	Putative kinesin, involved in mitotic spindle organization
C4_01010C	DAG7	-0.340617	-1.59011	0.137009	2.14083e-16	Secretory protein; a-specific, alpha-factor induced; mutation confers hypersensitivity to toxic ergosterol analog; fluconazole-induced; induced during chlamydospore formation in C. albicans and C. dubliniensis
CR_02180W	PHO113	-0.825953	-1.11582	0.0977952	0.0177898	Putative constitutive acid phosphatase; Rim101-repressed; DTT-extractable; N-glycosylated; possibly an essential gene, disruptants not obtained by UAU1 method
C5_02640W	C5_02640W	-0.593537	-1.11972	0.0192612	2.12273e-06	Protein of unknown function; Spider biofilm induced; rat catheter biofilm repressed
C5_01650C	MYO1	-0.860065	-1.87147	2.47811e-07	1.30329e-31	Component of actomyosin ring at neck of newly-emerged bud
C3_03900C	HTB1	-0.749659	-2.07458	0.00204127	2.38949e-20	Histone H2B; induced by adherence to polystyrene; amphotericin B, caspofungin repressed; flucytosine, fluconazole induced; Efg1 regulated; slow growth, increased white-to opaque switch in ectopic expression strains; Spider biofilm repressed
C1_07040C	C1_07040C	-0.162621	-1.18791	0.812757	0.0214345	Pry family pathogenesis-related protein; oral infection upregulated gene; mutant has reduced capacity to damage oral epithelial cells
C3_06880W	C3_06880W	-0.690873	-1.56915	0.0789081	1.02172e-05	Protein of unknown function; Hap43-induced gene
C1_08150C	C1_08150C	-0.368102	-1.6433	0.318354	1.0691e-07	Has domain(s) with predicted kinetochore localization
C7_03800W	C7_03800W	-0.753098	-1.42675	1.22407e-06	1.36218e-21	Ortholog(s) have role in protein retention in ER lumen, retrograde vesicle-mediated transport, Golgi to endoplasmic reticulum
C1_07770W	FGR6-3	-0.883714	-1.52647	0.0113611	3.26625e-06	Protein lacking an ortholog in S. cerevisiae; member of a family encoded by FGR6-related genes in the RB2 repeat sequence; transposon mutation affects filamentous growth
C4_05880W	GAT1	-0.370747	-1.25634	0.249709	3.57657e-06	GATA-type transcription factor; regulator of nitrogen utilization; required for nitrogen catabolite repression and utilization of isoleucine, tyrosine and tryptophan N sources; required for virulence in a mouse systemic infection model
C5_02850W	C5_02850W	-0.759925	-1.45244	0.00766402	4.74239e-08	H/ACA box small nucleolar RNA (snoRNA)
C3_03140C	DAL4	-0.874824	-1.10151	3.07919e-05	7.61219e-08	Putative allantoin permease; fungal-specific (no human or murine homolog)
CR_00060C	CR_00060C	-0.580652	-1.26887	0.00341067	6.32622e-12	DNA helicase involved in rDNA replication; Spider biofilm repressed
C2_02180W	C2_02180W	0.38416	-1.46258	0.225359	3.91718e-08	Ortholog of S. cerevisiae Zrt3, vacuolar membrane zinc transporter; predicted Kex2 substrate; induced in oralpharyngeal candidasis; flow model biofilm induced; Spider biofilm induced
C3_02200W	C3_02200W	-0.649576	-1.50509	0.0677578	4.60641e-06	Ortholog of C. parapsilosis CDC317 : CPAR2_405060, Candida tropicalis NEW ASSEMBLY : CTRG1_CGOB_00188, Candida orthopsilosis Co 90-125 : CORT_0C04470 and Candida orthopsilosis NEW ASSEMBLY : CORT1C04470
C7_03300C	LIP8	-0.822253	-1.25793	0.101756	0.00695229	Secreted lipase, member of a differentially expressed lipase gene family with possible roles in nutrition and/or in creating an acidic microenvironment; LIP5 and LIP8 are expressed at all stages of both mucosal and systemic infection
