# Supplementary material for: Candida albicans pathways that protect against organic peroxides and lipid peroxidation
Source: PLoS Genet. 2024 Oct 21;20(10):e1011455. doi: 10.1371/journal.pgen.1011455 (PMC11527291; doi:10.1371/journal.pgen.1011455)
Supplement: S8 Table — (XLSX) [file pgen.1011455.s008.xlsx]

## Sheet: Read Me
Numerical Data for All Figures
This file contains the raw data for all graphs shown in this paper. The respective figure, experiment, and statistical method are listed at the top of each sheet.
All data is listed with strain names from S1 Table.

## Sheet: Fig 2C
Figure 2C. Quantification of GPX-GFP Images. Values reported are the mean fluorescence intensity (MFI). One-way ANOVA with Tukey's multiple comparison test was used for statistical analysis.
	LLF100A	KS22A	KS23A	KS24A
Control (0 mM)	138	493	3320	2120
	151	493	3309	2045
	65	467	3287	2201
Mean	118	484.333	3305.33	2122
SD	46.3573	15.0111	16.8028	78.0192
+Oxidation (0.3 mM tBHP)	127	723	14829	1760
	180	711	14530	1476
	76	952	14804	1668
Mean	127.667	795.333	14721	1634.67
SD	52.0032	135.81	165.882	144.905
+GlcNAc	69	768	3322	12442
	67.9	566	3456	11824
	108.9	467	3332	13292
Mean	81.9333	600.333	3370	12519.3
SD	23.3603	153.409	74.6458	737.049
																																																Strain	KS22A
Strain	LLF100A																	Strain	LLF100A														Strain	LLF100A														Trial	#1
Trial	#1		Trial 1 Avg.	138.07														Trial	#2		Trial 2 Avg.	150.595											Trial	#3		Trial 3 Avg.	64.5649											Condition	Control (0mM)
Condition	Control (0mM)																	Condition	Control (0mM)														Condition		0mM													Image	1
Image	1			2			3			4			5					Image	1			2			3			4					Image	1			2			3			4						Background Signal
	Background Signal		Avg. Background	Background Signal		Avg. Background	Background Signal		Avg. Background	Background Signal		Avg. Background	Background Signal		Avg. Background				Background Signal		Avg. Background	Background Signal		Avg. Background	Background Signal		Avg. Background	Background Signal		Avg. Background				Background Signal		Avg. Background	Background Signal		Avg. Background	Background Signal		Avg. Background	Background Signal		Avg. Background				1
	1	847	837.333	1	863	852	1	875	867.333	1	813	835.667	1	845	835.667				1	989.813	1011.67	1	1030.26	1023.79	1	1026.06	1031.72	1	1027.83	1033.17				1	1148.87	1188.87	1	1106.84	1177	1	1238.11	1206.2	1	1213.73	1236.11				2
	2	826		2	832		2	838		2	818		2	806					2	1032.26		2	1056.88		2	1068.24		2	1059.12					2	1221.17		2	1213.41		2	1213.89		2	1272.05					3
	3	839		3	861		3	889		3	876		3	856					3	1012.95		3	984.235		3	1000.86		3	1012.54					3	1196.57		3	1210.75		3	1166.6		3	1222.56					Cells
	Cells		Cell Signal-Avg. Background	Cells		Cell Signal-Avg. Background	Cells		Cell Signal-Avg. Background	Cells		Cell Signal-Avg. Background	Cells		Cell Signal-Avg. Background				Cells		Cell Signal-Avg. Background	Cells		Cell Signal-Avg. Background	Cells		Cell Signal-Avg. Background	Cells		Cell Signal-Avg. Background				Cells		Cell Signal-Avg. Background	Cells		Cell Signal-Avg. Background	Cells		Cell Signal-Avg. Background	Cells		Cell Signal-Avg. Background				1
	1	1007	170	1	959	107	1	942	75	1	960	124	1	911	75				1	1087.63	75.9604	1	1130.91	107.119	1	1070.85	39.1317	1	1246.53	213.359				1	1220.46	31.5891	1	1179.73	2.72258	1	1093.11	-113.093	1	1159.1	-77.0181				2
	2	999	162	2	985	133	2	918	51	2	999	163	2	900	64				2	1028.5	16.8237	2	1120.17	96.3847	2	1035.29	3.57313	2	1212.29	179.127				2	1152.61	-36.2599	2	1141.71	-35.2927	2	1156.78	-49.4151	2	1256.16	20.0455				3
	3	926	89	3	930	78	3	1113	246	3	955	119	3	988	152				3	1205	193.329	3	1172.67	148.883	3	1160.52	128.803	3	1139.88	106.708				3	1192.43	3.55411	3	1265.87	88.8649	3	1191.54	-14.6599	3	1164.89	-71.2208				4
	4	982	145	4	981	129	4	1047	180	4	958	122	4	912	76				4	1106.26	94.5833	4	1091.65	67.8645	4	1198.07	166.347	4	1177.64	144.47				4	1423.26	234.386	4	1183.26	6.25538	4	1169.92	-36.2836	4	1174.72	-61.3938				5
	5	967	130	5	943	91	5	971	104	5	976	140	5	975	139				5	1126.43	114.759	5	1162.98	139.195	5	1212.84	181.124	5	1201.96	168.789				5	1334.31	145.436	5	1235.52	58.517	5	1218.59	12.389	5	1201.22	-34.895				6
	6	1013	176	6	1006	154	6	1022	155	6	980	144	6	1066	230				6	1135.68	124.011	6	1280.78	256.992	6	1359.37	327.652	6	1216.8	183.629				6	1296.88	108.014	6	1157.98	-19.0192	6	1219.27	13.0649	6	1233.81	-2.30969				7
	7	1013	176	7	968	116	7	975	108	7	937	101	7	917	81				7	1260.13	248.462	7	1170.27	146.477	7	1122.27	90.5537	7	1198.73	165.562				7	1268.53	79.6626	7	1248.07	71.0698	7	1270.76	64.5647	7	1224.19	-11.9298				8
	8	966	129	8	884	32	8	1053	186	8	970	134	8	918	82				8	1139.38	127.704	8	1235.31	211.517	8	1155.5	123.775	8	1169.28	136.118				8	1250.23	61.3563	8	1216.02	39.0212	8	1210.55	4.35091	8	1360.7	124.588				9
	9	991	154	9	889	37	9	1034	167	9	963	127	9	1078	242				9	1117.81	106.139	9	1162.05	138.261	9	1089.02	57.2967	9	1187.9	154.729				9	1264.29	75.422	9	1223.95	46.944	9	1199.27	-6.93407	9	1217.43	-18.6881				10
	10	1032	195	10	970	118	10	1111	244	10	979	143	10	1009	173				10	1128.27	116.597	10	1165.77	141.979	10	1173.26	141.545	10	1311.34	278.169				10	1245.32	56.4454	10	1253.09	76.0902	10	1288.42	82.2229	10	1267.15	31.0312				11
	11	989	152	11	963	111	11	997	130	11	1063	227	11	937	101				11	1156.09	144.414	11	1160.91	137.116	11	1101.78	70.0596	11	1164.89	131.725				11	1270.06	81.1869	11	1252.88	75.8751	11	1259.35	53.1539	11	1236.86	0.745736				12
	12	967	130	12	902	50	12	1083	216	12	933	97	12	951	115				12	1168.31	156.635	12	1167.72	143.93	12	1182.61	150.89	12	1156.64	123.471				12	1352.49	163.616	12	1263.37	86.3663	12	1267.19	60.9893	12	1261.95	25.8338				13
	13	1015	178	13	938	86	13	964	97	13	1055	219	13	898	62				13	1151.52	139.85	13	1120.39	96.5985	13	1226.22	194.503	13	1203.78	170.61				13	1336.06	147.191	13	1308.6	131.602	13	1254.57	48.3735	13	1237.29	1.17024				14
	14	973	136	14	1020	168	14	1027	160	14	952	116	14	905	69				14	1130.6	118.932	14	1100.19	76.4037	14	1320.16	288.441	14	1148.15	114.985				14	1276.64	87.7709	14	1312.45	135.447	14	1260.67	54.4722	14	1311.22	75.1097				15
	15	1020	183	15	1020	168	15	933	66	15	930	94	15	950	114				15	1219.75	208.083	15	1186.03	162.237	15	1236.46	204.741	15	1340.48	307.31				15	1259.9	71.0332	15	1306.26	129.262	15	1238.35	32.1475	15	1282.3	46.1884				16
	16	1118	281	16	1056	204	16	946	79	16	886	50	16	1040	204				16	1133.07	121.401	16	1242.34	218.549	16	1208.92	177.2	16	1245.35	212.178				16	1287.39	98.5209	16	1259.52	82.5126	16	1253.42	47.2249	16	1277.38	41.2671				17
	17	1029	192	17	993	141	17	1019	152	17	900	64	17	958	122				17	1212.7	201.023	17	1171.28	147.49	17	1323.4	291.685	17	1125.67	92.499				17	1350.96	162.094	17	1263.64	86.6392	17	1174.44	-31.7604	17	1324.92	88.8095				18
	18	1119	282	18	1047	195	18	991	124	18	891	55	18	998	162				18	1176.11	164.442	18	1226.05	202.259	18	1199.12	167.403	18	1106.96	73.7886				18	1294.64	105.77	18	1441.61	264.604	18	1223.19	16.9938	18	1317.25	81.1331				19
	19	1079	242	19	1032	180	19	1044	177	19	863	27	19	956	120				19	1120.64	108.968	19	1195.02	171.228	19	1305.54	273.82	19	1147.86	114.69				19	1293.82	104.952	19	1375.58	198.582	19	1204.07	-2.13362	19	1322.7	86.5848				20
	20	980	143	20	1065	213	20	972	105	20	898	62	20	1154	318				20	1136.92	125.243	20	1162.02	138.231	20	1145.23	113.506	20	1170.33	137.16				20	1421.25	232.379	20	1241.51	64.5067	20	1259.25	53.0451	20	1326.94	90.8216				21
		Avg. Cell Signal	172.25		Avg. Cell Signal	125.55		Avg. Cell Signal	141.1		Avg. Cell Signal	116.4		Avg. Cell Signal	135.05				21	1129.08	117.404	21	1147.18	123.387	21	1315.58	283.857	21	1149.2	116.033				21	1269.39	80.519	21	1333.85	156.846	21	1376.32	170.115	21	1319.01	82.8976				22
																			22	1090.78	79.1116	22	1336.38	312.586	22	1166.97	135.247	22	1163.03	129.862				22	1285.89	97.0207	22	1281.86	104.859	22	1297.07	90.874	22	1358.82	122.705				23
																			23	1072.48	60.808	23	1493.73	469.94	23	1144.71	112.99	23	1032.74	-0.430786				23	1320.09	131.219	23	1258.84	81.8368	23	1315.99	109.791	23	1327.33	91.2141				24
																			24	1033.34	21.6698	24	1329.96	306.166	24	1057.42	25.6996	24	1203.32	170.154				24	1269.81	80.9374	24	1214.11	37.1097	24	1271.84	65.6389	24	1302.96	66.8434				25
																			25	1095.41	83.7374	25	1378.4	354.614	25	1118.59	86.8699	25	1045.79	12.6207				25	1322.81	133.936	25	1228.51	51.5111	25	1458.84	252.644	25	1354.81	118.694
																				Avg. Cell Signal	122.804		Avg. Cell Signal	180.616		Avg. Cell Signal	153.468		Avg. Cell Signal	145.493					Avg. Cell Signal	101.51		Avg. Cell Signal	80.9093		Avg. Cell Signal	39.111		Avg. Cell Signal	36.7291
Strain	LLF100A																	Strain	LLF100A														Strain	LLF100A														Strain	KS22A
Trial	#1		Trial 1 Avg.	126.84														Trial	#2		Trial 2 Avg.	179.547											Trial	#3		Trial 3 Avg.	75.9736											Trial	#1
Condition	+Oxidation (0.3mM tBHP)																	Condition	+Oxidation (0.3mM tBHP)														Condition	+Oxidation (0.3mM tBHP)	0.3 mM													Condition	+Oxidation (0.3mM tBHP)
Image	1			2			3			4			5					Image	1			2			3			4					Image	1			2			3			4					Image	1
	Background Signal		Avg. Background	Background Signal		Avg. Background	Background Signal		Avg. Background	Background Signal		Avg. Background	Background Signal		Avg. Background				Background Signal		Avg. Background	Background Signal		Avg. Background	Background Signal		Avg. Background	Background Signal		Avg. Background				Background Signal		Avg. Background	Background Signal		Avg. Background	Background Signal		Avg. Background	Background Signal		Avg. Background				Background Signal
	1	1034	1052	1	1077	1039.67	1	1020	1026.33	1	1022	1049.67	1	1056	1055.33				1	997.334	1032.82	1	997.334	1032.82	1	1001.02	1010.55	1	977.818	1004.19				1	1452.22	1498.31	1	1502.29	1558.68	1	1537.37	1634.27	1	1555.28	1640.1				1
	2	1077		2	1033		2	1051		2	1090		2	1071					2	1065.78		2	1065.78		2	1006.74		2	994.134					2	1568.49		2	1563.59		2	1693.13		2	1684.79					2
	3	1045		3	1009		3	1008		3	1037		3	1039					3	1035.33		3	1035.33		3	1023.88		3	1040.62					3	1474.22		3	1610.17		3	1672.29		3	1680.24					3
	Cells		Cell Signal-Avg. Background	Cells		Cell Signal-Avg. Background	Cells		Cell Signal-Avg. Background	Cells		Cell Signal-Avg. Background	Cells		Cell Signal-Avg. Background				Cells		Cell Signal-Avg. Background	Cells		Cell Signal-Avg. Background	Cells		Cell Signal-Avg. Background	Cells		Cell Signal-Avg. Background				Cells		Cell Signal-Avg. Background	Cells		Cell Signal-Avg. Background	Cells		Cell Signal-Avg. Background	Cells		Cell Signal-Avg. Background				Cells
	1	1230	178	1	1070	30	1	1091	65	1	1128	78	1	1081	26				1	1138.23	105.409	1	1206.72	173.898	1	1152.28	141.733	1	1061.54	57.3483				1	1385.97	-112.339	1	1426.75	-131.927	1	1542.59	-91.6797	1	1717.73	77.632				1
	2	1174	122	2	1157	117	2	1125	99	2	1172	122	2	1116	61				2	1253.74	220.921	2	1255.79	222.975	2	1192.07	181.52	2	1098.57	94.3752				2	1491.92	-6.39461	2	1585.86	27.1827	2	1611.15	-23.1165	2	1749.23	109.125				2
	3	1107	55	3	1188	148	3	1117	91	3	1152	102	3	1123	68				3	1426.83	394.01	3	1174.72	141.907	3	1209.09	198.543	3	1131.03	126.839				3	1599.95	101.636	3	1718.98	160.296	3	1619.76	-14.5034	3	1793.55	153.449				3
	4	1213	161	4	1138	98	4	1107	81	4	1134	84	4	1102	47				4	1254.54	221.726	4	1121.73	88.9135	4	1176.13	165.586	4	1136.74	132.55				4	1485.97	-12.3416	4	1618.37	59.6862	4	1877.01	242.744	4	1712.44	72.3395				4
	5	1211	159	5	1172	132	5	1139	113	5	1111	61	5	1188	133				5	1441.14	408.323	5	1198.47	165.652	5	1209.49	198.941	5	1238.25	234.055				5	1606.3	107.984	5	1617.4	58.7174	5	1617.64	-16.6223	5	1749.96	109.864				5
	6	1162	110	6	1172	132	6	1125	99	6	1196	146	6	1095	40				6	1258.29	225.469	6	1193.4	160.584	6	1198.83	188.283	6	1118.02	113.829				6	1573.19	74.8769	6	1600.1	41.4207	6	1676.55	42.2805	6	1759.32	119.22				6
	7	1181	129	7	1154	114	7	1182	156	7	1240	190	7	1153	98				7	1192.4	159.579	7	1183.77	150.955	7	1223.87	213.329	7	1171.69	167.502				7	1596.49	98.1787	7	1647.75	89.07	7	1719.51	85.2476	7	1721.42	81.319				7
	8	1281	229	8	1222	182	8	1185	159	8	1212	162	8	1181	126				8	1157.03	124.216	8	1195.51	162.688	8	1261.91	251.365	8	1246.87	242.679				8	1624.36	126.05	8	1617.47	58.7854	8	1768.41	134.145	8	1610.85	-29.25				8
	9	1283	231	9	1138	98	9	1209	183	9	1131	81	9	1177	122				9	1163.85	131.037	9	1198.95	166.136	9	1217.63	207.079	9	1292.26	288.063				9	1571.01	72.6977	9	1671.19	112.512	9	1742.77	108.501	9	1615.01	-25.0924				9
	10	1255	203	10	1178	138	10	1194	168	10	1182	132	10	1167	112				10	1143.34	110.525	10	1261.31	228.49	10	1233.96	223.417	10	1197.94	193.746				10	1545.45	47.1347	10	1638.44	79.7585	10	1721.6	87.3359	10	1779.93	139.831				10
	11	1211	159	11	1200	160	11	1178	152	11	1166	116	11	1162	107				11	1236.76	203.941	11	1149.4	116.582	11	1250	239.455	11	1168.39	164.198				11	1553.06	54.7429	11	1618.5	59.8192	11	1699.14	64.8701	11	1765.04	124.941				11
	12	1128	76	12	1227	187	12	1157	131	12	1191	141	12	1158	103				12	1279.81	246.991	12	1271.82	239	12	1203.28	192.73	12	1334.79	330.597				12	1614.45	116.142	12	1681.86	123.178	12	1725.82	91.556	12	1801.74	161.64				12
	13	1147	95	13	1169	129	13	1187	161	13	1255	205	13	1174	119				13	1181.89	149.072	13	1138.38	105.561	13	1306.99	296.439	13	1198.72	194.525				13	1555.28	56.9643	13	1844.47	285.785	13	1792.53	158.266	13	1828.54	188.443				13
	14	1108	56	14	1216	176	14	1206	180	14	1169	119	14	1159	104				14	1188.18	155.368	14	1217.42	184.604	14	1276.89	266.342	14	1030.95	26.7589				14	1582	83.6841	14	1652.79	94.1065	14	1709.23	74.9639	14	1682.94	42.8382				14
	15	1164	112	15	1255	215	15	1155	129	15	1193	143	15	1157	102				15	1226.46	193.644	15	1165.47	132.649	15	1366.66	356.11	15	984.498	-19.6942				15	1569.12	70.8097	15	1594.47	35.787	15	1749.36	115.094	15	1632.72	-7.38408				15
	16	1264	212	16	1229	189	16	1101	75	16	1143	93	16	1134	79				16	1217.96	185.147	16	1193.61	160.79	16	1237.11	226.562	16	1136.42	132.229				16	1602.85	104.533	16	1622.3	63.6168	16	1718.91	84.6449	16	1700.66	60.564				16
	17	1201	149	17	1280	240	17	1109	83	17	1205	155	17	1260	205				17	1327.22	294.401	17	1240.03	207.215	17	1249.83	239.28	17	981.678	-22.5144				17	1607.58	109.267	17	1598.59	39.9098	17	1750.99	116.721	17	1711.75	71.6507				17
	18	1164	112	18	1162	122	18	1113	87	18	1203	153	18	1195	140				18	1216.42	183.603	18	1305.06	272.243	18	1199.27	188.723	18	1046.51	42.314				18	1565.97	67.654	18	1603.84	45.1597	18	1746.58	112.316	18	1660.55	20.4536				18
	19	1155	103	19	1176	136	19	1059	33	19	1214	164	19	1167	112				19	1160.89	128.076	19	1184.83	152.017	19	1202.33	191.788	19	1038.38	34.19				19	1559.81	61.4995	19	1565.6	6.91811	19	1639.72	5.44998	19	1755.71	115.614				19
	20	1172	120	20	1184	144	20	1095	69	20	1238	188	20	1228	173				20	1156	123.182	20	1224.58	191.76	20	1208.44	197.892	20	1221.7	217.508				20	1680.72	182.405	20	1669.37	110.688	20	1717.5	83.2391	20	1832.21	192.105				20
		Avg. Cell Signal	138.55		Avg. Cell Signal	144.35		Avg. Cell Signal	115.7		Avg. Cell Signal	131.75		Avg. Cell Signal	103.85				21	1272.86	240.046	21	1319.21	286.392	21	1185.86	175.31	21	1090.24	86.0465				21	1555.15	56.8411	21	1674.21	115.525	21	1688.58	54.3118	21	1709.24	69.1352				21
																			22	1219.64	186.824	22	1406.78	373.964	22	1282.28	271.737	22	1109.07	104.876				22	1579.34	81.0234	22	1647.75	89.0728	22	1643.9	9.6344	22	1778.35	138.251				22
																			23	1212.61	179.794	23	1250.35	217.528	23	1162.83	152.285	23	1005.3	1.10553				23	1610.54	112.225	23	1620.76	62.0767	23	1737.68	103.411	23	1731.5	91.4034				23
																			24	1230.19	197.372	24	1210.14	177.325	24	1190.96	180.413	24	995.811	-8.38158				24	1549.19	50.8759	24	1639.48	80.7955	24	1656.19	21.924	24	1754.01	113.91				24
																			25	1111.87	79.0492	25	1232.99	200.176	25	1314.89	304.348	25	1047.16	42.9671				25	1570.79	72.4801	25	1615.62	56.9436	25	1646.08	11.811	25	1779.4	139.299				25
																				Avg. Cell Signal	193.909		Avg. Cell Signal	187.2		Avg. Cell Signal	217.968		Avg. Cell Signal	119.108					Avg. Cell Signal	71.1452		Avg. Cell Signal	72.9953		Avg. Cell Signal	66.5018		Avg. Cell Signal	93.2521
	LLF100A																																															Strain	KS22A
	#1		Trial 1 Avg.	69.0285																																												Trial	#1
	+GlcNAc																																															Condition	+GlcNAc
	1			2			3			4			5			6			7			8			9			10			11			12			13											Image	1
	Background Signal		Avg. Background	Background Signal		Avg. Background	Background Signal		Avg. Background	Background Signal		Avg. Background	Background Signal		Avg. Background	Background Signal		Avg. Background	Background Signal		Avg. Background	Background Signal		Avg. Background	Background Signal		Avg. Background	Background Signal		Avg. Background	Background Signal		Avg. Background	Background Signal		Avg. Background	Background Signal		Avg. Background										Background Signal
	1	1169.89	1164.84	1	1061.88	1105.37	1	1027.53	1086.67	1	1053.09	1098	1	1055.52	1090.72	1	1006.13	1054.01	1	1020.23	1069.58	1	1018.78	1072.05	1	1047.05	1064.43	1	979.538	1033.4	1	1007.04	1066.12	1	967.964	1026.68	1	973.817	1017.64										1
	2	1167.93		2	1137.29		2	1111.49		2	1146.7		2	1097.93		2	1084.11		2	1096.61		2	1118.95		2	1075.16		2	1066.86		2	1129.2		2	1048.54		2	1045.38											2
	3	1156.7		3	1116.92		3	1120.98		3	1094.22		3	1118.7		3	1071.78		3	1091.9		3	1078.44		3	1071.07		3	1053.79		3	1062.12		3	1063.55		3	1033.72											3
	Cells		Cell Signal-Avg. Background	Cells		Cell Signal-Avg. Background	Cells		Cell Signal-Avg. Background	Cells		Cell Signal-Avg. Background	Cells		Cell Signal-Avg. Background	Cells		Cell Signal-Avg. Background	Cells		Cell Signal-Avg. Background	Cells		Cell Signal-Avg. Background	Cells		Cell Signal-Avg. Background	Cells		Cell Signal-Avg. Background	Cells		Cell Signal-Avg. Background	Cells		Cell Signal-Avg. Background	Cells		Cell Signal-Avg. Background										Cells
	1	1249.78	84.9846	1	1176.8	71.3967	1	1114.77	28.0663	1	1184.14	86.1429	1	1078.1	-12.5965	1	1130.32	76.3179	1	1117.23	47.6262	1	1142.92	70.8203	1	1070.46	6.06307	1	1130.6	97.2041	1	1114.66	48.5567	1	1165.17	138.467	1	1056.98	39.3783										1
	2	1221.17	56.3656	2	1232.06	126.664	2	1191.37	104.671	2	1226.04	128.037	2	1189.42	98.7187	2	1152.69	98.6902	2	1142.5	72.9015	2	1182.87	110.766	2	1072.64	8.23725	2	1138.76	105.358	2	1147.46	81.3606	2	1076.47	49.7718	2	1022.35	4.746										2
	3	1213.18	48.3824	3	1183.36	77.9645	3	1200.74	114.038	3	1178.09	80.0857	3	1197.61	106.914	3	1121.09	67.0863	3	1120.45	50.8511	3	1173.25	101.151	3	1138.54	74.1404	3	1170.72	137.323	3	1175.7	109.603	3	1132.98	106.277	3	1057.72	40.1195										3
	4	1199.85	35.0508	4	1156.83	51.4284	4	1202.5	115.8	4	1121.42	23.4155	4	1127.3	36.6011	4	1156.09	102.094	4	1118.82	49.2238	4	1155.26	83.157	4	1186.88	122.479	4	1125.07	91.6724	4	1128.18	62.0821	4	1142.97	116.272	4	1104.96	87.3561										4
	5	1189.6	24.801		Avg. Cell Signal	81.8633	5	1174.65	87.9475		Avg. Cell Signal	79.4201	5	1138.63	47.9258	5	1036.41	-17.5942	5	1155.94	86.3437	5	1127.92	55.8194	5	1136.51	72.1149	5	1164.18	130.784	5	1141.87	75.7727	5	1152.51	125.814	5	1097.84	80.2442										5
	6	1226.61	61.8054					Avg. Cell Signal	90.1048					Avg. Cell Signal	55.5126	6	1104.45	50.4548	6	1154.63	85.028	6	1134.24	62.1429	6	1177.98	113.58	6	1147.45	114.055	6	1139.02	72.9232	6	1120.57	93.8724	6	1118.1	100.503										6
	7	1193.69	28.8903													7	1122.78	68.7816	7	1129.29	59.6891	7	1140.68	68.5803	7	1101.84	37.4391	7	1143.79	110.386	7	1131.84	65.7404	7	1073.52	46.8189	7	1094.99	77.3858										7
		Avg. Cell Signal	48.6114													8	1085.32	31.3171	8	1114.05	44.4456	8	1140.34	68.2429	8	1082.15	17.7516	8	1087.43	54.0276	8	1141.37	75.2729	8	1090.39	63.689	8	1098.9	81.2956										8
																9	1108.6	54.5969	9	1146.76	77.1552	9	1072.91	0.813531	9	1054.44	-9.95556	9	1122.1	88.7042	9	1081.34	15.2366	9	1106.82	80.1172	9	1119.5	101.9										9
																	Avg. Cell Signal	59.0828		Avg. Cell Signal	63.696		Avg. Cell Signal	69.0548	10	1058.76	-5.63713		Avg. Cell Signal	103.279	10	1163.89	97.792	10	1152.44	125.738	10	1027.17	9.57414										10
																										Avg. Cell Signal	43.6212				11	1136.08	69.978	11	1103.93	77.2338	11	1023.12	5.52345										11
																															12	1076.95	10.846	12	969.833	-56.8673		Avg. Cell Signal	57.0933										12
																																Avg. Cell Signal	65.4303		Avg. Cell Signal	80.6003													13
																																																	14
	LLF100A																																																15
	#2		Trial 2 Avg.	67.929																																													16
	+GlcNAc																																																17
	1			2			3			4			5			6			7			8			9			10			11			12															18
	Background Signal		Avg. Background	Background Signal		Avg. Background	Background Signal		Avg. Background	Background Signal		Avg. Background	Background Signal		Avg. Background	Background Signal		Avg. Background	Background Signal		Avg. Background	Background Signal		Avg. Background	Background Signal		Avg. Background	Background Signal		Avg. Background	Background Signal		Avg. Background	Background Signal		Avg. Background
	1	1351.24	1461.94	1	1548.55	1635.06	1	1476.03	1553.36	1	1524.24	1576.81	1	1540.14	1604.86	1	1427.88	1492.27	1	1361.09	1443.27	1	1529.33	1590.48	1	1543.73	1642.91	1	1173.28	1251.72	1	1259.01	1318.88	1	1208.18	1267.31
	2	1516.87		2	1683.39		2	1615.82		2	1594.31		2	1644.93		2	1537.37		2	1487.87		2	1616.15		2	1710		2	1299.76		2	1357.62		2	1290.69
	3	1517.7		3	1673.25		3	1568.21		3	1611.9		3	1629.53		3	1511.55		3	1480.86		3	1625.97		3	1674.99		3	1282.11		3	1340		3	1303.05													Strain	KS22A
	Cells		Cell Signal-Avg. Background	Cells		Cell Signal-Avg. Background	Cells		Cell Signal-Avg. Background	Cells			Cells			Cells		Cell Signal-Avg. Background	Cells		Cell Signal-Avg. Background	Cells		Cell Signal-Avg. Background	Cells		Cell Signal-Avg. Background	Cells		Cell Signal-Avg. Background	Cells		Cell Signal-Avg. Background	Cells		Cell Signal-Avg. Background												Trial	#2
	1	1543.2	81.3028	1	1542.75	-92.3527	1	1686.85	133.448	1	1686.09	109.288	1	1640.2	35.3017	1	1558.31	66.0143	1	1535.81	92.5068	1	1449.73	-140.774	1	1643.89	0.987097	1	1370.6	118.9	1	1379.86	60.9599	1	1295.55	28.2453												Condition	+GlcNAc
	2	1541.41	79.5116	2	1530.42	-104.678	2	1658.98	105.575	2	1672.08	95.2837	2	1696.72	91.8231	2	1633.35	141.054	2	1511.89	68.5874	2	1662.9	72.4029	2	1743.19	100.286	2	1352.67	100.973	2	1396.36	77.4604	2	1303.99	36.6865												Image	1
	3	1590.75	128.846	3	1632.44	-2.66351	3	1670.4	117.005	3	1752.74	175.936	3	1709.71	104.807	3	1604.24	111.935	3	1560.76	117.458	3	1643.6	53.0988	3	1761.91	119.014	3	1331.79	80.0868	3	1380.16	61.2559	3	1341.37	74.0748													Background Signal
		Avg. Cell Signal	96.5536	4	1695.61	60.5094	4	1704.64	151.238	4	1566.37	-10.4286	4	1666.94	62.0376	4	1606.49	114.193	4	1559.67	116.365	4	1629.35	38.8462	4	1813.35	170.451	4	1347.27	95.5678	4	1434.3	115.402	4	1330.37	63.0703													1
				5	1707.39	72.288	5	1676.23	122.834	5	1468.27	-108.528	5	1677.78	72.8772	5	1623.53	131.229	5	1508.53	65.2345	5	1642.88	52.381	5	1811.86	168.959		Avg. Cell Signal	98.882	5	1388.95	70.0493	5	1322.71	55.4083													2
				6	1714.43	79.3271	6	1570.44	17.0428	6	1676.65	99.8531	6	1701.09	96.1907	6	1456.7	-35.604	6	1514.8	71.4975	6	1668.95	78.4535	6	1672.98	30.0808				6	1413.17	94.27	6	1353.05	85.75													3
				7	1690.04	54.9393	7	1604.66	51.259	7	1686.26	109.456	7	1707.42	102.52	7	1506.33	14.0287	7	1459.45	16.1547	7	1675.1	84.5956		Avg. Cell Signal	98.2964				7	1396.89	77.986	7	1364.25	96.9464													Cells
				8	1677.74	42.6368	8	1622.42	69.0197	8	1654.13	77.3339		Avg. Cell Signal	80.7938	8	1578.42	86.1235	8	1366.96	-76.3386	8	1652.46	61.9645							8	1360.79	41.8893	8	1325.11	57.8055													1
				9	1680.14	45.0353	9	1569.36	15.9591	9	1620.85	44.0508				9	1623.01	130.706		Avg. Cell Signal	58.9332	9	1615.12	24.6198							9	1358.18	39.2808	9	1254.27	-13.0342													2
				10	1607.02	-28.0791		Avg. Cell Signal	87.0422	10	1704.6	127.798				10	1650.65	158.35				10	1579.73	-10.7668							10	1393.93	75.0334	10	1293.14	25.8374													3
					Avg. Cell Signal	12.6963				11	1632.76	55.9605				11	1548.17	55.8726				11	1564.39	-26.1148							11	1399.75	80.853	11	1253.66	-13.6414													4
										12	1644.52	67.716				12	1553.76	61.4625				12	1466.48	-124.022							12	1395.93	77.0298	12	1245.76	-21.5352													5
										13	1655.54	78.7437				13	1585.88	93.5751					Avg. Cell Signal	13.7237								Avg. Cell Signal	72.6225		Avg. Cell Signal	39.6345													6
										14	1674.46	97.6645				14	1628.46	136.162																															7
										15	1562.8	-13.9974				15	1512.15	19.8544																															8
										16	1695.57	118.773					Avg. Cell Signal	85.6638																															9
											Avg. Cell Signal	70.3065
	LLF100A
	#3		Trial 3 Avg.	108.945
	+GlcNAc
	1			2			3			4			5			6			7			8			9			10			11			12			13			14			15
	Background Signal		Avg. Background	Background Signal		Avg. Background	Background Signal		Avg. Background	Background Signal		Avg. Background	Background Signal		Avg. Background	Background Signal		Avg. Background	Background Signal		Avg. Background	Background Signal		Avg. Background	Background Signal		Avg. Background	Background Signal		Avg. Background	Background Signal		Avg. Background	Background Signal		Avg. Background	Background Signal		Avg. Background	Background Signal		Avg. Background	Background Signal		Avg. Background
	1	1065.01	1117.69	1	1034.28	1068.36	1	1022.43	1076.25	1	1083.55	1113.19	1	1019.62	1082.53	1	985.978	1026.64	1	930.318	986.32	1	922.27	966.467	1	950.841	979.959	1	966.625	1006.42	1	912.875	950.629	1	903.536	929.702	1	855.056	901.794	1	865.247	910.958	1	890.258	915.666
	2	1153.18		2	1089.44		2	1102.2		2	1124.66		2	1114.15		2	1050.09		2	1015.23		2	991.347		2	972.364		2	1039.78		2	991.157		2	950.809		2	923.307		2	930.371		2	933.436
	3	1134.87		3	1081.34		3	1104.13		3	1131.36		3	1113.81		3	1043.85		3	1013.41		3	985.784		3	1016.67		3	1012.86		3	947.856		3	934.76		3	927.018		3	937.257		3	923.303
	Cells		Cell Signal-Avg. Background	Cells		Cell Signal-Avg. Background	Cells		Cell Signal-Avg. Background	Cells			Cells			Cells		Cell Signal-Avg. Background	Cells		Cell Signal-Avg. Background	Cells		Cell Signal-Avg. Background	Cells		Cell Signal-Avg. Background	Cells		Cell Signal-Avg. Background	Cells		Cell Signal-Avg. Background	Cells		Cell Signal-Avg. Background	Cells		Cell Signal-Avg. Background	Cells		Cell Signal-Avg. Background	Cells		Cell Signal-Avg. Background
	1	1230.05	112.352	1	1106.98	38.5778	1	1142.89	66.5899	1	1243.36	130.158	1	1111.11	28.6083	1	1140.21	113.615	1	1055.82	69.5203	1	1024.65	58.1485	1	1075.2	95.2046	1	1107.29	100.885	1	1226.47	275.871	1	1013.25	83.5487	1	962.528	60.728	1	985.408	74.4078	1	982.203	66.5033
	2	1246	128.297	2	1207.08	138.685	2	1271.17	194.87	2	1233.91	120.715	2	1137.9	55.3987	2	1105.83	79.2342	2	1069.59	83.2909	2	1060.19	93.6921	2	1115.74	135.742	2	1109.93	103.535	2	1078.07	127.469	2	1041.76	112.056	2	1066.7	164.902	2	975.526	64.5258	2	1041.11	125.411
	3	1230.96	113.259	3	1215.44	147.036	3	1230.03	153.732	3	1103.97	-9.23122	3	1207.2	124.703	3	1105.49	78.8873	3	1076.5	90.1995	3	1011.33	44.8286	3	1165.64	185.644	3	1160.71	154.306	3	1145.18	194.585	3	1071.9	142.196	3	1092.26	190.463	3	1021.04	110.039	3	1043.13	127.426
		Avg. Cell Signal	117.969	4	1201.31	132.911	4	1179.27	102.966	4	1123.84	10.6356	4	1171.79	89.2924	4	1135.73	109.128	4	1091.82	105.515		Avg. Cell Signal	65.5564	4	1136.19	156.195	4	1052.39	45.9861	4	1117.21	166.608	4	1034.9	105.199	4	998.929	97.1292	4	1025.22	114.216	4	1041.51	125.807
				5	1187.31	118.91	5	1250.47	174.171	5	1261.77	148.566	5	1148.54	66.0409	5	1126.76	100.163		Avg. Cell Signal	87.1315				5	1139.7	159.703	5	1047.28	40.8847	5	1041.9	91.2994	5	991.054	61.3538		Avg. Cell Signal	128.305	5	1027.26	116.265	5	1059.05	143.347			Strain	KS22A
				6	1259.03	190.633	6	1209.66	133.365	6	1252.83	139.631	6	1173.04	90.535		Avg. Cell Signal	96.2056							6	1130.24	150.245	6	1186.61	180.208	6	1082.06	131.458	6	1004.26	74.5573				6	1061.44	150.442	6	1069.95	154.254			Trial	#3
				7	1162.38	93.9838	7	1206.33	130.025		Avg. Cell Signal	90.0791	7	1182.84	100.337										7	1094.71	114.713	7	1102.52	96.1207	7	1103.52	152.917	7	992.357	62.6573				7	1012.48	101.478	7	1019.48	103.785			Condition	+GlcNAc
				8	1168.59	100.186		Avg. Cell Signal	136.531				8	1193.75	111.248										8	1120.78	140.783	8	1130.82	124.42	8	1072.66	122.055	8	1024.85	95.1491					Avg. Cell Signal	104.482	8	981.388	65.6883			Image	1
					Avg. Cell Signal	120.115								Avg. Cell Signal	83.2704										9	1128.32	148.316	9	1105.32	98.9235		Avg. Cell Signal	157.783	9	1040.5	110.803							9	1044.3	128.605				Background Signal
																									10	1071.43	91.4315		Avg. Cell Signal	105.03					Avg. Cell Signal	94.169								Avg. Cell Signal	115.647				1
																									11	1053	73.0044																						2
																										Avg. Cell Signal	131.907																						3
																																																	Cells
																																																	1
																																																	2
																																																	3
																																																	4
																																																	5
																																																	6
																																																	7
																																																	8
																																																	9
																																																	10
																																																	11
																																																	12
																																																	13

[truncated: 107 more columns]

## Sheet: Fig 3B
Figure 3B. H2O2 Halo Assay measurements at 48 hrs. Units are in mm. One-way ANOVA with Tukey's multiple comparison test was used for statistical analysis.
	LLF100A	MT505-A	KS39A	KS57A
H2O2
1000 mM	13.5	16.5	20	13
	14.1	16	21.25	13
	13.6	15.75	17.5	12.5
Mean	13.7333	16.0833	19.5833	12.8333
SD	0.321455	0.381881	1.90941	0.288675
500 mM	10.9	13.25	16	9.25
	11.1	13.25	17	11.5
	10.75	13	14.4	10
Mean	10.9167	13.1667	15.8	10.25
SD	0.175594	0.144338	1.31149	1.14564
250 mM	9.1	11.25	12.75	8.5
	8.9	10.75	13.5	10.5
	7	12	11.9	9
Mean	8.33333	11.3333	12.7167	9.33333
SD	1.15902	0.629153	0.800521	1.04083

## Sheet: Fig 3C
Figure 3C. CHP Halo Assay measurements at 48 hrs. Units are in mm. One-way ANOVA with Tukey's multiple comparison test was used for statistical analysis.
	LLF100A	MT505-A	KS39A	KS57A
CHP
250 mM	17.9	16	43.75	16.25
	16	16.5	46.4	17.5
	16.75	16.5	34.4	17.75
Mean	16.8833	16.3333	41.5167	17.1667
SD	0.956992	0.288675	6.30403	0.803638
125 mM	13	13	29	13.25
	13.5	14.5	29.75	14.5
	13.9	14	29.5	14.25
Mean	13.4667	13.8333	29.4167	14
SD	0.450925	0.763763	0.381881	0.661438
63 mM	11	11	24	11
	11	12	24	12
	11.4	12	23.25	12
Mean	11.1333	11.6667	23.75	11.6667
SD	0.23094	0.57735	0.433013	0.57735

## Sheet: Fig 3D
Figure 3D. H2O2 Halo Assay measurements at 48 hrs. Units are in mm. One-way ANOVA with Tukey's multiple comparison test was used for statistical analysis.
	LLF100A	KS39A	KS27A	KS98B	KS49A	KS51A	KS50A	KS57A
H2O2
1000 mM	13.5	20	24	15.5	19.1	18.9	19.4	13
	14.1	21.25	24.75	14.5	22	22	22	13
	13.6	17.5	18.75	15.25	18.6	19.25	18.6	12.5
Mean	13.7333	19.5833	22.5	15.0833	19.9	20.05	20	12.8333
SD	0.321455	1.90941	3.26917	0.520416	1.83576	1.69779	1.77764	0.288675
500 mM	10.9	16	18.5	12.25	15.1	14.9	15.4	9.25
	11.1	17	19.4	12	16.5	16.6	16.75	11.5
	10.75	14.4	15.25	12.5	14.5	15.1	14.9	10
Mean	10.9167	15.8	17.7167	12.25	15.3667	15.5333	15.6833	10.25
SD	0.175594	1.31149	2.18308	0.25	1.02632	0.929157	0.956992	1.14564
250 mM	9.1	12.75	13.5	11	12	12.15	12.75	8.5
	8.9	13.5	15.25	9.5	12.6	13.25	13.1	10.5
	7	11.9	11.9	10.25	12	12.25	12	9
Mean	8.33333	12.7167	13.55	10.25	12.2	12.55	12.6167	9.33333
SD	1.15902	0.800521	1.67556	0.75	0.34641	0.608276	0.561991	1.04083

## Sheet: Fig 3E
Figure 3E. CHP Halo Assay measurements at 48 hrs. Units are in mm. One-way ANOVA with Tukey's multiple comparison test was used for statistical analysis.
	LLF100A	KS39A	KS27A	KS98B	KS49A	KS51A	KS50A	KS57A
CHP
250 mM	17.9	43.75	38.5	17.75	40.5	40.75	35.25	16.25
	16	46.4	35.1	17.5	32.5	34.9	33.5	17.5
	16.75	34.4	36.9	17.25	42.1	37.75	42	17.75
Mean	16.8833	41.5167	36.8333	17.5	38.3667	37.8	36.9167	17.1667
SD	0.956992	6.30403	1.70098	0.25	5.14328	2.92532	4.48841	0.803638
125 mM	13	29	27.75	13.25	29.75	32.4	32.25	13.25
	13.5	29.75	29	13.5	27.9	28.5	29.9	14.5
	13.9	29.5	29	14	29	29.5	30.75	14.25
Mean	13.4667	29.4167	28.5833	13.5833	28.8833	30.1333	30.9667	14
SD	0.450925	0.381881	0.721688	0.381881	0.930502	2.02567	1.18989	0.661438
63 mM	11	24	23.5	11	24.25	26	25.2	11
	11	24	23.5	11.25	23.4	23.75	25.25	12
	11.4	23.25	23.25	12	23	24	25.25	12
Mean	11.1333	23.75	23.4167	11.4167	23.55	24.5833	25.2333	11.6667
SD	0.23094	0.433013	0.144338	0.520416	0.638357	1.23322	0.0288675	0.57735

## Sheet: Fig 3G
Fig 3G. ROS Accumulation Assay with tBHP treated cells. Values reported are the mean fluorescence intensity (MFI). One-way ANOVA with Tukey's multiple comparison test was used to determine any significant differences between strains for each treatment condition. The respective graph displays values on a Log10 scale.
	LLF100A	KS39A	KS27A	KS98B	KS49A	KS51A	KS50A	KS57A
Control (0 mM)	12	18	16	25	43	18	19	17
	22	14	26	12	36	15	19	19
	15	24	26	14	27	15	25	15
Mean	16.3333	18.6667	22.6667	17	35.3333	16	21	17
SD	5.1316	5.03322	5.7735	7	8.02081	1.73205	3.4641	2
+Oxidation (0.3 mM) tBHP	20	6189	323	25	1130	3249	3188	24
	25	1971	661	19	1221	6756	5196	40
	16	1981	481	26	3406	5629	2934	24
Mean	20.3333	3380.33	488.333	23.3333	1919	5211.33	3772.67	29.3333
SD	4.50925	2432.38	169.119	3.78594	1288.58	1790.42	1239.17	9.2376
Strain	LLF100A									Strain	LLF100A									Strain	LLF100A									Strain	KS39A									Strain	KS39A
Trial	#1	Trial 1 Avg.	12.45							Trial	#2	Trial 2 Avg.	21.67							Trial	#3	Trial 3 Avg.	15.04							Trial	#1	Trial 1 Avg.	18							Trial	#2	Trial 2 Avg.	14
Condition	Control (0mM)									Condition	Control (0mM)									Condition	Control (0mM)									Condition	Control (0mM)									Condition	Control (0mM)
Image	1		2		3		4			Image	1		2		3		4			Image	1		2		3		4			Image	1									Image	1
	Background		Background		Background		Background				Background		Background		Background		Background				Background		Background		Background		Background				Background		Background		Background		Background				Background		Background		Background		Background
	1	200	1	194	1	195	1	195			1	185	1	183	1	181	1	182			1	177	1	177	1	174	1	174			1	208	1	204	1	204	1	219			1	200	1	203	1	203	1	206
	2	200	2	201	2	201	2	205			2	191	2	191	2	192	2	195			2	189	2	189	2	183	2	186			2	208	2	219	2	216	2	230			2	207	2	210	2	210	2	216
	3	190	3	189	3	192	3	195			3	182	3	181	3	184	3	181			3	179	3	179	3	173	3	176			3	207	3	206	3	202	3	215			3	196	3	201	3	197	3	198
	Avg	196.667	Avg	194.667	Avg	196	Avg	198.333			Avg	186	Avg	185	Avg	185.667	Avg	186			Avg	181.667	Avg	181.667	Avg	176.667	Avg	178.667			Avg	207.667	Avg	209.667	Avg	207.333	Avg	221.333			Avg	201	Avg	204.667	Avg	203.333	Avg	206.667
	Cells		Cells		Cells		Cells				Cells		Cells		Cells		Cells				Cells		Cells		Cells		Cells				Cells		Cells		Cells		Cells				Cells		Cells		Cells		Cells
	1	199	1	195	1	200	1	200			1	209	1	193	1	194	1	204			1	215	1	213	1	188	1	175			1	226	1	208	1	220	1	219			1	195	1	198	1	197	1	207
	2	206	2	196	2	200	2	211			2	207	2	190	2	200	2	210			2	198	2	201	2	180	2	189			2	224	2	221	2	233	2	239			2	198	2	204	2	204	2	209
	3	208	3	197	3	206	3	207			3	216	3	196	3	207	3	203			3	189	3	205	3	186	3	192			3	224	3	214	3	219	3	238			3	207	3	207	3	207	3	218
	4	202	4	202	4	209	4	205			4	216	4	196	4	197	4	217			4	193	4	203	4	185	4	189			4	225	4	232	4	225	4	243			4	201	4	221	4	208	4	212
	5	205	5	210	5	219	5	216			5	223	5	218	5	203	5	201			5	185	5	197	5	192	5	191			5	232	5	229	5	278	5	242			5	206	5	233	5	209	5	214
	6	211	6	213	6	216	6	218			6	215	6	212	6	198	6	201			6	184	6	201	6	191	6	194			6	241	6	229	6	258	6	247			6	200	6	222	6	216	6	216
	7	204	7	203	7	204	7	206			7	208	7	241	7	203	7	202			7	185	7	210	7	192	7	196			7	225	7	219	7	228	7	232			7	203	7	227	7	208	7	219
	8	211	8	207	8	204	8	208			8	207	8	212	8	202	8	197			8	196	8	199	8	189	8	194			8	222	8	223	8	229	8	252			8	204	8	224	8	207	8	222
	9	212	9	212	9	206	9	210			9	230	9	218	9	202	9	198			9	187	9	198	9	196	9	192			9	215	9	221	9	237	9	227			9	206	9	224	9	215	9	215
	10	210	10	218	10	210	10	218			10	209	10	221	10	198	10	207			10	189	10	198	10	188	10	201			10	219	10	219	10	232	10	231			10	201	10	227	10	208	10	217
	11	211	11	210	11	207	11	213			11	216	11	202	11	219	11	215			11	194	11	201	11	197	11	189			11	222	11	215	11	225	11	226			11	212	11	226	11	210	11	218
	12	208	12	209	12	211	12	208			12	213	12	207	12	227	12	205			12	208	12	209	12	188	12	202			12	225	12	219	12	231	12	228			12	211	12	217	12	214	12	227
	13	221	13	209	13	208	13	210			13	205	13	220	13	214	13	203			13	192	13	206	13	194	13	195			13	237	13	245	13	228	13	241			13	219	13	218	13	212	13	227
	14	222	14	214	14	205	14	202			14	198	14	207	14	241	14	198			14	199	14	198	14	191	14	198			14	231	14	238	14	226	14	241			14	229	14	228	14	218	14	227
	15	208	15	203	15	203	15	203			15	208	15	200	15	200	15	198			15	196	15	199	15	193	15	194			15	228	15	234	15	223	15	245			15	218	15	224	15	220	15	231
	16	218	16	207	16	207	16	204			16	199	16	198	16	211	16	213			16	191	16	198	16	197	16	195			16	219	16	228	16	227	16	235			16	216	16	227	16	211	16	219
	17	217	17	204	17	212	17	204			17	195	17	199	17	200	17	200			17	210	17	195	17	194	17	196			17	219	17	230	17	232	17	233			17	219	17	228	17	223	17	227
	18	219	18	206	18	210	18	207			18	218	18	196	18	200	18	205			18	200	18	197	18	198	18	192			18	232	18	218	18	227	18	231			18	219	18	223	18	219	18	231
	19	218	19	201	19	215	19	195			19	212	19	197	19	234	19	204			19	206	19	205	19	183	19	197			19	237	19	222	19	223	19	221			19	224	19	234	19	226	19	227
	20	210	20	208	20	216	20	215			20	202	20	205	20	207	20	209			20	199	20	187	20	193	20	201			20	228	20	226	20	221	20	230			20	227	20	223	20	217	20	211
	21	209	21	215	21	212	21	210			21	212	21	219	21	210	21	206			21	195	21	183	21	187	21	197			21	236	21	227	21	212	21	247			21	222	21	231	21	219	21	225
	22	193	22	211	22	213	22	205			22	219	22	210	22	201	22	204			22	203	22	186	22	182	22	198			22	224	22	238	22	229	22	246			22	223	22	225	22	216	22	232
	23	193	23	212	23	216	23	237			23	205	23	218	23	196	23	201			23	210	23	182	23	185	23	206			23	226	23	235	23	216	23	241			23	236	23	229	23	219	23	234
	24	199	24	209	24	211	24	213			24	214	24	212	24	193	24	206			24	197	24	191	24	177	24	194			24	233	24	228	24	213	24	248			24	229	24	225	24	221	24	214
	25	224	25	216	25	191	25	226			25	218	25	212	25	189	25	208			25	204	25	197	25	180	25	194			25	224	25	220	25	219	25	240			25	228	25	240	25	216	25	222
	Avg	209.52	Avg	207.48	Avg	208.44	Avg	210.04			Avg	210.96	Avg	207.96	Avg	205.84	Avg	204.6			Avg	197	Avg	198.36	Avg	189.04	Avg	194.44			Avg	226.96	Avg	225.52	Avg	228.44	Avg	236.92			Avg	214.12	Avg	223.4	Avg	213.6	Avg	220.84
	Avg - Background	12.85	Avg - B	12.81	Avg - B	12.44	Avg - B	11.71			Avg - Background	24.96	Avg - B	22.96	Avg - B	20.17	Avg - B	18.6			Avg - Background	15.33	Avg - B	16.69	Avg - B	12.37	Avg - B	15.77			Avg - Background	19.29	Avg - B	15.85	Avg - B	21.11	Avg - B	15.59			Avg - Background	13.12	Avg - B	18.73	Avg - B	10.27	Avg - B	14.17
Strain	LLF100A									Strain	LLF100A									Strain	LLF100A									Strain	KS39A									Strain	KS39A
Trial	#1	Trial 1 Avg.	19.54							Trial	#2	Trial 2 Avg.	25.42							Trial	#3	Trial 3 Avg.	15.9							Trial	#1	Trial 1 Avg.	6189							Trial	#2	Trial 2 Avg.	1971
Condition	+Oxidation (0.3mM tBHP)									Condition	+Oxidation (0.3mM tBHP)									Condition	+Oxidation (0.3mM tBHP)									Condition	+Oxidation (0.3mM tBHP)									Condition	+Oxidation (0.3mM tBHP)
Image	1		2		3		4			Image	1		2		3		4			Image	1		2		3		4			Image	1		2		3		4			Image	1		2		3		4
	Background		Background		Background		Background				Background		Background		Background		Background				Background		Background		Background		Background				Background		Background		Background		Background				Background		Background		Background		Background
	1	187	1	191	1	192	1	190			1	163	1	165	1	162	1	164			1	176	1	177	1	178	1	178			1	538	1	575	1	572	1	639			1	518	1	549	1	597	1	597
	2	189	2	197	2	197	2	197			2	172	2	170	2	169	2	170			2	186	2	187	2	187	2	186			2	541	2	629	2	584	2	643			2	568	2	590	2	696	2	696
	3	186	3	189	3	185	3	187			3	166	3	164	3	162	3	166			3	176	3	177	3	178	3	177			3	492	3	540	3	543	3	572			3	531	3	560	3	581	3	581
	Avg	187.333	Avg	192.333	Avg	191.333	Avg	191.333			Avg	167	Avg	166.333	Avg	164.333	Avg	166.667			Avg	179.333	Avg	180.333	Avg	181	Avg	180.333			Avg	523.667	Avg	581.333	Avg	566.333	Avg	618			Avg	539	Avg	566.333	Avg	624.667	Avg	624.667
	Cells		Cells		Cells		Cells				Cells		Cells		Cells		Cells				Cells		Cells		Cells		Cells				Cells		Cells		Cells		Cells				Cells		Cells		Cells		Cells
	1	202	1	192	1	196	1	193			1	193	1	189	1	183	1	205			1	192	1	200	1	181	1	178			1	650	1	10428	1	3595	1	7864			1	4337	1	4295	1	966	1	2880
	2	213	2	198	2	234	2	193			2	215	2	201	2	188	2	192			2	196	2	189	2	197	2	188			2	674	2	11980	2	965	2	9938			2	709	2	1137	2	848	2	837
	3	204	3	195	3	196	3	220			3	201	3	190	3	192	3	187			3	199	3	202	3	199	3	188			3	739	3	10114	3	11191	3	1208			3	8202	3	887	3	1356	3	885
	4	206	4	192	4	205	4	211			4	194	4	193	4	188	4	193			4	204	4	205	4	196	4	181			4	687	4	1354	4	956	4	2399			4	665	4	7133	4	846	4	971
	5	202	5	197	5	199	5	211			5	194	5	194	5	191	5	192			5	189	5	201	5	200	5	185			5	923	5	1451	5	2538	5	14958			5	705	5	2547	5	857	5	867
	6	214	6	204	6	213	6	234			6	190	6	193	6	197	6	191			6	194	6	201	6	192	6	189			6	15829	6	14568	6	15071	6	6114			6	720	6	838	6	1980	6	858
	7	199	7	210	7	224	7	217			7	188	7	199	7	193	7	188			7	190	7	198	7	202	7	186			7	16052	7	11487	7	1112	7	1005			7	692	7	781	7	6764	7	783
	8	222	8	208	8	207	8	210			8	199	8	193	8	193	8	187			8	194	8	203	8	191	8	200			8	8561	8	1050	8	868	8	1038			8	868	8	3241	8	10048	8	784
	9	210	9	211	9	214	9	215			9	196	9	193	9	198	9	172			9	191	9	208	9	198	9	186			9	10594	9	5414	9	800	9	4346			9	714	9	1025	9	925	9	6636
	10	211	10	208	10	211	10	213			10	202	10	198	10	192	10	186			10	191	10	199	10	187	10	206			10	13065	10	4709	10	802	10	945			10	709	10	8873	10	3177	10	6429
	11	209	11	217	11	216	11	214			11	214	11	199	11	192	11	191			11	199	11	214	11	196	11	190			11	15994	11	915	11	14698	11	869			11	745	11	7457	11	1668	11	4609
	12	217	12	207	12	212	12	216			12	195	12	203	12	190	12	189			12	191	12	199	12	197	12	199			12	15869	12	987	12	15478	12	947			12	638	12	789	12	838	12	3824
	13	205	13	204	13	214	13	259			13	179	13	198	13	185	13	195			13	194	13	199	13	194	13	189			13	727	13	16260	13	4020	13	3455			13	715	13	5110	13	1261	13	2688
	14	205	14	207	14	224	14	212			14	184	14	195	14	188	14	194			14	200	14	212	14	195	14	188			14	704	14	16383	14	2223	14	895			14	785	14	819	14	4396	14	725
	15	203	15	207	15	211	15	207			15	178	15	192	15	188	15	208			15	209	15	193	15	193	15	186			15	4211	15	1166	15	892	15	1323			15	943	15	929	15	794	15	904
	16	217	16	206	16	207	16	205			16	186	16	191	16	191	16	197			16	202	16	204	16	205	16	202			16	889	16	14670	16	1050	16	10906			16	7200	16	1708	16	878	16	1002
	17	210	17	216	17	202	17	209			17	184	17	191	17	193	17	188			17	196	17	195	17	195	17	193			17	756	17	14751	17	6533	17	11325			17	7431	17	5273	17	2082	17	818
	18	218	18	211	18	223	18	204			18	179	18	184	18	194	18	188			18	200	18	196	18	207	18	193			18	6280	18	934	18	9019	18	1367			18	905	18	6158	18	687	18	4586
	19	214	19	223	19	225	19	209			19	182	19	186	19	186	19	190			19	211	19	197	19	207	19	191			19	784	19	870	19	803	19	14834			19	681	19	997	19	1673	19	817
	20	219	20	207	20	281	20	204			20	180	20	180	20	185	20	188			20	201	20	187	20	203	20	194			20	2463	20	12881	20	879	20	12587			20	2754	20	743	20	7405	20	1305
	21	209	21	214	21	202	21	203			21	192	21	185	21	187	21	186			21	197	21	192	21	195	21	194			21	7340	21	1143	21	850	21	13445			21	821	21	1226	21	5868	21	1126
	22	208	22	213	22	215	22	202			22	194	22	200	22	188	22	192			22	209	22	188	22	202	22	201			22	9425	22	16368	22	7482	22	15368			22	636	22	8793	22	5564	22	1031
	23	204	23	206	23	204	23	196			23	224	23	185	23	183	23	190			23	213	23	187	23	195	23	203			23	11847	23	16383	23	13014	23	5727			23	630	23	13024	23	849	23	8648
	24	209	24	216	24	197	24	200			24	194	24	198	24	186	24	194			24	186	24	191	24	185	24	211			24	8687	24	16256	24	1837	24	5718			24	658	24	919	24	880	24	5883
	25	200	25	205	25	208	25	211			25	198	25	193	25	179	25	179			25	184	25	195	25	188	25	207			25	12202	25	16380	25	16382	25	9630			25	764	25	1029	25	900	25	2191
	Avg	209.2	Avg	206.96	Avg	213.6	Avg	210.72			Avg	193.4	Avg	192.92	Avg	189.2	Avg	190.48			Avg	197.28	Avg	198.2	Avg	196	Avg	193.12			Avg	6638.08	Avg	8756.08	Avg	5322.32	Avg	6328.44			Avg	1785.08	Avg	3429.24	Avg	2540.4	Avg	2483.48
	Avg - Background	21.87	Avg - B	14.63	Avg - B	22.27	Avg - B	19.39			Avg - Background	26.4	Avg - B	26.59	Avg - B	24.87	Avg - B	23.81			Avg - Background	17.95	Avg - B	17.87	Avg - B	15	Avg - B	12.79			Avg - Background	6114.41	Avg - B	8174.75	Avg - B	4755.99	Avg - B	5710.44			Avg - Background	1246.08	Avg - B	2863.01	Avg - B	1915.73	Avg - B	1858.81
[truncated: 89 more columns]

## Sheet: Fig 4A
Fig 4A. H2O2 Halo Assay measurements at 48 hrs. Units are in mm. One-way ANOVA with Tukey's multiple comparison test was used for statistical analysis.
	LLF100A	KS39A	KS64A	KS79C
H2O2
1000 mM	13.5	20	40.75	39
	14.1	21.25	40.25	42
	13.6	17.5	37.4	36.75
				40
Mean	13.7333	19.5833	39.4667	39.4375
SD	0.321455	1.90941	1.80716	2.18303
500 mM	10.9	16	33	35.75
	11.1	17	32.25	34
	10.75	14.4	32.75	31.5
				35.25
Mean	10.9167	15.8	32.6667	34.125
SD	0.175594	1.31149	0.381881	1.89846
250 mM	9.1	12.75	25.5	28.25
	8.9	13.5	27.75	26.75
	7	11.9	23.9	25.5
				26.75
Mean	8.33333	12.7167	25.7167	26.8125
SD	1.15902	0.800521	1.93412	1.125

## Sheet: Fig 4B
Fig 4B. CHP Halo Assay measurements at 48 hrs. Units are in mm. One-way ANOVA with Tukey's multiple comparison test was used for statistical analysis.
	LLF100A	KS39A	KS64A	KS79C
CHP
250 mM	17.9	43.75	40.5	32
	16	46.4	42.75	41.25
	16.75	34.4	41.25	40.25
Mean	16.8833	41.5167	41.5	37.8333
SD	0.956992	6.30403	1.14564	5.0765
125 mM	13	29	30.5	27.25
	13.5	29.75	31.75	29.5
	13.9	29.5	31.1	32.25
Mean	13.4667	29.4167	31.1167	29.6667
SD	0.450925	0.381881	0.625167	2.50416
63 mM	11	24	25.5	21.5
	11	24	27.9	22
	11.4	23.25	25.75	26.5
Mean	11.1333	23.75	26.3833	23.3333
SD	0.23094	0.433013	1.31941	2.75379

## Sheet: Fig 4D
Fig 4D. Quantification of GPX-GFP images. Values reported are the mean fluorescence intensity (MFI). An unpaired student's t-test was used to compare each strain and condition in the cap1∆/∆ background to their respective WT counterpart.
	LLF100A	KS64A	KS83A	KS78B	KS71A	KS73C	KS84A	KS74A
Control (0 mM)	138	145	293	286	1933	1537	1183	1246
	151	178	279	-5	1569	1172	1069	1122
	65	63	112	344	2536	1060	1115	1354
				270
Parental Mean	118	128.667
Tagged-Parental			175	157	1815	1408	1065	1117
			161	-134	1451	1043	951	993
			-6	215	2418	931	997	1225
				141
Mean			110	94.75	1894.67	1127.33	1004.33	1111.67
SD			100.703	155.778	488.398	249.432	57.3527	116.092
+Oxidation (0.3 mM tBHP)	127	1071	449	653	15109	4993	928	1111
	180	480	495	662	14794	3543	760	975
	76	793	253	1425	14986	3331	689	1069
				706
Parental Mean	127.667	781.333
Tagged-Parental			321	-128	14981	4212	800	330
			367	-119	14666	2762	632	194
			125	644	14858	2550	561	288
				-75
Mean			271	80.5	14835	3174.67	664.333	270.667
SD			128.515	376.38	158.755	904.589	122.737	69.6372
Strain	LLF100A																	Strain	LLF100A														Strain	LLF100A														Strain	KS64A
Trial	#1		Trial 1 Avg.	138.07														Trial	#2		Trial 2 Avg.	150.595											Trial	#3		Trial 3 Avg.	64.5649											Trial	#1
Condition	Control (0mM)																	Condition	Control (0mM)														Condition		0mM													Condition	Control (0mM)
Image	1			2			3			4			5					Image	1			2			3			4					Image	1			2			3			4					Image	1
	Background Signal		Avg. Background	Background Signal		Avg. Background	Background Signal		Avg. Background	Background Signal		Avg. Background	Background Signal		Avg. Background				Background Signal		Avg. Background	Background Signal		Avg. Background	Background Signal		Avg. Background	Background Signal		Avg. Background				Background Signal		Avg. Background	Background Signal		Avg. Background	Background Signal		Avg. Background	Background Signal		Avg. Background				Background Signal
	1	847	837.333	1	863	852	1	875	867.333	1	813	835.667	1	845	835.667				1	989.813	1011.67	1	1030.26	1023.79	1	1026.06	1031.72	1	1027.83	1033.17				1	1148.87	1188.87	1	1106.84	1177	1	1238.11	1206.2	1	1213.73	1236.11				1
	2	826		2	832		2	838		2	818		2	806					2	1032.26		2	1056.88		2	1068.24		2	1059.12					2	1221.17		2	1213.41		2	1213.89		2	1272.05					2
	3	839		3	861		3	889		3	876		3	856					3	1012.95		3	984.235		3	1000.86		3	1012.54					3	1196.57		3	1210.75		3	1166.6		3	1222.56					3
	Cells		Cell Signal-Avg. Background	Cells		Cell Signal-Avg. Background	Cells		Cell Signal-Avg. Background	Cells		Cell Signal-Avg. Background	Cells		Cell Signal-Avg. Background				Cells		Cell Signal-Avg. Background	Cells		Cell Signal-Avg. Background	Cells		Cell Signal-Avg. Background	Cells		Cell Signal-Avg. Background				Cells		Cell Signal-Avg. Background	Cells		Cell Signal-Avg. Background	Cells		Cell Signal-Avg. Background	Cells		Cell Signal-Avg. Background				Cells
	1	1007	170	1	959	107	1	942	75	1	960	124	1	911	75				1	1087.63	75.9604	1	1130.91	107.119	1	1070.85	39.1317	1	1246.53	213.359				1	1220.46	31.5891	1	1179.73	2.72258	1	1093.11	-113.093	1	1159.1	-77.0181				1
	2	999	162	2	985	133	2	918	51	2	999	163	2	900	64				2	1028.5	16.8237	2	1120.17	96.3847	2	1035.29	3.57313	2	1212.29	179.127				2	1152.61	-36.2599	2	1141.71	-35.2927	2	1156.78	-49.4151	2	1256.16	20.0455				2
	3	926	89	3	930	78	3	1113	246	3	955	119	3	988	152				3	1205	193.329	3	1172.67	148.883	3	1160.52	128.803	3	1139.88	106.708				3	1192.43	3.55411	3	1265.87	88.8649	3	1191.54	-14.6599	3	1164.89	-71.2208				3
	4	982	145	4	981	129	4	1047	180	4	958	122	4	912	76				4	1106.26	94.5833	4	1091.65	67.8645	4	1198.07	166.347	4	1177.64	144.47				4	1423.26	234.386	4	1183.26	6.25538	4	1169.92	-36.2836	4	1174.72	-61.3938				4
	5	967	130	5	943	91	5	971	104	5	976	140	5	975	139				5	1126.43	114.759	5	1162.98	139.195	5	1212.84	181.124	5	1201.96	168.789				5	1334.31	145.436	5	1235.52	58.517	5	1218.59	12.389	5	1201.22	-34.895				5
	6	1013	176	6	1006	154	6	1022	155	6	980	144	6	1066	230				6	1135.68	124.011	6	1280.78	256.992	6	1359.37	327.652	6	1216.8	183.629				6	1296.88	108.014	6	1157.98	-19.0192	6	1219.27	13.0649	6	1233.81	-2.30969				6
	7	1013	176	7	968	116	7	975	108	7	937	101	7	917	81				7	1260.13	248.462	7	1170.27	146.477	7	1122.27	90.5537	7	1198.73	165.562				7	1268.53	79.6626	7	1248.07	71.0698	7	1270.76	64.5647	7	1224.19	-11.9298				7
	8	966	129	8	884	32	8	1053	186	8	970	134	8	918	82				8	1139.38	127.704	8	1235.31	211.517	8	1155.5	123.775	8	1169.28	136.118				8	1250.23	61.3563	8	1216.02	39.0212	8	1210.55	4.35091	8	1360.7	124.588				8
	9	991	154	9	889	37	9	1034	167	9	963	127	9	1078	242				9	1117.81	106.139	9	1162.05	138.261	9	1089.02	57.2967	9	1187.9	154.729				9	1264.29	75.422	9	1223.95	46.944	9	1199.27	-6.93407	9	1217.43	-18.6881				9
	10	1032	195	10	970	118	10	1111	244	10	979	143	10	1009	173				10	1128.27	116.597	10	1165.77	141.979	10	1173.26	141.545	10	1311.34	278.169				10	1245.32	56.4454	10	1253.09	76.0902	10	1288.42	82.2229	10	1267.15	31.0312				10
	11	989	152	11	963	111	11	997	130	11	1063	227	11	937	101				11	1156.09	144.414	11	1160.91	137.116	11	1101.78	70.0596	11	1164.89	131.725				11	1270.06	81.1869	11	1252.88	75.8751	11	1259.35	53.1539	11	1236.86	0.745736				11
	12	967	130	12	902	50	12	1083	216	12	933	97	12	951	115				12	1168.31	156.635	12	1167.72	143.93	12	1182.61	150.89	12	1156.64	123.471				12	1352.49	163.616	12	1263.37	86.3663	12	1267.19	60.9893	12	1261.95	25.8338				12
	13	1015	178	13	938	86	13	964	97	13	1055	219	13	898	62				13	1151.52	139.85	13	1120.39	96.5985	13	1226.22	194.503	13	1203.78	170.61				13	1336.06	147.191	13	1308.6	131.602	13	1254.57	48.3735	13	1237.29	1.17024				13
	14	973	136	14	1020	168	14	1027	160	14	952	116	14	905	69				14	1130.6	118.932	14	1100.19	76.4037	14	1320.16	288.441	14	1148.15	114.985				14	1276.64	87.7709	14	1312.45	135.447	14	1260.67	54.4722	14	1311.22	75.1097				14
	15	1020	183	15	1020	168	15	933	66	15	930	94	15	950	114				15	1219.75	208.083	15	1186.03	162.237	15	1236.46	204.741	15	1340.48	307.31				15	1259.9	71.0332	15	1306.26	129.262	15	1238.35	32.1475	15	1282.3	46.1884				15
	16	1118	281	16	1056	204	16	946	79	16	886	50	16	1040	204				16	1133.07	121.401	16	1242.34	218.549	16	1208.92	177.2	16	1245.35	212.178				16	1287.39	98.5209	16	1259.52	82.5126	16	1253.42	47.2249	16	1277.38	41.2671				16
	17	1029	192	17	993	141	17	1019	152	17	900	64	17	958	122				17	1212.7	201.023	17	1171.28	147.49	17	1323.4	291.685	17	1125.67	92.499				17	1350.96	162.094	17	1263.64	86.6392	17	1174.44	-31.7604	17	1324.92	88.8095				17
	18	1119	282	18	1047	195	18	991	124	18	891	55	18	998	162				18	1176.11	164.442	18	1226.05	202.259	18	1199.12	167.403	18	1106.96	73.7886				18	1294.64	105.77	18	1441.61	264.604	18	1223.19	16.9938	18	1317.25	81.1331				18
	19	1079	242	19	1032	180	19	1044	177	19	863	27	19	956	120				19	1120.64	108.968	19	1195.02	171.228	19	1305.54	273.82	19	1147.86	114.69				19	1293.82	104.952	19	1375.58	198.582	19	1204.07	-2.13362	19	1322.7	86.5848				19
	20	980	143	20	1065	213	20	972	105	20	898	62	20	1154	318				20	1136.92	125.243	20	1162.02	138.231	20	1145.23	113.506	20	1170.33	137.16				20	1421.25	232.379	20	1241.51	64.5067	20	1259.25	53.0451	20	1326.94	90.8216				20
		Avg. Cell Signal	172.25		Avg. Cell Signal	125.55		Avg. Cell Signal	141.1		Avg. Cell Signal	116.4		Avg. Cell Signal	135.05				21	1129.08	117.404	21	1147.18	123.387	21	1315.58	283.857	21	1149.2	116.033				21	1269.39	80.519	21	1333.85	156.846	21	1376.32	170.115	21	1319.01	82.8976
																			22	1090.78	79.1116	22	1336.38	312.586	22	1166.97	135.247	22	1163.03	129.862				22	1285.89	97.0207	22	1281.86	104.859	22	1297.07	90.874	22	1358.82	122.705
																			23	1072.48	60.808	23	1493.73	469.94	23	1144.71	112.99	23	1032.74	-0.430786				23	1320.09	131.219	23	1258.84	81.8368	23	1315.99	109.791	23	1327.33	91.2141
																			24	1033.34	21.6698	24	1329.96	306.166	24	1057.42	25.6996	24	1203.32	170.154				24	1269.81	80.9374	24	1214.11	37.1097	24	1271.84	65.6389	24	1302.96	66.8434
																			25	1095.41	83.7374	25	1378.4	354.614	25	1118.59	86.8699	25	1045.79	12.6207				25	1322.81	133.936	25	1228.51	51.5111	25	1458.84	252.644	25	1354.81	118.694
																				Avg. Cell Signal	122.804		Avg. Cell Signal	180.616		Avg. Cell Signal	153.468		Avg. Cell Signal	145.493					Avg. Cell Signal	101.51		Avg. Cell Signal	80.9093		Avg. Cell Signal	39.111		Avg. Cell Signal	36.7291
Strain	LLF100A																	Strain	LLF100A														Strain	LLF100A														Strain	KS64A
Trial	#1		Trial 1 Avg.	126.84														Trial	#2		Trial 2 Avg.	179.547											Trial	#3		Trial 3 Avg.	75.9736											Trial	#1
Condition	+Oxidation (0.3mM tBHP)																	Condition	+Oxidation (0.3mM tBHP)														Condition	+Oxidation (0.3mM tBHP)	0.3 mM													Condition	+Oxidation (0.3mM tBHP)
Image	1			2			3			4			5					Image	1			2			3			4					Image	1			2			3			4					Image	1
	Background Signal		Avg. Background	Background Signal		Avg. Background	Background Signal		Avg. Background	Background Signal		Avg. Background	Background Signal		Avg. Background				Background Signal		Avg. Background	Background Signal		Avg. Background	Background Signal		Avg. Background	Background Signal		Avg. Background				Background Signal		Avg. Background	Background Signal		Avg. Background	Background Signal		Avg. Background	Background Signal		Avg. Background				Background Signal
	1	1034	1052	1	1077	1039.67	1	1020	1026.33	1	1022	1049.67	1	1056	1055.33				1	997.334	1032.82	1	997.334	1032.82	1	1001.02	1010.55	1	977.818	1004.19				1	1452.22	1498.31	1	1502.29	1558.68	1	1537.37	1634.27	1	1555.28	1640.1				1
	2	1077		2	1033		2	1051		2	1090		2	1071					2	1065.78		2	1065.78		2	1006.74		2	994.134					2	1568.49		2	1563.59		2	1693.13		2	1684.79					2
	3	1045		3	1009		3	1008		3	1037		3	1039					3	1035.33		3	1035.33		3	1023.88		3	1040.62					3	1474.22		3	1610.17		3	1672.29		3	1680.24					3
	Cells		Cell Signal-Avg. Background	Cells		Cell Signal-Avg. Background	Cells		Cell Signal-Avg. Background	Cells		Cell Signal-Avg. Background	Cells		Cell Signal-Avg. Background				Cells		Cell Signal-Avg. Background	Cells		Cell Signal-Avg. Background	Cells		Cell Signal-Avg. Background	Cells		Cell Signal-Avg. Background				Cells		Cell Signal-Avg. Background	Cells		Cell Signal-Avg. Background	Cells		Cell Signal-Avg. Background	Cells		Cell Signal-Avg. Background				Cells
	1	1230	178	1	1070	30	1	1091	65	1	1128	78	1	1081	26				1	1138.23	105.409	1	1206.72	173.898	1	1152.28	141.733	1	1061.54	57.3483				1	1385.97	-112.339	1	1426.75	-131.927	1	1542.59	-91.6797	1	1717.73	77.632				1
	2	1174	122	2	1157	117	2	1125	99	2	1172	122	2	1116	61				2	1253.74	220.921	2	1255.79	222.975	2	1192.07	181.52	2	1098.57	94.3752				2	1491.92	-6.39461	2	1585.86	27.1827	2	1611.15	-23.1165	2	1749.23	109.125				2
	3	1107	55	3	1188	148	3	1117	91	3	1152	102	3	1123	68				3	1426.83	394.01	3	1174.72	141.907	3	1209.09	198.543	3	1131.03	126.839				3	1599.95	101.636	3	1718.98	160.296	3	1619.76	-14.5034	3	1793.55	153.449				3
	4	1213	161	4	1138	98	4	1107	81	4	1134	84	4	1102	47				4	1254.54	221.726	4	1121.73	88.9135	4	1176.13	165.586	4	1136.74	132.55				4	1485.97	-12.3416	4	1618.37	59.6862	4	1877.01	242.744	4	1712.44	72.3395				4
	5	1211	159	5	1172	132	5	1139	113	5	1111	61	5	1188	133				5	1441.14	408.323	5	1198.47	165.652	5	1209.49	198.941	5	1238.25	234.055				5	1606.3	107.984	5	1617.4	58.7174	5	1617.64	-16.6223	5	1749.96	109.864				5
	6	1162	110	6	1172	132	6	1125	99	6	1196	146	6	1095	40				6	1258.29	225.469	6	1193.4	160.584	6	1198.83	188.283	6	1118.02	113.829				6	1573.19	74.8769	6	1600.1	41.4207	6	1676.55	42.2805	6	1759.32	119.22				6
	7	1181	129	7	1154	114	7	1182	156	7	1240	190	7	1153	98				7	1192.4	159.579	7	1183.77	150.955	7	1223.87	213.329	7	1171.69	167.502				7	1596.49	98.1787	7	1647.75	89.07	7	1719.51	85.2476	7	1721.42	81.319				7
	8	1281	229	8	1222	182	8	1185	159	8	1212	162	8	1181	126				8	1157.03	124.216	8	1195.51	162.688	8	1261.91	251.365	8	1246.87	242.679				8	1624.36	126.05	8	1617.47	58.7854	8	1768.41	134.145	8	1610.85	-29.25				8
	9	1283	231	9	1138	98	9	1209	183	9	1131	81	9	1177	122				9	1163.85	131.037	9	1198.95	166.136	9	1217.63	207.079	9	1292.26	288.063				9	1571.01	72.6977	9	1671.19	112.512	9	1742.77	108.501	9	1615.01	-25.0924				9
	10	1255	203	10	1178	138	10	1194	168	10	1182	132	10	1167	112				10	1143.34	110.525	10	1261.31	228.49	10	1233.96	223.417	10	1197.94	193.746				10	1545.45	47.1347	10	1638.44	79.7585	10	1721.6	87.3359	10	1779.93	139.831				10
	11	1211	159	11	1200	160	11	1178	152	11	1166	116	11	1162	107				11	1236.76	203.941	11	1149.4	116.582	11	1250	239.455	11	1168.39	164.198				11	1553.06	54.7429	11	1618.5	59.8192	11	1699.14	64.8701	11	1765.04	124.941				11
	12	1128	76	12	1227	187	12	1157	131	12	1191	141	12	1158	103				12	1279.81	246.991	12	1271.82	239	12	1203.28	192.73	12	1334.79	330.597				12	1614.45	116.142	12	1681.86	123.178	12	1725.82	91.556	12	1801.74	161.64				12
	13	1147	95	13	1169	129	13	1187	161	13	1255	205	13	1174	119				13	1181.89	149.072	13	1138.38	105.561	13	1306.99	296.439	13	1198.72	194.525				13	1555.28	56.9643	13	1844.47	285.785	13	1792.53	158.266	13	1828.54	188.443				13
	14	1108	56	14	1216	176	14	1206	180	14	1169	119	14	1159	104				14	1188.18	155.368	14	1217.42	184.604	14	1276.89	266.342	14	1030.95	26.7589				14	1582	83.6841	14	1652.79	94.1065	14	1709.23	74.9639	14	1682.94	42.8382				14
	15	1164	112	15	1255	215	15	1155	129	15	1193	143	15	1157	102				15	1226.46	193.644	15	1165.47	132.649	15	1366.66	356.11	15	984.498	-19.6942				15	1569.12	70.8097	15	1594.47	35.787	15	1749.36	115.094	15	1632.72	-7.38408				15
	16	1264	212	16	1229	189	16	1101	75	16	1143	93	16	1134	79				16	1217.96	185.147	16	1193.61	160.79	16	1237.11	226.562	16	1136.42	132.229				16	1602.85	104.533	16	1622.3	63.6168	16	1718.91	84.6449	16	1700.66	60.564				16
	17	1201	149	17	1280	240	17	1109	83	17	1205	155	17	1260	205				17	1327.22	294.401	17	1240.03	207.215	17	1249.83	239.28	17	981.678	-22.5144				17	1607.58	109.267	17	1598.59	39.9098	17	1750.99	116.721	17	1711.75	71.6507				17
	18	1164	112	18	1162	122	18	1113	87	18	1203	153	18	1195	140				18	1216.42	183.603	18	1305.06	272.243	18	1199.27	188.723	18	1046.51	42.314				18	1565.97	67.654	18	1603.84	45.1597	18	1746.58	112.316	18	1660.55	20.4536				18
	19	1155	103	19	1176	136	19	1059	33	19	1214	164	19	1167	112				19	1160.89	128.076	19	1184.83	152.017	19	1202.33	191.788	19	1038.38	34.19				19	1559.81	61.4995	19	1565.6	6.91811	19	1639.72	5.44998	19	1755.71	115.614				19
	20	1172	120	20	1184	144	20	1095	69	20	1238	188	20	1228	173				20	1156	123.182	20	1224.58	191.76	20	1208.44	197.892	20	1221.7	217.508				20	1680.72	182.405	20	1669.37	110.688	20	1717.5	83.2391	20	1832.21	192.105				20
		Avg. Cell Signal	138.55		Avg. Cell Signal	144.35		Avg. Cell Signal	115.7		Avg. Cell Signal	131.75		Avg. Cell Signal	103.85				21	1272.86	240.046	21	1319.21	286.392	21	1185.86	175.31	21	1090.24	86.0465				21	1555.15	56.8411	21	1674.21	115.525	21	1688.58	54.3118	21	1709.24	69.1352
																			22	1219.64	186.824	22	1406.78	373.964	22	1282.28	271.737	22	1109.07	104.876				22	1579.34	81.0234	22	1647.75	89.0728	22	1643.9	9.6344	22	1778.35	138.251
																			23	1212.61	179.794	23	1250.35	217.528	23	1162.83	152.285	23	1005.3	1.10553				23	1610.54	112.225	23	1620.76	62.0767	23	1737.68	103.411	23	1731.5	91.4034
																			24	1230.19	197.372	24	1210.14	177.325	24	1190.96	180.413	24	995.811	-8.38158				24	1549.19	50.8759	24	1639.48	80.7955	24	1656.19	21.924	24	1754.01	113.91
																			25	1111.87	79.0492	25	1232.99	200.176	25	1314.89	304.348	25	1047.16	42.9671				25	1570.79	72.4801	25	1615.62	56.9436	25	1646.08	11.811	25	1779.4	139.299
																				Avg. Cell Signal	193.909		Avg. Cell Signal	187.2		Avg. Cell Signal	217.968		Avg. Cell Signal	119.108					Avg. Cell Signal	71.1452		Avg. Cell Signal	72.9953		Avg. Cell Signal	66.5018		Avg. Cell Signal	93.2521
[truncated: 272 more columns]

[truncated: 17 more sheets: Fig 4E, Fig 4F, Fig 5A, Fig 5B, Fig 5C, Fig 6C, Fig 6D, Fig 7A, Fig 7B, Fig 7C, S2A Fig, S2B Fig, S3A Fig, S3B Fig, S5A Fig, S5B Fig, S5C Fig]
